# Supplementary material for: Large-scale assembly of isotropic nanofiber aerogels based on columnar-equiaxed crystal transition
Source: Nat Commun. 2023 Sep 5;14:5410. doi: 10.1038/s41467-023-41087-y (PMC10480443; doi:10.1038/s41467-023-41087-y)
Supplement: Supplementary file 15 — Source Data [file 41467_2023_41087_MOESM15_ESM.xlsx]

## Sheet: Figure 1g
Figure 1g
		Time/s	h(rotary freezing) /W m–2 K–1	h(static freezing) /W m–2 K–1
		0.5	2473.36	2381.78
		1.5	1860.52	1634.5
		2.5	1322.54	1011.01
		3.5	284.75	273.55
		4.5	100.96	90.68
		5.5	74.74	69.47
		6.5	57.96	53.45
		7.5	56.79	48.52
		8.5	56.5	43.08
		9.5	56.2	40.14
		10.5	55.88	38.64

## Sheet: Figure 2b
Figure 2b
		Directional freezing				Crushed ice casting
		Time/s	Temperature(Cold source)/℃	Temperature(Slurry)/℃		Time/s	Temperature(Cold source)/℃	Temperature(Slurry)/℃
		1	23	25.0151		1	0.16277	-0.3226
		2	22.8305	25.0431		2	0.15756	-0.32527
		3	22.661	25.062		3	0.15226	-0.32809
		4	22.4915	25.072		4	0.14687	-0.33106
		5	22.322	25.073		5	0.14139	-0.33417
		6	22.1525	25.0649		6	0.13583	-0.33744
		7	21.983	25.0479		7	0.13017	-0.34086
		8	21.8136	25.0218		8	0.12443	-0.34443
		9	21.6441	24.9868		9	0.1186	-0.34814
		10	21.4746	24.9427		10	0.11269	-0.35201
		11	21.3051	24.8897		11	0.10668	-0.35603
		12	21.1356	24.8276		12	0.10059	-0.3602
		13	20.9661	24.7565		13	0.0944	-0.36452
		14	20.7966	24.6764		14	0.08813	-0.36899
		15	20.6271	24.5873		15	0.08178	-0.37361
		16	20.4576	24.4892		16	0.07533	-0.37838
		17	20.2881	24.3821		17	0.0688	-0.3833
		18	20.1186	24.266		18	0.06218	-0.38837
		19	19.9491	24.1409		19	0.05547	-0.39358
		20	19.7797	23.9732		20	0.04867	-0.39895
		21	19.6102	23.797		21	0.04178	-0.40447
		22	19.4407	23.614		22	0.03481	-0.41014
		23	19.2712	23.4247		23	0.02775	-0.41597
		24	19.1017	23.2303		24	0.02059	-0.42194
		25	18.9322	23.0323		25	0.01336	-0.42806
		26	18.7627	22.832		26	0.00603	-0.43433
		27	18.5932	22.6308		27	-0.00138	-0.44075
		28	18.4237	22.4302		28	-0.00889	-0.44732
		29	18.2542	22.2318		29	-0.01648	-0.45404
		30	18.0847	22.0372		30	-0.02416	-0.46091
		31	17.9153	21.8478		31	-0.03192	-0.46793
		32	17.7458	21.6654		32	-0.03978	-0.47511
		33	17.5763	21.4917		33	-0.04772	-0.48243
		34	17.4068	21.3284		34	-0.05575	-0.4899
		35	17.2373	21.1773		35	-0.06387	-0.49752
		36	17.0678	21.0402		36	-0.07208	-0.50529
		37	16.8983	20.9189		37	-0.08037	-0.51322
		38	16.7288	20.8154		38	-0.08875	-0.52129
		39	16.5593	20.7316		39	-0.09723	-0.52951
		40	16.3898	20.6695		40	-0.10578	-0.53789
		41	16.2203	20.6311		41	-0.11443	-0.54641
		42	16.0509	20.6186		42	-0.12317	-0.55508
		43	15.8814	20.5269		43	-0.13199	-0.56391
		44	15.7119	20.4352		44	-0.1409	-0.57288
		45	15.5424	20.3435		45	-0.1499	-0.582
		46	15.3729	20.2519		46	-0.15899	-0.59128
		47	15.2034	20.1602		47	-0.16816	-0.6007
		48	15.0339	20.0685		48	-0.17743	-0.61028
		49	14.8644	19.9768		49	-0.18678	-0.62
		50	14.6949	19.8851		50	-0.19622	-0.62987
		51	14.5254	19.7934		51	-0.20575	-0.6399
		52	14.3559	19.7017		52	-0.21536	-0.64462
		53	14.1864	19.61		53	-0.22507	-0.65017
		54	14.0169	19.5184		54	-0.23486	-0.65523
		55	13.8475	19.4267		55	-0.2548	-0.6622
		56	13.678	19.335		56	-0.27391	-0.66922
		57	13.5085	19.2433		57	-0.2901	-0.68656
		58	13.339	19.1516		58	-0.30836	-0.69624
		59	13.1695	19.0599		59	-0.30691	-0.71507
		60	13	18.9682		60	-0.31435	-0.72847
		61	12.8305	18.8765		61	-0.32071	-0.73252
		62	12.661	18.7848		62	-0.33801	-0.73811
		63	12.4915	18.6932		63	-0.33977	-0.74449
		64	12.322	18.6015		64	-0.3484	-0.75767
		65	12.1525	18.5098		65	-0.36107	-0.7746
		66	11.9831	18.4181		66	-0.35693	-0.79182
		67	11.8136	18.3264		67	-0.37191	-0.80508
		68	11.6441	18.2347		68	-0.37892	-0.82038
		69	11.4746	18.143		69	-0.39241	-0.83612
		70	11.3051	18.0514		70	-0.40344	-0.85265
		71	11.1356	17.9597		71	-0.41342	-0.86977
		72	10.9661	17.868		72	-0.42346	-0.88487
		73	10.7966	17.7763		73	-0.4337	-0.89982
		74	10.6271	17.6846		74	-0.44494	-0.91337
		75	10.4576	17.5929		75	-0.45547	-0.92581
		76	10.2881	17.5012		76	-0.46529	-0.93843
		77	10.1186	17.4095		77	-0.47422	-0.95111
		78	9.94915	17.3179		78	-0.482	-0.96404
		79	9.77966	17.2262		79	-0.48904	-0.97755
		80	9.61017	17.1345		80	-0.49631	-0.99146
		81	9.44068	17.0428		81	-0.50399	-1.00312
		82	9.27119	16.9511		82	-0.51124	-1.01415
		83	9.10169	16.8594		83	-0.5199	-1.02307
		84	8.9322	16.7677		84	-0.5276	-1.03137
		85	8.76271	16.6761		85	-0.53524	-1.03886
		86	8.59322	16.5844		86	-0.54041	-1.04363
		87	8.42373	16.4927		87	-0.54517	-1.05536
		88	8.25424	16.401		88	-0.54902	-1.063
		89	8.08475	16.3093		89	-0.54985	-1.06869
		90	7.91525	16.2176		90	-0.55455	-1.07428
		91	7.74576	16.1259		91	-0.56103	-1.07941
		92	7.57627	16.0342		92	-0.56325	-1.08283
		93	7.40678	15.9426		93	-0.56563	-1.08606
		94	7.23729	15.8509		94	-0.56818	-1.08692
		95	7.0678	15.7592		95	-0.56945	-1.08689
		96	6.89831	15.6675		96	-0.57001	-1.08643
		97	6.72881	15.5758		97	-0.57099	-1.08653
		98	6.55932	15.4841		98	-0.56988	-1.08468
		99	6.38983	15.3924		99	-0.56806	-1.08421
		100	6.22034	15.3007		100	-0.56637	-1.08083
		101	6.05085	15.209		101	-0.56535	-1.07619
		102	5.88136	15.1174		102	-0.56356	-1.07139
		103	5.71186	15.0257		103	-0.56238	-1.06603
		104	5.54237	14.934		104	-0.5591	-1.06107
		105	5.37288	14.8423		105	-0.55434	-1.05461
		106	5.20339	14.7506		106	-0.55043	-1.04778
		107	5.0339	14.6589		107	-0.54689	-1.04116
		108	4.86441	14.5672		108	-0.54335	-1.03849
		109	4.69492	14.4756		109	-0.53917	-1.03101
		110	4.52542	14.3839		110	-0.53484	-1.02289
		111	4.35593	14.2922		111	-0.53184	-1.01412
		112	4.18644	14.2005		112	-0.53095	-1.00241
		113	4.01695	14.1088		113	-0.52602	-0.99899
		114	3.84746	14.0171		114	-0.52087	-0.99097
		115	3.67797	13.9254		115	-0.51545	-0.98249
		116	3.50847	13.8337		116	-0.51385	-0.97357
		117	3.33898	13.7421		117	-0.51307	-0.96192
		118	3.16949	13.6504		118	-0.5082	-0.95421
		119	3	13.5587		119	-0.50243	-0.94628
		120	2.83051	13.467		120	-0.49762	-0.93814
		121	2.66102	13.3753		121	-0.49376	-0.92979
		122	2.49153	13.2836		122	-0.49066	-0.92123
		123	2.32203	13.1919		123	-0.488	-0.91247
		124	2.15254	13.1003		124	-0.48542	-0.8989
		125	1.98305	13.0086		125	-0.48219	-0.8893
		126	1.81356	12.9169		126	-0.48125	-0.87949
		127	1.64407	12.8252		127	-0.47572	-0.8718
		128	1.47458	12.7335		128	-0.47233	-0.86414
		129	1.30508	12.6418		129	-0.46918	-0.85651
		130	1.13559	12.5501		130	-0.46708	-0.84893
		131	0.9661	12.4584		131	-0.46644	-0.8414
		132	0.79661	12.3667		132	-0.46667	-0.83165
		133	0.62712	12.2751		133	-0.46741	-0.81944
		134	0.45763	12.1834		134	-0.46915	-0.80917
		135	0.28814	12.0917		135	-0.46951	-0.79645
		136	0.11864	12		136	-0.46587	-0.78336
		137	0.1	11.9083		137	-0.46392	-0.7768
		138	0.08136	11.8166		138	-0.46202	-0.76823
		139	0.06271	11.7249		139	-0.45906	-0.76204
		140	0.04407	11.6333		140	-0.4609	-0.75846
		141	0.02542	11.5416		141	-0.46429	-0.75542
		142	0.00678	11.4499		142	-0.46806	-0.75066
		143	-0.01186	11.3582		143	-0.47273	-0.74625
		144	-0.03051	11.2665		144	-0.48035	-0.74221
		145	-0.04915	11.1748		145	-0.48778	-0.73855
		146	-0.0678	11.0831		146	-0.49449	-0.73758
		147	-0.08644	10.9914		147	-0.50163	-0.73723
		148	-0.10508	10.8997		148	-0.51021	-0.73752
		149	-0.12373	10.8081		149	-0.51979	-0.74306
		150	-0.14237	10.7149		150	-0.53127	-0.74972
		151	-0.16102	10.6197		151	-0.54398	-0.75521
		152	-0.17966	10.5231		152	-0.55825	-0.75935
		153	-0.19831	10.4259		153	-0.57664	-0.76422
		154	-0.21695	10.3285		154	-0.59534	-0.76985
		155	-0.23559	10.2317		155	-0.61289	-0.77624
		156	-0.25424	10.136		156	-0.62982	-0.78342
		157	-0.27288	10.0418		157	-0.6473	-0.7914
		158	-0.29153	9.94961		158	-0.66702	-0.78869
		159	-0.31017	9.85989		159	-0.68707	-0.79031
		160	-0.32881	9.77297		160	-0.70848	-0.79209
		161	-0.34746	9.68921		161	-0.71948	-0.79634
		162	-0.3661	9.60888		162	-0.73275	-0.80097
		163	-0.38475	9.53223		163	-0.74636	-0.806
		164	-0.40339	9.45947		164	-0.76112	-0.81142
		165	-0.42203	9.39077		165	-0.77743	-0.81725
		166	-0.44068	9.32625		166	-0.7947	-0.82119
		167	-0.45932	9.26599		167	-0.81254	-0.82304
		168	-0.47797	9.21002		168	-0.83144	-0.82715
		169	-0.49661	9.15835		169	-0.849	-0.82917
		170	-0.51525	9.11093		170	-0.8626	-0.83116
		171	-0.5339	9.06767		171	-0.87791	-0.83313
		172	-0.55254	9.02844		172	-0.89329	-0.83509
		173	-0.57119	8.99307		173	-0.90678	-0.83705
		174	-0.58983	8.96134		174	-0.9201	-0.83901
		175	-0.60847	8.93301		175	-0.93342	-0.84098
		176	-0.62712	8.90777		176	-0.94673	-0.84294
		177	-0.64576	8.88528		177	-0.96005	-0.8449
		178	-0.66441	8.86516		178	-0.97337	-0.84687
		179	-0.68305	8.84699		179	-0.98668	-0.84883
		180	-0.70169	8.83031		180	-1	-0.85079
		181	-0.72034	8.8146		181	-1.01332	-0.85276
		182	-0.73898	8.79931		182	-1.02663	-0.85472
		183	-0.75763	8.78386		183	-1.03995	-0.85668
		184	-0.77627	8.76761		184	-1.05327	-0.85865
		185	-0.79492	8.74988		185	-1.06658	-0.86061
		186	-0.81356	8.72996		186	-1.0799	-0.86257
		187	-0.8322	8.709		187	-1.09322	-0.86454
		188	-0.85085	8.68804		188	-1.10653	-0.8665
		189	-0.86949	8.66708		189	-1.11985	-0.86846
		190	-0.88814	8.64612		190	-1.13317	-0.87043
		191	-0.90678	8.62515		191	-1.14648	-0.87239
		192	-0.92542	8.60419		192	-1.1598	-0.87435
		193	-0.94407	8.58323		193	-1.17312	-0.87632
		194	-0.96271	8.56227		194	-1.18643	-0.87828
		195	-0.98136	8.54131		195	-1.19975	-0.88024
		196	-1	8.52035		196	-1.21307	-0.88221
		197	-1.01864	8.49938		197	-1.22638	-0.88417
		198	-1.03729	8.47842		198	-1.2397	-0.88613
		199	-1.05593	8.45746		199	-1.25302	-0.8881
		200	-1.07458	8.4365		200	-1.26633	-0.89006
		201	-1.09322	8.41554		201	-1.27965	-0.89202
		202	-1.11186	8.39457		202	-1.29297	-0.89399
		203	-1.13051	8.37361		203	-1.30628	-0.89595
		204	-1.14915	8.35265		204	-1.3196	-0.89791
		205	-1.1678	8.33169		205	-1.33292	-0.89988
		206	-1.18644	8.31073		206	-1.34623	-0.90184
		207	-1.20508	8.28977		207	-1.35955	-0.90366
		208	-1.22373	8.2688		208	-1.37287	-0.90534
		209	-1.24237	8.24784		209	-1.38618	-0.90691
		210	-1.26102	8.22688		210	-1.3995	-0.90838
		211	-1.27966	8.20592		211	-1.41282	-0.90976
		212	-1.29831	8.18496		212	-1.42613	-0.91106
		213	-1.31695	8.164		213	-1.43945	-0.91231
		214	-1.33559	8.14303		214	-1.45277	-0.9135
		215	-1.35424	8.12207		215	-1.46608	-0.91466
		216	-1.37288	8.10111		216	-1.4794	-0.9158
		217	-1.39153	8.08015		217	-1.49272	-0.91693
		218	-1.41017	8.05919		218	-1.50603	-0.91805
		219	-1.42881	8.03822		219	-1.51935	-0.9192
		220	-1.44746	8.01726		220	-1.53267	-0.92036
		221	-1.4661	7.9963		221	-1.54598	-0.92156
		222	-1.48475	7.97534		222	-1.5593	-0.92281
		223	-1.50339	7.95438		223	-1.57262	-0.92411
		224	-1.52203	7.93342		224	-1.58593	-0.92548
		225	-1.54068	7.91245		225	-1.59925	-0.92693
		226	-1.55932	7.89149		226	-1.61257	-0.92846
		227	-1.57797	7.87053		227	-1.62588	-0.93008
		228	-1.59661	7.84957		228	-1.6392	-0.93181
		229	-1.61525	7.82861		229	-1.65252	-0.93365
		230	-1.6339	7.80764		230	-1.66583	-0.93561
		231	-1.65254	7.78668		231	-1.67915	-0.9377
		232	-1.67119	7.76572		232	-1.69247	-0.93993
		233	-1.68983	7.74476		233	-1.70578	-0.9423
		234	-1.70847	7.7238		234	-1.7191	-0.94482
		235	-1.72712	7.70284		235	-1.73242	-0.9475
		236	-1.74576	7.68187		236	-1.74573	-0.95034
		237	-1.76441	7.66091		237	-1.75905	-0.95335
		238	-1.78305	7.63995		238	-1.77237	-0.95654
		239	-1.80169	7.61899		239	-1.78568	-0.95991
		240	-1.82034	7.59803		240	-1.799	-0.96347
		241	-1.83898	7.57707		241	-1.81232	-0.96721
		242	-1.85763	7.5561		242	-1.82563	-0.97116
		243	-1.87627	7.53514		243	-1.83895	-0.9753
		244	-1.89492	7.51418		244	-1.85227	-0.97965
		245	-1.91356	7.49322		245	-1.86558	-0.98421
		246	-1.9322	7.47226		246	-1.8789	-0.98898
		247	-1.95085	7.45129		247	-1.89222	-0.99397
		248	-1.96949	7.43033		248	-1.90553	-0.99917
		249	-1.98814	7.40937		249	-1.91885	-1.00459
		250	-2.00678	7.38841		250	-1.93217	-1.01024
		251	-2.02542	7.36745		251	-1.94548	-1.01611
		252	-2.04407	7.34649		252	-1.9588	-1.02221
		253	-2.06271	7.32552		253	-1.97212	-1.02853
		254	-2.08136	7.30456		254	-1.98543	-1.03509
		255	-2.1	7.2836		255	-1.99875	-1.04187
		256	-2.11864	7.26264		256	-2.01207	-1.04889
		257	-2.13729	7.24168		257	-2.02538	-1.05613
		258	-2.15593	7.22072		258	-2.0387	-1.0636
		259	-2.17458	7.19975		259	-2.05202	-1.07131
		260	-2.19322	7.17879		260	-2.06533	-1.07924
		261	-2.21186	7.15783		261	-2.07865	-1.0874
		262	-2.23051	7.13687		262	-2.09197	-1.09579
		263	-2.24915	7.11591		263	-2.10528	-1.1044
		264	-2.2678	7.09494		264	-2.1186	-1.11324
		265	-2.28644	7.07398		265	-2.13192	-1.12229
		266	-2.30508	7.05302		266	-2.14523	-1.13156
		267	-2.32373	7.03206		267	-2.15855	-1.14105
		268	-2.34237	7.0111		268	-2.17187	-1.15075
		269	-2.36102	6.99014		269	-2.18518	-1.16066
		270	-2.37966	6.96917		270	-2.1985	-1.17077
		271	-2.39831	6.94821		271	-2.21182	-1.18109
		272	-2.41695	6.92725		272	-2.22513	-1.1916
		273	-2.43559	6.90629		273	-2.23845	-1.2023
		274	-2.45424	6.88533		274	-2.25177	-1.21319
		275	-2.47288	6.86436		275	-2.26508	-1.22426
		276	-2.49153	6.8434		276	-2.2784	-1.23551
		277	-2.51017	6.82244		277	-2.29172	-1.24692
		278	-2.52881	6.80148		278	-2.30503	-1.25851
		279	-2.54746	6.78052		279	-2.31835	-1.27024
		280	-2.5661	6.75956		280	-2.33167	-1.28213
		281	-2.58475	6.73859		281	-2.34498	-1.29416
		282	-2.60339	6.71763		282	-2.3583	-1.30633
		283	-2.62203	6.69667		283	-2.37162	-1.31863
		284	-2.64068	6.67571		284	-2.38493	-1.33104
		285	-2.65932	6.65475		285	-2.39825	-1.34357
		286	-2.67797	6.63379		286	-2.41157	-1.35621
		287	-2.69661	6.61282		287	-2.42488	-1.36893
		288	-2.71525	6.59186		288	-2.4382	-1.38175
		289	-2.7339	6.5709		289	-2.45152	-1.39464
		290	-2.75254	6.54994		290	-2.46483	-1.40759
		291	-2.77119	6.52898		291	-2.47815	-1.4206
		292	-2.78983	6.50801		292	-2.49147	-1.43366
		293	-2.80847	6.48705		293	-2.50478	-1.44675
		294	-2.82712	6.46609		294	-2.5181	-1.45987
		295	-2.84576	6.44513		295	-2.53142	-1.473
		296	-2.86441	6.42417		296	-2.54473	-1.48613
		297	-2.88305	6.40321		297	-2.55805	-1.49925
		298	-2.90169	6.38224		298	-2.57137	-1.51235
		299	-2.92034	6.36128		299	-2.58468	-1.52541
		300	-2.93898	6.34032		300	-2.598	-1.53843
		301	-2.95763	6.31936		301	-2.61132	-1.55138
		302	-2.97627	6.2984		302	-2.62463	-1.56426
		303	-2.99492	6.27744		303	-2.63795	-1.57705
		304	-3.01356	6.25647		304	-2.65127	-1.58974
		305	-3.0322	6.23551		305	-2.66458	-1.60231
		306	-3.05085	6.21455		306	-2.6779	-1.61475
		307	-3.06949	6.19359		307	-2.69122	-1.62705
		308	-3.08814	6.17263		308	-2.70453	-1.63934
		309	-3.10678	6.15166		309	-2.71785	-1.65164
		310	-3.12542	6.1307		310	-2.73117	-1.66393
		311	-3.14407	6.10974		311	-2.74448	-1.67623
		312	-3.16271	6.08878		312	-2.7578	-1.68852
		313	-3.18136	6.06782		313	-2.77112	-1.70082
		314	-3.2	6.04686		314	-2.78443	-1.71311
		315	-3.21864	6.02589		315	-2.79775	-1.72541
		316	-3.23729	6.00493		316	-2.81107	-1.7377
		317	-3.25593	5.98397		317	-2.82438	-1.75
		318	-3.27458	5.96301		318	-2.8377	-1.7623
		319	-3.29322	5.94205		319	-2.85102	-1.77459
		320	-3.31186	5.92109		320	-2.86433	-1.78689
		321	-3.33051	5.90012		321	-2.87765	-1.79918
		322	-3.34915	5.87916		322	-2.89097	-1.81148
		323	-3.3678	5.8582		323	-2.90428	-1.82377
		324	-3.38644	5.83724		324	-2.9176	-1.83607
		325	-3.40508	5.81628		325	-2.93092	-1.84836
		326	-3.42373	5.79531		326	-2.94423	-1.86066
		327	-3.44237	5.77435		327	-2.95755	-1.87295
		328	-3.46102	5.75339		328	-2.97087	-1.88525
		329	-3.47966	5.73243		329	-2.98418	-1.89754
		330	-3.49831	5.71147		330	-2.9975	-1.90984
		331	-3.51695	5.69051		331	-3.01082	-1.92213
		332	-3.53559	5.66954		332	-3.02413	-1.93443
		333	-3.55424	5.64858		333	-3.03745	-1.94672
		334	-3.57288	5.62762		334	-3.05077	-1.95902
		335	-3.59153	5.60666		335	-3.06408	-1.97131
		336	-3.61017	5.5857		336	-3.0774	-1.98361
		337	-3.62881	5.56473		337	-3.09072	-1.9959
		338	-3.64746	5.54377		338	-3.10403	-2.0082
		339	-3.6661	5.52281		339	-3.11735	-2.02049
		340	-3.68475	5.50185		340	-3.13067	-2.03279
		341	-3.70339	5.48089		341	-3.14398	-2.04508
		342	-3.72203	5.45993		342	-3.1573	-2.05738
		343	-3.74068	5.43896		343	-3.17062	-2.06967
		344	-3.75932	5.418		344	-3.18393	-2.08197
		345	-3.77797	5.39704		345	-3.19725	-2.09426
		346	-3.79661	5.37608		346	-3.21057	-2.10656
		347	-3.81525	5.35512		347	-3.22388	-2.11885
		348	-3.8339	5.33416		348	-3.2372	-2.13115
		349	-3.85254	5.31319		349	-3.25052	-2.14344
		350	-3.87119	5.29223		350	-3.26383	-2.15574
		351	-3.88983	5.27127		351	-3.27715	-2.16803
		352	-3.90847	5.25031		352	-3.29047	-2.18033
		353	-3.92712	5.22935		353	-3.30378	-2.19262
		354	-3.94576	5.20838		354	-3.3171	-2.20492
		355	-3.96441	5.18742		355	-3.33042	-2.21721
		356	-3.98305	5.16646		356	-3.34373	-2.22951
		357	-4.00169	5.1455		357	-3.35705	-2.2418
		358	-4.02034	5.12454		358	-3.37037	-2.2541
		359	-4.03898	5.10358		359	-3.38368	-2.26639
		360	-4.05763	5.08261		360	-3.397	-2.27869
		361	-4.07627	5.06165		361	-3.41032	-2.29098
		362	-4.09492	5.04069		362	-3.42363	-2.30328
		363	-4.11356	5.01973		363	-3.43695	-2.31557
		364	-4.1322	4.99877		364	-3.45027	-2.32787
		365	-4.15085	4.97781		365	-3.46358	-2.34016
		366	-4.16949	4.95684		366	-3.4769	-2.35246
		367	-4.18814	4.93588		367	-3.49022	-2.36475
		368	-4.20678	4.91492		368	-3.50353	-2.37705
		369	-4.22542	4.89396		369	-3.51685	-2.38934
		370	-4.24407	4.873		370	-3.53017	-2.40164
		371	-4.26271	4.85203		371	-3.54348	-2.41393
		372	-4.28136	4.83107		372	-3.5568	-2.42623
		373	-4.3	4.81011		373	-3.57012	-2.43852
		374	-4.31864	4.78915		374	-3.58343	-2.45082
		375	-4.33729	4.76819		375	-3.59675	-2.46311
		376	-4.35593	4.74723		376	-3.61007	-2.47541
		377	-4.37458	4.72626		377	-3.62338	-2.4877
		378	-4.39322	4.7053		378	-3.6367	-2.5
		379	-4.41186	4.68434		379	-3.65002	-2.5123
		380	-4.43051	4.66338		380	-3.66333	-2.52459
		381	-4.44915	4.64242		381	-3.67665	-2.53689
		382	-4.4678	4.62145		382	-3.68997	-2.54918
		383	-4.48644	4.60049		383	-3.70328	-2.56148
		384	-4.50508	4.57953		384	-3.7166	-2.57377
		385	-4.52373	4.55857		385	-3.72992	-2.58607
		386	-4.54237	4.53761		386	-3.74323	-2.59836
		387	-4.56102	4.51665		387	-3.75655	-2.61066
		388	-4.57966	4.49568		388	-3.76987	-2.62295
		389	-4.59831	4.47472		389	-3.78318	-2.63525
		390	-4.61695	4.45376		390	-3.7965	-2.64754
		391	-4.63559	4.4328		391	-3.80982	-2.65984
		392	-4.65424	4.41184		392	-3.82313	-2.67213
		393	-4.67288	4.39088		393	-3.83645	-2.68443
		394	-4.69153	4.36991		394	-3.84977	-2.69672
		395	-4.71017	4.34895		395	-3.86308	-2.70902
		396	-4.72881	4.32799		396	-3.8764	-2.72131
		397	-4.74746	4.30703		397	-3.88972	-2.73361
		398	-4.7661	4.28607		398	-3.90303	-2.7459
		399	-4.78475	4.2651		399	-3.91635	-2.7582
		400	-4.80339	4.24414		400	-3.92967	-2.77049
		401	-4.82203	4.22318		401	-3.94298	-2.78279
		402	-4.84068	4.20222		402	-3.9563	-2.79508
		403	-4.85932	4.18126		403	-3.96962	-2.80738
		404	-4.87797	4.1603		404	-3.98293	-2.81967
		405	-4.89661	4.13933		405	-3.99625	-2.83197
		406	-4.91525	4.11837		406	-4.00957	-2.84426
		407	-4.9339	4.09741		407	-4.02288	-2.85656
		408	-4.95254	4.07645		408	-4.0362	-2.86885
		409	-4.97119	4.05549		409	-4.04952	-2.88115
		410	-4.98983	4.03453		410	-4.06283	-2.89344
		411	-5.00847	4.01356		411	-4.07615	-2.90574
		412	-5.02712	3.9926		412	-4.08947	-2.91803
		413	-5.04576	3.97164		413	-4.10278	-2.93033
		414	-5.06441	3.95068		414	-4.1161	-2.94262
		415	-5.08305	3.92972		415	-4.12942	-2.95492
		416	-5.10169	3.90875		416	-4.14273	-2.96721
		417	-5.12034	3.88779		417	-4.15605	-2.97951
		418	-5.13898	3.86683		418	-4.16937	-2.9918
		419	-5.15763	3.84587		419	-4.18268	-3.0041
		420	-5.17627	3.82491		420	-4.196	-3.01639
		421	-5.19492	3.80395		421	-4.20932	-3.02869
		422	-5.21356	3.78298		422	-4.22263	-3.04098
		423	-5.2322	3.76202		423	-4.23595	-3.05328
		424	-5.25085	3.74106		424	-4.24927	-3.06557
		425	-5.26949	3.7201		425	-4.26258	-3.07787
		426	-5.28814	3.69914		426	-4.2759	-3.09016
		427	-5.30678	3.67818		427	-4.28922	-3.10246
		428	-5.32542	3.65721		428	-4.30253	-3.11475
		429	-5.34407	3.63625		429	-4.31585	-3.12705
		430	-5.36271	3.61529		430	-4.32917	-3.13934
		431	-5.38136	3.59433		431	-4.34248	-3.15164
		432	-5.4	3.57337		432	-4.3558	-3.16393
		433	-5.41864	3.5524		433	-4.36912	-3.17623
		434	-5.43729	3.53144		434	-4.38243	-3.18852
		435	-5.45593	3.51048		435	-4.39575	-3.20082
		436	-5.47458	3.48952		436	-4.40907	-3.21311
		437	-5.49322	3.46856		437	-4.42238	-3.22541
		438	-5.51186	3.4476		438	-4.4357	-3.2377
		439	-5.53051	3.42663		439	-4.44902	-3.25
		440	-5.54915	3.40567		440	-4.46233	-3.2623
		441	-5.5678	3.38471		441	-4.47565	-3.27459
		442	-5.58644	3.36375		442	-4.48897	-3.28689
		443	-5.60508	3.34279		443	-4.50228	-3.29918
		444	-5.62373	3.32182		444	-4.5156	-3.31148
		445	-5.64237	3.30086		445	-4.52892	-3.32377
		446	-5.66102	3.2799		446	-4.54223	-3.33607
		447	-5.67966	3.25894		447	-4.55555	-3.34836
		448	-5.69831	3.23798		448	-4.56887	-3.36066
		449	-5.71695	3.21702		449	-4.58218	-3.37295
		450	-5.73559	3.19605		450	-4.5955	-3.38525
		451	-5.75424	3.17509		451	-4.60882	-3.39754
		452	-5.77288	3.15413		452	-4.62213	-3.40984
		453	-5.79153	3.13317		453	-4.63545	-3.42213
		454	-5.81017	3.11221		454	-4.64877	-3.43443
		455	-5.82881	3.09125		455	-4.66208	-3.44672
		456	-5.84746	3.07028		456	-4.6754	-3.45902
		457	-5.8661	3.04932		457	-4.68872	-3.47131
		458	-5.88475	3.02836		458	-4.70203	-3.48361
		459	-5.90339	3.0074		459	-4.71535	-3.4959
		460	-5.92203	2.98644		460	-4.72867	-3.5082
		461	-5.94068	2.96547		461	-4.74198	-3.52049
		462	-5.95932	2.94451		462	-4.7553	-3.53279
		463	-5.97797	2.92355		463	-4.76862	-3.54508
		464	-5.99661	2.90259		464	-4.78193	-3.55738
		465	-6.01525	2.88163		465	-4.79525	-3.56967
		466	-6.0339	2.86067		466	-4.80857	-3.58197
		467	-6.05254	2.8397		467	-4.82188	-3.59426
		468	-6.07119	2.81874		468	-4.8352	-3.60656
		469	-6.08983	2.79778		469	-4.84852	-3.61885
		470	-6.10847	2.77682		470	-4.86183	-3.63115
		471	-6.12712	2.75586		471	-4.87515	-3.64344
		472	-6.14576	2.7349		472	-4.88847	-3.65574
		473	-6.16441	2.71393		473	-4.90178	-3.66803
		474	-6.18305	2.69297		474	-4.9151	-3.68033
		475	-6.20169	2.67201		475	-4.92842	-3.69262
		476	-6.22034	2.65105		476	-4.94173	-3.70492
		477	-6.23898	2.63009		477	-4.95505	-3.71721
		478	-6.25763	2.60912		478	-4.96837	-3.72951
		479	-6.27627	2.58816		479	-4.98168	-3.7418
		480	-6.29492	2.5672		480	-4.995	-3.7541
		481	-6.31356	2.54624		481	-5.00832	-3.76639
		482	-6.3322	2.52528		482	-5.02163	-3.77869
		483	-6.35085	2.50432		483	-5.03495	-3.79098
		484	-6.36949	2.48335		484	-5.04827	-3.80328
		485	-6.38814	2.46239		485	-5.06158	-3.81557
		486	-6.40678	2.44143		486	-5.0749	-3.82787
		487	-6.42542	2.42047		487	-5.08822	-3.84016
		488	-6.44407	2.39951		488	-5.10153	-3.85246
		489	-6.46271	2.37855		489	-5.11485	-3.86475
		490	-6.48136	2.35758		490	-5.12817	-3.87705
		491	-6.5	2.33662		491	-5.14148	-3.88934
		492	-6.51864	2.31566		492	-5.1548	-3.90164
		493	-6.53729	2.2947		493	-5.16812	-3.91393
		494	-6.55593	2.27361		494	-5.18143	-3.92623
		495	-6.57458	2.25149		495	-5.19475	-3.93852
		496	-6.59322	2.22873		496	-5.20807	-3.95082
		497	-6.61186	2.20583		497	-5.22138	-3.96311
		498	-6.63051	2.18304		498	-5.2347	-3.97541
		499	-6.64915	2.16025		499	-5.24802	-3.9877
		500	-6.6678	2.13746		500	-5.26133	-4
		501	-6.68644	2.11467
		502	-6.70508	2.09188
		503	-6.72373	2.06909
		504	-6.74237	2.0463
		505	-6.76102	2.02351
		506	-6.77966	2.00072
		507	-6.79831	1.97793
		508	-6.81695	1.95514
		509	-6.83559	1.93235
		510	-6.85424	1.90956
		511	-6.87288	1.88677
		512	-6.89153	1.86398
		513	-6.91017	1.8412
		514	-6.92881	1.81841
		515	-6.94746	1.79562
		516	-6.9661	1.77283
		517	-6.98475	1.75004
		518	-7.00339	1.72725
		519	-7.02203	1.70446
		520	-7.04068	1.68167
		521	-7.05932	1.65888
		522	-7.07797	1.63609
		523	-7.09661	1.6133
		524	-7.11525	1.59051
		525	-7.1339	1.56772
		526	-7.15254	1.54493
		527	-7.17119	1.52214
		528	-7.18983	1.49935
		529	-7.20847	1.47657
		530	-7.22712	1.45378
		531	-7.24576	1.43099
		532	-7.26441	1.4082
		533	-7.28305	1.38541
		534	-7.30169	1.36262
		535	-7.32034	1.33983
		536	-7.33898	1.31704
		537	-7.35763	1.29425
		538	-7.37627	1.27146
		539	-7.39492	1.30216
		540	-7.41356	1.26913
		541	-7.4322	1.30414
		542	-7.45085	1.33798
		543	-7.46949	1.37064
		544	-7.48814	1.40212
		545	-7.50678	1.43243
		546	-7.52542	1.46156
		547	-7.54407	1.48951
		548	-7.56271	1.51628
		549	-7.58136	1.54188
		550	-7.6	1.56629
		551	-7.61864	1.58953
		552	-7.63729	1.6116
		553	-7.65593	1.63248
		554	-7.67458	1.65219
		555	-7.69322	1.68262
		556	-7.71186	1.71128
		557	-7.73051	1.73815
		558	-7.74915	1.76324
		559	-7.7678	1.78631
		560	-7.78644	1.80707
		561	-7.80508	1.82521
		562	-7.82373	1.84041
		563	-7.84237	1.85127
		564	-7.86102	1.85759
		565	-7.87966	1.85965
		566	-7.89831	1.85825
		567	-7.91695	1.85415
		568	-7.93559	1.84808
		569	-7.95424	1.84064
		570	-7.97288	1.83226
		571	-7.99153	1.82315
		572	-8.01017	1.81324
		573	-8.02881	1.80212
		574	-8.04746	1.78892
		575	-8.0661	1.77232
		576	-8.08475	1.75132
		577	-8.10339	1.72516
		578	-8.12203	1.69341
		579	-8.14068	1.65593
		580	-8.15932	1.61279
		581	-8.17797	1.56371
		582	-8.19661	1.5086
		583	-8.21525	1.44754
		584	-8.2339	1.38077
		585	-8.25254	1.30868
		586	-8.27119	1.2318
		587	-8.28983	1.15074
		588	-8.30847	1.06619
		589	-8.32712	0.97876
		590	-8.34576	0.88917
		591	-8.36441	0.79827
		592	-8.38305	0.70693
		593	-8.40169	0.616
		594	-8.42034	0.52626
		595	-8.43898	0.43836
		596	-8.45763	0.35306
		597	-8.47627	0.27107
		598	-8.49492	0.19299
		599	-8.51356	0.11934
		600	-8.5322	0.05048
		601	-8.55085	-0.0134
		602	-8.56949	-0.07226
		603	-8.58814	-0.12626
		604	-8.60678	-0.17546
		605	-8.62542	-0.21998
		606	-8.64407	-0.26
		607	-8.66271	-0.29573
		608	-8.68136	-0.32745
		609	-8.7	-0.35545
		610	-8.71864	-0.38007
		611	-8.73729	-0.40168
		612	-8.75593	-0.42068
		613	-8.77458	-0.43748
		614	-8.79322	-0.45249
		615	-8.81186	-0.46616
		616	-8.83051	-0.47889
		617	-8.84915	-0.49112
		618	-8.8678	-0.50325
		619	-8.88644	-0.51564
		620	-8.90508	-0.52865
		621	-8.92373	-0.54256
		622	-8.94237	-0.55764
		623	-8.96102	-0.57405
		624	-8.97966	-0.59191
		625	-8.99831	-0.61126
		626	-9.01695	-0.63184
		627	-9.03559	-0.65335
		628	-9.05424	-0.67548
		629	-9.07288	-0.69796
		630	-9.09153	-0.72049
		631	-9.11017	-0.74289
		632	-9.12881	-0.76498
		633	-9.14746	-0.78669
		634	-9.1661	-0.80802
		635	-9.18475	-0.82904
		636	-9.20339	-0.84987
		637	-9.22203	-0.87065
		638	-9.24068	-0.89149
		639	-9.25932	-0.91245
		640	-9.27797	-0.93342
		641	-9.29661	-0.95438
		642	-9.31525	-0.97534
		643	-9.3339	-0.9963
		644	-9.35254	-1.01726
		645	-9.37119	-1.03822
		646	-9.38983	-1.05919
		647	-9.40847	-1.08015
		648	-9.42712	-1.10111
		649	-9.44576	-1.12207
		650	-9.46441	-1.14303
		651	-9.48305	-1.164
		652	-9.50169	-1.18496
		653	-9.52034	-1.20592
		654	-9.53898	-1.22688
		655	-9.55763	-1.24784
		656	-9.57627	-1.2688
		657	-9.59492	-1.28977
		658	-9.61356	-1.31073
		659	-9.6322	-1.33169
		660	-9.65085	-1.35265
		661	-9.66949	-1.37361
		662	-9.68814	-1.39457
		663	-9.70678	-1.41554
		664	-9.72542	-1.4365
		665	-9.74407	-1.45746
		666	-9.76271	-1.47842
		667	-9.78136	-1.49938
		668	-9.8	-1.52035
		669	-9.81864	-1.54131
		670	-9.83729	-1.56227
		671	-9.85593	-1.58323
		672	-9.87458	-1.60419
		673	-9.89322	-1.62515
		674	-9.91186	-1.64612
		675	-9.93051	-1.66708
		676	-9.94915	-1.68804
		677	-9.9678	-1.709
		678	-9.98644	-1.72996
		679	-10.0051	-1.75092
		680	-10.0237	-1.77189
		681	-10.0424	-1.79285
		682	-10.061	-1.81381
		683	-10.0797	-1.83477
		684	-10.0983	-1.85573
		685	-10.1169	-1.8767
		686	-10.1356	-1.89766
		687	-10.1542	-1.91862
		688	-10.1729	-1.93958
		689	-10.1915	-1.96054
		690	-10.2102	-1.9815
		691	-10.2288	-2.00247
		692	-10.2475	-2.02343
		693	-10.2661	-2.04439
		694	-10.2848	-2.06535
		695	-10.3034	-2.08631
		696	-10.322	-2.10727
		697	-10.3407	-1.9815
		698	-10.3593	-2.00247
		699	-10.378	-2.02343
		700	-10.3966	-2.04439
		701	-10.4153	-2.06535
		702	-10.4339	-2.08631
		703	-10.4525	-2.10727
		704	-10.4712	-2.12824
		705	-10.4898	-2.1492
		706	-10.5085	-2.17016
		707	-10.5271	-2.19112
		708	-10.5458	-2.21208
		709	-10.5644	-2.23305
		710	-10.5831	-2.25401
		711	-10.6017	-2.27497
		712	-10.6203	-2.29593
		713	-10.639	-2.31689
		714	-10.6576	-2.33785
		715	-10.6763	-2.35882
		716	-10.6949	-2.37978
		717	-10.7136	-2.40074
		718	-10.7322	-2.4217
		719	-10.7508	-2.44266
		720	-10.7695	-2.46363
		721	-10.7881	-2.48459
		722	-10.8068	-2.50555
		723	-10.8254	-2.52651
		724	-10.8441	-2.54747
		725	-10.8627	-2.56843
		726	-10.8814	-2.5894
		727	-10.9	-2.61036
		728	-10.9186	-2.63132
		729	-10.9373	-2.65228
		730	-10.9559	-2.67324
		731	-10.9746	-2.6942
		732	-10.9932	-2.71517
		733	-11.0119	-2.73613
		734	-11.0305	-2.75709
		735	-11.0491	-2.77805
		736	-11.0678	-2.79901
		737	-11.0864	-2.81998
		738	-11.1051	-2.84094
		739	-11.1237	-2.8619
		740	-11.1424	-2.88286
		741	-11.161	-2.90382
		742	-11.1797	-2.92478
		743	-11.1983	-2.94575
		744	-11.217	-2.96671
		745	-11.2356	-2.98767
		746	-11.2542	-3.00863
		747	-11.2729	-3.02959
		748	-11.2915	-3.05055
		749	-11.3102	-3.07152
		750	-11.3288	-3.09248
		751	-11.3475	-3.11344
		752	-11.3661	-3.1344
		753	-11.3848	-3.15536
		754	-11.4034	-3.17633
		755	-11.422	-3.19729
		756	-11.4407	-3.21825
		757	-11.4593	-3.23921
		758	-11.478	-3.26017
		759	-11.4966	-3.28113
		760	-11.5152	-3.3021
		761	-11.5339	-3.32306
		762	-11.5525	-3.34402
		763	-11.5712	-3.36498
		764	-11.5898	-3.38594
		765	-11.6085	-3.40691
		766	-11.6271	-3.42787
		767	-11.6458	-3.44883
		768	-11.6644	-3.46979
		769	-11.683	-3.49075
		770	-11.7017	-3.51171
		771	-11.7203	-3.53268
		772	-11.739	-3.55364
		773	-11.7576	-3.5746
		774	-11.7763	-3.59556
		775	-11.7949	-3.61652
		776	-11.8136	-3.63748
		777	-11.8322	-3.65845
		778	-11.8508	-3.67941
		779	-11.8695	-3.70037
		780	-11.8881	-3.72133
		781	-11.9068	-3.74229
		782	-11.9254	-3.76326
		783	-11.9441	-3.78422
		784	-11.9627	-3.80518
		785	-11.9814	-3.82614
		786	-12	-3.8471
		787	-12.0186	-3.86806
		788	-12.0373	-3.88903
		789	-12.0559	-3.90999
		790	-12.0746	-3.93095
		791	-12.0932	-3.95191
		792	-12.1119	-3.97287
		793	-12.1305	-3.99383
		794	-12.1492	-4.0148
		795	-12.1678	-4.03576
		796	-12.1864	-4.05672
		797	-12.2051	-4.07768
		798	-12.2237	-4.09864
		799	-12.2424	-4.11961
		800	-12.261	-4.14057
		801	-12.2797	-4.16153
		802	-12.2983	-4.18249
		803	-12.317	-4.20345
		804	-12.3356	-4.22441
		805	-12.3542	-4.24538
		806	-12.3729	-4.26634
		807	-12.3915	-4.2873
		808	-12.4102	-4.30826
		809	-12.4288	-4.32922
		810	-12.4475	-4.35018
		811	-12.4661	-4.37115
		812	-12.4848	-4.39211
		813	-12.5034	-4.41307
		814	-12.522	-4.43403
		815	-12.5407	-4.45499
		816	-12.5593	-4.47596
		817	-12.578	-4.49692
		818	-12.5966	-4.51788
		819	-12.6152	-4.53884
		820	-12.6339	-4.5598
		821	-12.6525	-4.58076
		822	-12.6712	-4.60173
		823	-12.6898	-4.62269
		824	-12.7085	-4.64365
		825	-12.7271	-4.66461
		826	-12.7458	-4.68557
		827	-12.7644	-4.70654
		828	-12.783	-4.7275
		829	-12.8017	-4.74846
		830	-12.8203	-4.76942
		831	-12.839	-4.79038
		832	-12.8576	-4.81134
		833	-12.8763	-4.83231
		834	-12.8949	-4.85327
		835	-12.9136	-4.87423
		836	-12.9322	-4.89519
		837	-12.9509	-4.91615
		838	-12.9695	-4.93711
		839	-12.9881	-4.95808
		840	-13.0068	-4.97904
		841	-13.0254	-5
		842	-13.0441	-5.02096
		843	-13.0627	-5.04192
		844	-13.0814	-5.06289
		845	-13.1	-5.08385
		846	-13.1186	-5.10481
		847	-13.1373	-5.12577
		848	-13.1559	-5.14673
		849	-13.1746	-5.16769
		850	-13.1932	-5.18866
		851	-13.2119	-5.20962
		852	-13.2305	-5.23058
		853	-13.2492	-5.25154
		854	-13.2678	-5.2725
		855	-13.2864	-5.29346
		856	-13.3051	-5.31443
		857	-13.3237	-5.33539
		858	-13.3424	-5.35635
		859	-13.361	-5.37731
		860	-13.3797	-5.39827
		861	-13.3983	-5.41924
		862	-13.4169	-5.4402
		863	-13.4356	-5.46116
		864	-13.4542	-5.48212
		865	-13.4729	-5.50308
		866	-13.4915	-5.52404
		867	-13.5102	-5.54501
		868	-13.5288	-5.56597
		869	-13.5475	-5.58693
		870	-13.5661	-5.60789
		871	-13.5847	-5.62885
		872	-13.6034	-5.64982
		873	-13.622	-5.67078
		874	-13.6407	-5.69174
		875	-13.6593	-5.7127
		876	-13.678	-5.73366
		877	-13.6966	-5.75462
		878	-13.7152	-5.77559
		879	-13.7339	-5.79655
		880	-13.7525	-5.81751
		881	-13.7712	-5.83847
		882	-13.7898	-5.85943
		883	-13.8085	-5.88039
		884	-13.8271	-5.90136
		885	-13.8458	-5.92232
		886	-13.8644	-5.94328
		887	-13.8831	-5.96424
		888	-13.9017	-5.9852
		889	-13.9203	-6.00617
		890	-13.939	-6.02713
		891	-13.9576	-6.04809
		892	-13.9763	-6.06905
		893	-13.9949	-6.09001
		894	-14.0136	-6.11097
		895	-14.0322	-6.13194
		896	-14.0509	-6.1529
		897	-14.0695	-6.17386
		898	-14.0881	-6.19482
		899	-14.1068	-6.21578
		900	-14.1254	-6.23674
		901	-14.1441	-6.25771
		902	-14.1627	-6.27867
		903	-14.1814	-6.29963
		904	-14.2	-6.32059
		905	-14.2186	-6.34155
		906	-14.2373	-6.36252
		907	-14.2559	-6.38348
		908	-14.2746	-6.40444
		909	-14.2932	-6.4254
		910	-14.3119	-6.44636
		911	-14.3305	-6.46732
		912	-14.3491	-6.48829
		913	-14.3678	-6.50925
		914	-14.3864	-6.53021
		915	-14.4051	-6.55117
		916	-14.4237	-6.57213
		917	-14.4424	-6.59309
		918	-14.461	-6.61406
		919	-14.4797	-6.63502
		920	-14.4983	-6.65598
		921	-14.5169	-6.67694
		922	-14.5356	-6.6979
		923	-14.5542	-6.71887
		924	-14.5729	-6.73983
		925	-14.5915	-6.76079
		926	-14.6102	-6.78175
		927	-14.6288	-6.80271
		928	-14.6475	-6.82367
		929	-14.6661	-6.84464
		930	-14.6847	-6.8656
		931	-14.7034	-6.88656
		932	-14.722	-6.90752
		933	-14.7407	-6.92848
		934	-14.7593	-6.94945
		935	-14.778	-6.97041
		936	-14.7966	-6.99137
		937	-14.8153	-7.01233
		938	-14.8339	-7.03329
		939	-14.8525	-7.05425
		940	-14.8712	-7.07522
		941	-14.8898	-7.09618
		942	-14.9085	-7.11714
		943	-14.9271	-7.1381
		944	-14.9458	-7.15906
		945	-14.9644	-7.18002
		946	-14.9831	-7.20099

## Sheet: Figure 3c
Figure 3c
		FEM simulation		Experiment
		Compressive strain/%	Stress/kPa	Compressive strain/%	Stress/kPa
		0	0	0.09025	0.00657
		0.84608	0.09202	0.25648	0.01478
		1.6916	0.14759	0.42369	0.01936
		2.53858	0.18946	0.59082	0.0239
		3.38759	0.21656	0.75792	0.02826
		4.23639	0.23725	0.92508	0.03165
		5.08293	0.25976	1.09223	0.03533
		5.92952	0.27139	1.25934	0.03916
		6.77606	0.29387	1.42646	0.04261
		7.6226	0.3172	1.59362	0.04574
		8.46971	0.34547	1.76074	0.0492
		9.31358	0.36764	1.92784	0.05272
		10.1551	0.39452	2.09498	0.05568
		10.9966	0.42112	2.26215	0.05859
		11.8381	0.47219	2.42923	0.06224
		12.6796	0.50341	2.59638	0.06508
		13.5211	0.54327	2.76355	0.06773
		14.3625	0.57879	2.93064	0.07125
		15.2041	0.60782	3.09776	0.07429
		16.0455	0.64161	3.26491	0.07687
		16.887	0.67527	3.43206	0.07979
		17.7389	0.71049	3.59914	0.083
		18.6005	0.74007	3.76629	0.08543
		19.462	0.62514	3.93344	0.08805
		20.3235	0.66602	4.10054	0.09115
		21.1851	0.70766	4.26767	0.09385
		22.0466	0.70296	4.43483	0.0963
		22.9081	0.7467	4.60195	0.09918
		23.7696	0.69631	4.76906	0.10201
		24.6312	0.73035	4.93621	0.10432
		25.4927	0.77384	5.10335	0.10694
		26.3542	0.79928	5.27046	0.10973
		27.2157	0.78953	5.43757	0.1123
		28.0773	0.6897	5.60478	0.11449
		28.9388	0.69279	5.77186	0.11732
		29.8004	0.73848	5.93896	0.11997
		30.6619	0.77594	6.10611	0.12203
		31.5234	0.8309	6.27321	0.12487
		32.3849	0.84762	6.44037	0.12762
		33.2465	0.84932	6.60749	0.12983
		34.108	0.88942	6.77467	0.13217
		34.968	0.88087	6.94176	0.13491
		35.7903	0.80453	7.10891	0.13728
		36.6127	0.80385	7.27607	0.1396
		37.435	0.78799	7.44317	0.1423
		38.2574	0.82895	7.61028	0.14473
		39.0798	0.87261	7.77746	0.14691
		39.9022	0.9455	7.94455	0.14942
		40.7245	0.90171	8.11167	0.15212
		41.5469	0.92792	8.27882	0.15418
		42.3693	0.95086	8.44596	0.15666
		43.1916	0.99569	8.61307	0.15926
		44.014	0.86819	8.7802	0.16148
		44.8364	0.91669	8.94735	0.16377
		45.6587	0.94323	9.11447	0.16638
		46.4811	1.04291	9.28159	0.16878
		47.3035	1.11283	9.44874	0.1708
		48.1259	1.1207	9.61582	0.17358
		48.9482	1.21985	9.78296	0.17584
		49.7792	1.3357	9.95012	0.17811
		50.6424	1.4488	10.1173	0.18046
		51.5059	1.54898	10.2843	0.18301
		52.3693	1.6668	10.4515	0.18509
		53.2191	1.78238	10.6186	0.18765
		54.0664	1.75118	10.7857	0.19015
		54.9259	1.81393	10.9529	0.19218
		55.7939	1.8104	11.12	0.19478
		56.662	1.84818	11.2871	0.19725
		57.53	2.01258	11.4543	0.19953
		58.3989	2.28279	11.6214	0.20172
		59.2727	2.60384	11.7885	0.20447
		60.1464	2.67022	11.9557	0.20669
		61.0202	2.95219	12.1227	0.20876
		61.894	3.20191	12.2898	0.21153
		62.7677	3.5197	12.457	0.21399
		63.6415	3.6419	12.6242	0.216
		64.5153	3.96887	12.7913	0.21855
		65.389	4.41986	12.9584	0.22112
		66.2628	4.53002	13.1256	0.2231
		67.1366	5.10981	13.2927	0.22563
		68.0103	5.31302	13.4597	0.22829
		68.8841	5.47278	13.6269	0.23059
		69.7578	5.33029	13.7941	0.2327
		70.6049	5.91937	13.9612	0.23544
		71.4273	6.3141	14.1283	0.23807
		72.2496	6.46813	14.2955	0.24016
		73.072	6.58376	14.4626	0.24276
		73.8944	6.94537	14.6297	0.24541
		74.7167	6.82218	14.7969	0.24756
		75.5391	7.31499	14.964	0.24999
		76.3615	7.41983	15.1311	0.25278
		77.1838	7.50319	15.2983	0.25508
		78.0062	7.81916	15.4654	0.25732
		78.8286	8.03928	15.6324	0.26006
		79.6509	8.38899	15.7997	0.26254
		80.4733	8.68038	15.9668	0.26487
		81.2957	8.84344	16.1339	0.26753
		81.1312	8.43997	16.3009	0.27014
		80.3088	7.98582	16.4681	0.27231
		79.4864	7.26384	16.6353	0.27484
		78.664	6.7257	16.8024	0.27772
		77.8417	6.17201	16.9696	0.28008
		77.0193	5.6834	17.1367	0.28265
		76.1969	5.29723	17.3038	0.2851
		75.3746	4.78373	17.4709	0.28796
		74.5522	4.5828	17.6381	0.29009
		73.7298	4.31496	17.8052	0.29283
		72.9075	4.03894	17.9723	0.29575
		72.0851	3.82857	18.1395	0.29792
		71.2627	3.61831	18.3066	0.3006
		70.4404	3.40831	18.4737	0.30344
		69.618	3.23668	18.6409	0.30609
		68.8385	2.8603	18.808	0.30846
		68.0675	2.6219	18.9751	0.31144
		67.2966	2.41484	19.1422	0.31422
		66.5256	2.25296	19.3094	0.3163
		65.7547	1.9977	19.4765	0.3192
		64.9837	1.88282	19.6436	0.32208
		64.2127	1.75875	19.8107	0.32466
		63.4417	1.60154	19.9778	0.32751
		62.6708	1.5464	20.1451	0.33033
		61.8998	1.48053	20.3121	0.33338
		61.1288	1.47866	20.4793	0.33546
		60.3579	1.46679	20.6464	0.33875
		59.5869	1.40368	20.8135	0.3417
		58.8159	1.2962	20.9807	0.34411
		58.045	1.21775	21.1479	0.34718
		57.274	1.12182	21.3149	0.35013
		56.503	1.06866	21.482	0.35293
		55.732	1.16748	21.6492	0.35547
		54.9611	1.09057	21.8163	0.3587
		54.1901	1.02189	21.9834	0.36148
		53.4191	0.93324	22.1506	0.36434
		52.6482	0.88429	22.3177	0.36748
		51.8772	0.94036	22.4848	0.37035
		51.1062	0.83918	22.6519	0.37334
		50.3353	0.81755	22.8192	0.37619
		49.5643	0.70488	22.9862	0.37944
		48.7933	0.65079	23.1534	0.38227
		48.0223	0.6187	23.3205	0.38546
		47.2514	0.58663	23.4876	0.38824
		46.4804	0.56194	23.6548	0.39168
		45.7094	0.51585	23.822	0.39443
		44.9385	0.46928	23.9891	0.39776
		44.1675	0.45422	24.1561	0.40118
		43.3965	0.4146	24.3234	0.40385
		42.6255	0.378	24.4903	0.40713
		41.8546	0.34902	24.6574	0.41076
		41.0836	0.30398	24.8247	0.41379
		40.3126	0.25358	24.9917	0.4167
		39.5417	0.25657	25.1588	0.42062
		38.7707	0.23696	25.326	0.42368
		37.9997	0.22496	25.4932	0.42649
		37.2287	0.21867	25.6603	0.42983
		36.4578	0.21318	25.8274	0.43389
		35.6868	0.21569	25.9945	0.43653
		34.9158	0.20936	26.1616	0.43993
		34.1248	0.1996	26.3288	0.44389
		33.3281	0.20438	26.4958	0.44699
		32.5315	0.22015	26.663	0.45074
		31.7348	0.21681	26.8302	0.45395
		30.9381	0.1957	26.9972	0.45793
		30.1415	0.18983	27.1644	0.4608
		29.3448	0.17968	27.3315	0.46473
		28.5481	0.16328	27.4987	0.4685
		27.7515	0.14523	27.6658	0.47191
		26.9548	0.13287	27.833	0.47562
		26.1581	0.11844	28.0001	0.47925
		25.3615	0.10187	28.1672	0.48325
		24.5648	0.06895	28.3344	0.4865
		23.7681	0.03848	28.5015	0.49073
		22.9715	0.03612	28.6686	0.49456
		22.1748	0.00896	28.8357	0.49787
		21.3781	0.00264	29.0028	0.50187
		20.5815	0.0017	29.17	0.50594
		19.7848	0	29.3371	0.50986
		18.9881	0	29.5043	0.51347
		18.1914	0	29.6714	0.51764
		17.3948	0	29.8385	0.52191
		16.5981	0	30.0057	0.52541
		15.8014	0	30.1727	0.52971
		15.0048	0	30.3399	0.53408
		14.2081	0	30.507	0.53803
		13.4114	0	30.6741	0.54197
		12.6148	0	30.8412	0.54644
		11.8181	0	31.0084	0.55065
		11.0214	0	31.1756	0.55463
		10.2248	0	31.3427	0.55877
		9.42808	0	31.5098	0.56391
		8.63141	0	31.6769	0.56769
		7.83606	0	31.8441	0.57203
		7.04582	0	32.0112	0.57693
		6.25557	0	32.1783	0.58136
		5.46533	0	32.3455	0.58547
		4.67508	0	32.5126	0.59021
		3.88484	0	32.6796	0.59506
		3.09422	0	32.8468	0.59948
		2.30077	0	33.014	0.60394
		1.50731	0	33.1811	0.60911
		0.714	0	33.3482	0.61364
		0.07785	0	33.5154	0.61829
				33.6825	0.62319
				33.8496	0.62833
				34.0166	0.63306
				34.1839	0.63801
				34.351	0.64317
				34.5181	0.64819
				34.6852	0.65333
				34.8523	0.6586
				35.0195	0.66377
				35.1866	0.66909
				35.3537	0.67413
				35.5209	0.67959
				35.688	0.68543
				35.8552	0.69027
				36.0223	0.69602
				36.1894	0.70183
				36.3565	0.7071
				36.5237	0.71287
				36.6908	0.71859
				36.8578	0.72467
				37.0251	0.72987
				37.1922	0.73631
				37.3593	0.74212
				37.5265	0.74802
				37.6936	0.75425
				37.8607	0.76037
				38.0278	0.76652
				38.195	0.7726
				38.3621	0.77945
				38.5292	0.78575
				38.6963	0.79188
				38.8635	0.79888
				39.0306	0.80524
				39.1978	0.81166
				39.3649	0.81852
				39.5319	0.82563
				39.6991	0.83194
				39.8663	0.83895
				40.0333	0.84604
				40.2005	0.85344
				40.3676	0.85983
				40.5347	0.86802
				40.7019	0.87504
				40.869	0.88224
				41.0361	0.88999
				41.2033	0.8976
				41.3704	0.90526
				41.5375	0.91264
				41.7045	0.92087
				41.8718	0.92864
				42.0388	0.93647
				42.206	0.94462
				42.3731	0.95264
				42.5402	0.96116
				42.7074	0.96925
				42.8746	0.97766
				43.0417	0.98642
				43.2088	0.99505
				43.376	1.00357
				43.5431	1.01281
				43.7103	1.02166
				43.8773	1.03051
				44.0444	1.03997
				44.2116	1.04912
				44.3786	1.05826
				44.5458	1.06705
				44.7129	1.07689
				44.88	1.0863
				45.0472	1.09605
				45.2143	1.10643
				45.3815	1.11623
				45.5486	1.12601
				45.7157	1.13683
				45.8828	1.14725
				46.05	1.15766
				46.2171	1.16848
				46.3841	1.17956
				46.5513	1.19023
				46.7185	1.20141
				46.8856	1.21281
				47.0527	1.22426
				47.2199	1.23567
				47.3873	1.24762
				47.5545	1.25926
				47.7215	1.2712
				47.8886	1.28375
				48.0557	1.29594
				48.2228	1.30835
				48.3897	1.32138
				48.556	1.33402
				48.7235	1.34715
				48.8905	1.36058
				49.0577	1.37385
				49.2244	1.38734
				49.3921	1.40124
				49.5595	1.41534
				49.7266	1.42926
				49.8935	1.44367
				50.061	1.45862
				50.228	1.47337
				50.3953	1.48798
				50.5622	1.50324
				50.7293	1.51902
				50.8967	1.53462
				51.0637	1.55023
				51.2307	1.56697
				51.398	1.58258
				51.565	1.59933
				51.7321	1.61634
				51.899	1.63296
				52.0663	1.65075
				52.2335	1.66804
				52.4005	1.68583
				52.5678	1.7041
				52.735	1.72247
				52.9022	1.74124
				53.0691	1.75986
				53.2362	1.7789
				53.4034	1.79883
				53.5707	1.81836
				53.7377	1.8383
				53.9046	1.85905
				54.0718	1.87973
				54.2391	1.90034
				54.4063	1.92173
				54.5731	1.94349
				54.7403	1.96523
				54.9075	1.98709
				55.0744	2.01018
				55.2417	2.03298
				55.4089	2.05595
				55.5759	2.07997
				55.7431	2.10397
				55.9103	2.12849
				56.0773	2.15429
				56.2445	2.17921
				56.4116	2.20459
				56.5785	2.23022
				56.7459	2.25657
				56.9129	2.28342
				57.08	2.30974
				57.247	2.33734
				57.4141	2.36509
				57.5815	2.39323
				57.7486	2.42119
				57.9155	2.4505
				58.083	2.47969
				58.25	2.50836
				58.4171	2.53863
				58.5844	2.56867
				58.7513	2.59968
				58.9183	2.62979
				59.0855	2.66087
				59.2526	2.69257
				59.4198	2.72367
				59.5871	2.75469
				59.754	2.78718
				59.9211	2.81909
				60.0883	2.85024
				60.2556	2.88221
				60.4225	2.91441
				60.5898	2.94675
				60.7567	2.97867
				60.9241	3.01102
				61.0912	3.04337
				61.2583	3.07553
				61.4255	3.1076
				61.5923	3.14061
				61.7596	3.17309
				61.9268	3.20627
				62.0937	3.24004
				62.261	3.2728
				62.4282	3.30609
				62.5955	3.3396
				62.7625	3.37338
				62.9295	3.40612
				63.0966	3.44026
				63.2637	3.47424
				63.4308	3.50819
				63.5979	3.54251
				63.765	3.57708
				63.9322	3.61096
				64.0996	3.64572
				64.2665	3.68004
				64.4334	3.716
				64.6007	3.7506
				64.7678	3.78555
				64.935	3.82156
				65.1021	3.85665
				65.2693	3.89224
				65.4364	3.92762
				65.6033	3.96496
				65.7707	3.99977
				65.9374	4.03619
				66.1048	4.07267
				66.2722	4.10925
				66.4392	4.14619
				66.6062	4.18303
				66.7733	4.2218
				66.9405	4.25906
				67.1075	4.29691
				67.2748	4.33467
				67.4421	4.37322
				67.609	4.41133
				67.776	4.4502
				67.9433	4.48965
				68.1101	4.52886
				68.2775	4.56826
				68.4448	4.60838
				68.6118	4.64913
				68.7788	4.6892
				68.9461	4.73108
				69.1132	4.77233
				69.2803	4.81377
				69.4474	4.85506
				69.6146	4.897
				69.7815	4.94004
				69.949	4.98258
				70.1157	5.02663
				70.2832	5.06962
				70.45	5.11374
				70.6172	5.15877
				70.7843	5.20336
				70.9515	5.2494
				71.1187	5.29512
				71.2857	5.34168
				71.4529	5.38735
				71.6198	5.43419
				71.7872	5.48136
				71.9543	5.52991
				72.1212	5.57896
				72.2884	5.62709
				72.4556	5.67615
				72.6228	5.72486
				72.7897	5.77573
				72.9567	5.8257
				73.1241	5.87764
				73.2911	5.92922
				73.4582	5.98297
				73.6255	6.0369
				73.7925	6.09075
				73.9594	6.14532
				74.1266	6.20032
				74.2941	6.2567
				74.4609	6.31353
				74.6281	6.37071
				74.7954	6.42828
				74.9624	6.48779
				75.1296	6.54676
				75.2966	6.60811
				75.4636	6.66923
				75.6308	6.73181
				75.7979	6.79571
				75.9651	6.85978
				76.1319	6.92466
				76.2994	6.99095
				76.4664	7.05866
				76.6336	7.12524
				76.8008	7.19342
				76.9675	7.26347
				77.1347	7.33608
				77.3019	7.40877
				77.4691	7.48305
				77.6361	7.55829
				77.8036	7.6343
				77.9705	7.71022
				78.1375	7.78715
				78.3047	7.86652
				78.4717	7.94881
				78.6385	8.0313
				78.8059	8.11551
				78.9729	8.20217
				79.1402	8.29031
				79.3074	8.38026
				79.4742	8.47383
				79.6415	8.56635
				79.8084	8.66115
				79.9757	8.7585
				80.1428	8.85654
				80.4771	8.85654
				80.3119	8.1166
				80.1414	7.58691
				79.9728	7.1592
				79.8043	6.79506
				79.6363	6.47603
				79.4682	6.19118
				79.3004	5.93448
				79.1325	5.70051
				78.9649	5.48578
				78.7972	5.28716
				78.6296	5.10413
				78.4619	4.93285
				78.2943	4.7727
				78.1267	4.62327
				77.9591	4.48291
				77.7918	4.35027
				77.6243	4.22534
				77.4563	4.10773
				77.2889	3.99549
				77.1215	3.88903
				76.9541	3.78851
				76.7865	3.69242
				76.6192	3.60048
				76.4516	3.51329
				76.2842	3.43005
				76.1166	3.35002
				75.9491	3.27319
				75.7817	3.20007
				75.6143	3.13005
				75.4469	3.06202
				75.2793	2.99724
				75.1118	2.93517
				74.9445	2.87499
				74.7772	2.81662
				74.6098	2.76124
				74.4423	2.70748
				74.2745	2.65512
				74.1072	2.60487
				73.9398	2.55654
				73.7725	2.50933
				73.605	2.46416
				73.4375	2.42027
				73.2702	2.37769
				73.1026	2.33594
				72.9349	2.29634
				72.7678	2.25748
				72.6005	2.21954
				72.433	2.18309
				72.2656	2.14774
				72.0981	2.11274
				71.9306	2.07921
				71.7633	2.04662
				71.5955	2.01464
				71.4282	1.9835
				71.261	1.95355
				71.0937	1.92414
				70.9263	1.89522
				70.7585	1.86743
				70.5913	1.83996
				70.424	1.81332
				70.2564	1.78749
				70.0888	1.76188
				69.9217	1.73725
				69.7544	1.71294
				69.5868	1.68956
				69.4192	1.66638
				69.252	1.64365
				69.0844	1.62166
				68.917	1.59997
				68.75	1.57917
				68.5823	1.55815
				68.4147	1.53778
				68.2474	1.51794
				68.0799	1.49855
				67.9126	1.47913
				67.7451	1.46069
				67.5778	1.44241
				67.4103	1.42432
				67.2428	1.40664
				67.0755	1.38944
				66.908	1.37237
				66.7407	1.35586
				66.5733	1.33947
				66.4057	1.32313
				66.2386	1.30756
				66.071	1.2922
				65.9036	1.27674
				65.7361	1.26176
				65.5687	1.24705
				65.4014	1.23268
				65.2339	1.21812
				65.0666	1.20431
				64.8991	1.19054
				64.7317	1.17664
				64.5644	1.16358
				64.3968	1.15077
				64.2298	1.13758
				64.062	1.12474
				63.8945	1.11254
				63.7274	1.10014
				63.56	1.08758
				63.3925	1.07583
				63.2249	1.06435
				63.0576	1.05221
				62.8901	1.04103
				62.7229	1.03018
				62.5553	1.01882
				62.388	1.00766
				62.2206	0.99696
				62.053	0.98667
				61.8858	0.97589
				61.7186	0.96535
				61.551	0.95553
				61.3838	0.94562
				61.2161	0.9352
				61.0487	0.92573
				60.8813	0.91624
				60.714	0.9067
				60.5468	0.89691
				60.379	0.88804
				60.2113	0.87907
				60.0442	0.86987
				59.8768	0.86075
				59.7095	0.85228
				59.5419	0.84359
				59.3746	0.83458
				59.2072	0.82625
				59.04	0.81796
				58.8723	0.80962
				58.705	0.80147
				58.5377	0.79362
				58.3699	0.78583
				58.2029	0.77752
				58.0353	0.76979
				57.868	0.76248
				57.7006	0.75486
				57.5332	0.74699
				57.3656	0.74004
				57.1981	0.7328
				57.0311	0.72543
				56.8636	0.71831
				56.696	0.71139
				56.5285	0.70438
				56.3612	0.69737
				56.1937	0.69068
				56.0266	0.68398
				55.859	0.67723
				55.6917	0.67066
				55.5243	0.66459
				55.3567	0.65796
				55.1891	0.65147
				55.022	0.64548
				54.8547	0.63928
				54.6872	0.63316
				54.5196	0.6271
				54.3522	0.62162
				54.1849	0.6156
				54.0174	0.60971
				53.8502	0.60394
				53.6827	0.59862
				53.5154	0.59283
				53.3478	0.5871
				53.1807	0.58191
				53.0129	0.57677
				52.8454	0.57098
				52.6782	0.56581
				52.5107	0.5609
				52.3434	0.55565
				52.1762	0.55037
				52.0084	0.54559
				51.8412	0.54075
				51.6737	0.53541
				51.5065	0.53042
				51.3389	0.52619
				51.1715	0.52143
				51.004	0.51663
				50.8368	0.51229
				50.6694	0.50772
				50.5018	0.50268
				50.3347	0.49845
				50.1671	0.49435
				49.9997	0.48966
				49.8322	0.48555
				49.6647	0.48161
				49.4977	0.47732
				49.3305	0.47279
				49.163	0.46885
				48.9959	0.46478
				48.8282	0.46066
				48.661	0.45657
				48.4932	0.45312
				48.3253	0.44873
				48.1575	0.44506
				47.9902	0.44129
				47.8228	0.43734
				47.6554	0.43351
				47.488	0.43001
				47.3206	0.42602
				47.1535	0.42248
				46.9861	0.419
				46.8188	0.41532
				46.6513	0.41169
				46.4839	0.4081
				46.3165	0.40473
				46.1491	0.40125
				45.9816	0.39831
				45.8142	0.39497
				45.6468	0.39151
				45.4793	0.38847
				45.312	0.38511
				45.1446	0.38165
				44.9772	0.3785
				44.8098	0.37566
				44.6424	0.37227
				44.475	0.36937
				44.3075	0.36649
				44.1402	0.36334
				43.9728	0.36026
				43.8053	0.35768
				43.6379	0.35467
				43.4706	0.35145
				43.303	0.34885
				43.1357	0.34595
				42.9683	0.3431
				42.8009	0.34034
				42.6335	0.33801
				42.4661	0.33502
				42.2987	0.33228
				42.1312	0.32999
				41.9639	0.32735
				41.7965	0.32445
				41.6291	0.32203
				41.4616	0.31972
				41.2942	0.31713
				41.1269	0.31436
				40.9594	0.31215
				40.792	0.30993
				40.6245	0.3071
				40.4572	0.30456
				40.2898	0.30252
				40.1223	0.30019
				39.955	0.29751
				39.7876	0.29543
				39.6201	0.29339
				39.4527	0.29084
				39.2853	0.2885
				39.1179	0.2865
				38.9505	0.28454
				38.7831	0.28195
				38.6156	0.27988
				38.4483	0.27791
				38.2808	0.27574
				38.1135	0.27319
				37.946	0.27131
				37.7786	0.26959
				37.6112	0.26725
				37.4438	0.26511
				37.2764	0.26338
				37.109	0.26137
				36.9416	0.25916
				36.7742	0.25726
				36.6067	0.25545
				36.4394	0.25353
				36.2719	0.25149
				36.1045	0.24989
				35.9371	0.24809
				35.7697	0.24594
				35.6023	0.24435
				35.4349	0.24271
				35.2674	0.24056
				35.1002	0.2385
				34.9327	0.23703
				34.7653	0.2351
				34.5979	0.23313
				34.4305	0.23154
				34.263	0.23005
				34.0956	0.22806
				33.9282	0.22651
				33.7608	0.22505
				33.5934	0.22306
				33.426	0.22132
				33.2586	0.21979
				33.0912	0.21823
				32.9238	0.21625
				32.7564	0.21482
				32.5889	0.21337
				32.4215	0.21158
				32.2541	0.20987
				32.0867	0.20873
				31.9193	0.207
				31.7519	0.20504
				31.5845	0.20374
				31.4171	0.2025
				31.2496	0.20055
				31.0823	0.19896
				30.9148	0.19805
				30.7475	0.19622
				30.5801	0.19462
				30.4127	0.19358
				30.2453	0.19213
				30.0779	0.19033
				29.9105	0.18901
				29.743	0.18789
				29.5757	0.18602
				29.4082	0.1845
				29.2408	0.18339
				29.0734	0.18177
				28.906	0.18035
				28.7386	0.17908
				28.5711	0.17791
				28.4038	0.17634
				28.2364	0.17519
				28.0689	0.17404
				27.9015	0.17242
				27.7342	0.17103
				27.5667	0.17
				27.3993	0.16839
				27.2319	0.1671
				27.0645	0.1661
				26.897	0.16465
				26.7297	0.16331
				26.5622	0.16211
				26.3948	0.1609
				26.2275	0.15927
				26.0601	0.15817
				25.8926	0.15731
				25.7252	0.1557
				25.5578	0.15451
				25.3904	0.15349
				25.223	0.15193
				25.0556	0.15088
				24.8882	0.1498
				24.7207	0.14876
				24.5534	0.14718
				24.3858	0.1461
				24.2184	0.14518
				24.0509	0.14367
				23.8836	0.14251
				23.7162	0.14164
				23.5489	0.14054
				23.3815	0.13901
				23.214	0.13819
				23.0467	0.13677
				22.8793	0.13548
				22.7118	0.13461
				22.5444	0.13365
				22.3771	0.13201
				22.2096	0.13111
				22.0422	0.13025
				21.8748	0.12888
				21.7074	0.12771
				21.5399	0.1268
				21.3726	0.1257
				21.2053	0.1244
				21.0378	0.12369
				20.8704	0.12247
				20.7029	0.12121
				20.5356	0.12018
				20.3681	0.11932
				20.2007	0.11803
				20.0333	0.11665
				19.8659	0.11585
				19.6985	0.1147
				19.5311	0.11336
				19.3637	0.11243
				19.1963	0.11186
				19.0289	0.11031
				18.8615	0.1093
				18.694	0.10859
				18.5266	0.10739
				18.3592	0.10601
				18.1919	0.10531
				18.0244	0.1045
				17.857	0.10335
				17.6896	0.10241
				17.5222	0.10146
				17.3547	0.10054
				17.1874	0.09909
				17.0199	0.09845
				16.8525	0.09756
				16.6851	0.09623
				16.5177	0.09513
				16.3503	0.09464
				16.1829	0.0934
				16.0155	0.09217
				15.8481	0.09148
				15.6807	0.09053
				15.5133	0.08934
				15.3459	0.08846
				15.1784	0.08772
				15.0111	0.08641
				14.8437	0.08553
				14.6763	0.08477
				14.5088	0.08373
				14.3414	0.08255
				14.1741	0.08159
				14.0066	0.08118
				13.8392	0.07981
				13.6719	0.07871
				13.5044	0.07816
				13.337	0.07706
				13.1696	0.0756
				13.0022	0.07478
				12.8347	0.07417
				12.6673	0.07279
				12.5	0.07178
				12.3326	0.07114
				12.1652	0.07016
				11.9976	0.06875
				11.8303	0.06817
				11.6629	0.06729
				11.4955	0.06601
				11.3281	0.06506
				11.1607	0.06429
				10.9933	0.06318
				10.8259	0.06201
				10.6585	0.06108
				10.491	0.06026
				10.3237	0.05882
				10.1562	0.05812
				9.98878	0.05755
				9.82143	0.05605
				9.65401	0.05519
				9.48657	0.05456
				9.31917	0.05342
				9.15179	0.05203
				8.98434	0.05157
				8.81693	0.05042
				8.64955	0.04926
				8.48214	0.04841
				8.31471	0.04753
				8.14732	0.04615
				7.97992	0.04541
				7.81251	0.04467
				7.64511	0.0434
				7.47773	0.04233
				7.31028	0.04157
				7.14286	0.04045
				6.97551	0.03912
				6.80804	0.03857
				6.64065	0.03753
				6.47325	0.03655
				6.30587	0.03558
				6.13845	0.03464
				5.97105	0.03351
				5.80362	0.03248
				5.63617	0.03185
				5.4688	0.03024
				5.30139	0.02945
				5.13396	0.02861
				4.96656	0.0275
				4.79917	0.02645
				4.63173	0.0256
				4.46434	0.02437
				4.29695	0.02325
				4.12951	0.02253
				3.96213	0.02084
				3.7947	0.02004
				3.62729	0.01909
				3.45988	0.01805
				3.29249	0.01686
				3.12507	0.01602
				2.95767	0.01498
				2.79027	0.0137
				2.62285	0.01293
				2.45543	0.01209
				2.28804	0.01081
				2.12063	0.00989
				1.9532	0.00901
				1.78581	0.00758
				1.6184	0.00669
				1.45098	0.00578
				1.28358	0.00444
				1.11619	0.00333
				0.94875	0.00237
				0.78134	0.00151
				0.61396	0

## Sheet: Figure 3f
Figure 3f
		Pore size Diameter(μm)	Intrusion volume(cc/(g·μm))
		845.339	0.0218207
		708.813	0.0264716
		626.098	0.0308552
		525.711	0.0356556
		460.132	0.0413659
		363.718	0.0538215
		303.311	0.0687607
		259.72	0.0904463
		227.545	0.0999256
		200.688	0.107734
		181.874	0.121821
		145.054	0.131524
		120.965	0.131161
		101.076	0.14536
		90.5294	0.159251
		72.9969	0.174097
		60.7395	0.168533
		51.9525	0.186492
		45.4896	0.203827
		36.3783	0.23124
		30.2979	0.231165
		27.9312	0.235321
		25.9456	0.245395
		24.2198	0.259465
		21.362	0.283394
		19.1057	0.309087
		17.2868	0.353722
		15.4579	0.488153
		13.9652	0.658661
		12.5162	0.777104
		11.3236	0.751099
		10.0682	0.655023
		9.06259	0.618176
		8.05489	0.620553
		7.24903	0.630812
		6.58465	0.656693
		6.03768	0.659383
		5.57154	0.561022
		5.17378	0.427716
		4.76517	0.26681
		3.78754	0.187978
		3.45778	0.214943
		2.9284	0.263049
		2.53034	0.274751
		2.0728	0.247767
		1.59503	0.185183
		1.31245	0.162355
		1.04928	0.16348
		0.832757	0.0470373
		0.676403	3.87571e-05
		0.55232	0
		0.433778	0
		0.349511	0
		0.283455	0
		0.22673	0
		0.183204	0
		0.151224	0
		0.120891	0
		0.0954411	0
		0.0771393	0
		0.0690503	0
		0.0624995	0
		0.0557638	0
		0.0503384	0
		0.0402693	0
		0.0324039	0
		0.0262927	0
		0.0234134	0
		0.021092	0
		0.0199323	0
		0.0188914	0
		0.0171136	0
		0.0137337	0
		0.0110493	0
		0.00905863	0
		0.00723775	0
		0.00603035	0
		0.00548214	0

## Sheet: Figure 3g
Figure 3g
		Temperature/℃	Thermal concductivity/mW m–1 K–1
		25	20.2	30.5	35.4	26.7	40.8
		100	40.4	42.3	50.5	48.3	58.4
		300	71.5	75.7	85.4	82.3	99.6
		500	93.3	104.7	113.5	115.3	133.6
		700	122.2	135.4	142.3	145.9	162.3
		900	141.4	155.2	161.8	165.4	181.3
			Our aerogels	Lamellar sponges axial	Lamellar sponges radial	Anisotropic aerogels radial	Anisotropic aerogels axial

## Sheet: Figure 4a
Figure 4a
		Country	Electric-vehicles Fire (per 100k sales)	Gas-driven vehicles Fire (per 100k sales)
		China	38.3	31.6
		USA	25.1	1529.9

## Sheet: Figure 4c
Figure 4c
		Time (min)	Frontside Temperature/℃	Frontside Temperature error bar	Backside Temperature/℃	Backside Temperature error bar
		0	25	20	25	20
		1	100	28	40	20
		2	150	20	65	20
		3	195	20	86	20
		4	235	24	84.3	20
		5	272.3	20	86.7	20
		6	296	23	109	20
		7	333	20	111.8	20
		8	358	21	120	20
		9	389	22	140	20
		10	405	24	150	20
		11	436	20	166	20
		12	456	20	174	20
		13	477	20	185	20
		14	505	24	190	20
		15	523	20	195	20
		16	545	23	215	20
		17	577	20	210	20
		18	592	30	233	20
		19	625	20	220	24
		20	645	28	230	20
		21	675	20	223	23
		22	699	20	238	20
		23	718	24	240	20
		24	748	20	258	20
		25	766	23	255	20
		26	798	20	250	20
		27	822	21	265	20
		28	850	22	269	20
		29	870	24	269	20
		30	885	20	264	20
		31	898	20	270	20
		32	907	20	280	20
		33	906	20	276	20
		34	907	20	279	20
		35	905	20	278	20
		36	907	20	276	20
		37	903	20	277	20

## Sheet: Figure 4d
Figure 4d
		TIA	TIB	TIIA	TIIB	TIIIA	TIIIB	TIVA	TIVB	VI	VII	VIII	VIV
	Time/s	Temperature/℃								Voltage (V)
	0	16.2	15.8	15.7	15.7	15.7	16	16.1	16.4	4.17	4.17	4.16	4.17
	0.1	16.2	15.8	15.6	15.7	15.7	16	16.1	16.4	4.17	4.17	4.16	4.17
	0.2	16.2	15.8	15.7	15.7	15.7	16	16.1	16.4	4.17	4.17	4.16	4.17
	0.3	16.2	15.8	15.7	15.7	15.7	16	16.1	16.4	4.17	4.17	4.16	4.17
	0.4	16.2	15.8	15.7	15.7	15.7	16	16.1	16.4	4.17	4.17	4.16	4.17
	0.5	16.2	15.8	15.7	15.7	15.7	16	16.1	16.4	4.17	4.17	4.16	4.17
	0.6	16.2	15.8	15.7	15.7	15.7	16	16.1	16.4	4.17	4.17	4.16	4.17
	0.7	16.2	15.7	15.7	15.7	15.7	16	16.1	16.4	4.17	4.17	4.16	4.17
	0.8	16.2	15.8	15.7	15.7	15.7	16	16.1	16.4	4.17	4.17	4.16	4.17
	0.9	16.2	15.8	15.7	15.7	15.7	16	16.1	16.4	4.17	4.17	4.16	4.17
	1	16.2	15.8	15.7	15.7	15.7	16	16.1	16.4	4.17	4.17	4.16	4.17
	1.1	16.2	15.8	15.7	15.6	15.7	16	16.1	16.4	4.17	4.17	4.16	4.17
	1.2	16.2	15.8	15.7	15.7	15.7	16	16.1	16.4	4.17	4.17	4.16	4.17
	1.3	16.2	15.8	15.7	15.6	15.7	16	16.1	16.4	4.17	4.17	4.16	4.17
	1.4	16.2	15.8	15.7	15.7	15.7	16	16.1	16.4	4.17	4.17	4.16	4.17
	1.5	16.2	15.8	15.7	15.6	15.7	16	16.1	16.4	4.17	4.17	4.16	4.17
	1.6	16.2	15.8	15.7	15.6	15.7	16	16.1	16.4	4.17	4.17	4.16	4.17
	1.7	16.2	15.8	15.7	15.6	15.7	16	16.2	16.4	4.17	4.17	4.16	4.17
	1.8	16.2	15.8	15.7	15.7	15.7	16	16.1	16.4	4.17	4.17	4.16	4.17
	1.9	16.2	15.8	15.7	15.7	15.7	16	16.1	16.4	4.17	4.17	4.16	4.17
	2	16.2	15.8	15.7	15.6	15.7	16	16.1	16.4	4.17	4.17	4.16	4.17
	2.1	16.2	15.8	15.7	15.6	15.7	16	16.1	16.4	4.17	4.17	4.16	4.17
	2.2	16.2	15.8	15.7	15.6	15.7	16	16.1	16.4	4.17	4.17	4.16	4.17
	2.3	16.2	15.8	15.7	15.7	15.7	16	16.1	16.4	4.17	4.17	4.16	4.17
	2.4	16.2	15.8	15.7	15.7	15.7	16	16.1	16.4	4.17	4.17	4.16	4.17
	2.5	16.2	15.8	15.7	15.7	15.7	16	16.2	16.4	4.17	4.17	4.16	4.17
	2.6	16.2	15.8	15.7	15.6	15.7	16	16.1	16.4	4.17	4.17	4.16	4.17
	2.7	16.2	15.8	15.7	15.6	15.7	16	16.1	16.4	4.17	4.17	4.16	4.17
	2.8	16.2	15.8	15.7	15.7	15.7	16	16.2	16.4	4.17	4.17	4.16	4.17
	2.9	16.2	15.8	15.7	15.6	15.7	16	16.1	16.4	4.17	4.17	4.16	4.17
	3	16.2	15.8	15.7	15.6	15.7	16	16.2	16.4	4.17	4.17	4.16	4.17
	3.1	16.2	15.8	15.7	15.7	15.7	16	16.1	16.4	4.17	4.17	4.16	4.17
	3.2	16.2	15.8	15.7	15.7	15.7	16	16.1	16.4	4.17	4.17	4.16	4.17
	3.3	16.2	15.8	15.7	15.7	15.7	16	16.1	16.4	4.17	4.17	4.16	4.17
	3.4	16.2	15.8	15.7	15.7	15.7	16	16.1	16.4	4.17	4.17	4.16	4.17
	3.5	16.2	15.8	15.7	15.7	15.7	16	16.1	16.4	4.17	4.17	4.16	4.17
	3.6	16.2	15.8	15.7	15.7	15.7	16	16.1	16.4	4.17	4.17	4.16	4.17
	3.7	16.2	15.8	15.7	15.6	15.7	16	16.1	16.4	4.17	4.17	4.16	4.17
	3.8	16.2	15.8	15.7	15.6	15.7	16	16.1	16.4	4.17	4.17	4.16	4.17
	3.9	16.2	15.8	15.7	15.7	15.7	16	16.1	16.4	4.17	4.17	4.16	4.17
	4	16.2	15.8	15.7	15.7	15.7	16	16.1	16.4	4.17	4.17	4.16	4.17
	4.1	16.2	15.8	15.7	15.7	15.7	16	16.1	16.4	4.17	4.17	4.16	4.17
	4.2	16.2	15.8	15.7	15.7	15.8	16	16.1	16.4	4.17	4.17	4.16	4.17
	4.3	16.2	15.8	15.7	15.7	15.8	16	16.1	16.4	4.17	4.17	4.16	4.17
	4.4	16.2	15.8	15.7	15.7	15.7	16	16.1	16.4	4.17	4.17	4.16	4.17
	4.5	16.2	15.8	15.7	15.7	15.7	16	16.1	16.4	4.17	4.17	4.16	4.17
	4.6	16.2	15.8	15.7	15.7	15.7	16	16.1	16.4	4.17	4.17	4.16	4.17
	4.7	16.2	15.8	15.7	15.7	15.7	16	16.1	16.4	4.17	4.17	4.16	4.17
	4.8	16.2	15.8	15.7	15.7	15.7	16	16.1	16.4	4.17	4.17	4.16	4.17
	4.9	16.2	15.8	15.7	15.7	15.7	16	16.1	16.4	4.17	4.17	4.16	4.17
	5	16.2	15.8	15.7	15.7	15.7	16	16.1	16.4	4.17	4.17	4.16	4.17
	5.1	16.1	15.8	15.7	15.7	15.8	16	16.1	16.4	4.17	4.17	4.16	4.17
	5.2	16.2	15.8	15.7	15.7	15.8	16	16.1	16.4	4.17	4.17	4.16	4.17
	5.3	16.1	15.8	15.7	15.7	15.7	16	16.1	16.4	4.17	4.17	4.16	4.17
	5.4	16.2	15.8	15.7	15.7	15.7	16	16.1	16.4	4.17	4.17	4.16	4.17
	5.5	16.2	15.8	15.7	15.6	15.7	16	16.1	16.4	4.17	4.17	4.16	4.17
	5.6	16.2	15.8	15.7	15.7	15.7	16	16.1	16.4	4.17	4.17	4.16	4.17
	5.7	16.2	15.8	15.7	15.6	15.7	16	16.1	16.4	4.17	4.17	4.16	4.17
	5.8	16.2	15.8	15.7	15.7	15.7	16	16.1	16.4	4.17	4.17	4.16	4.17
	5.9	16.2	15.8	15.7	15.7	15.7	16	16.1	16.4	4.17	4.17	4.16	4.17
	6	16.2	15.8	15.7	15.6	15.7	16	16.1	16.4	4.17	4.17	4.16	4.17
	6.1	16.2	15.8	15.7	15.7	15.7	16	16.1	16.4	4.17	4.17	4.16	4.17
	6.2	16.1	15.8	15.7	15.7	15.7	16	16.1	16.4	4.17	4.17	4.16	4.17
	6.3	16.2	15.8	15.7	15.6	15.7	16	16.1	16.4	4.17	4.17	4.16	4.17
	6.4	16.2	15.7	15.7	15.7	15.7	16	16.1	16.4	4.17	4.17	4.16	4.17
	6.5	16.2	15.8	15.7	15.7	15.7	16	16.1	16.4	4.17	4.17	4.16	4.17
	6.6	16.1	15.8	15.7	15.7	15.7	16	16.1	16.4	4.17	4.17	4.16	4.17
	6.7	16.2	15.8	15.7	15.7	15.7	16	16.1	16.4	4.17	4.17	4.16	4.17
	6.8	16.1	15.8	15.7	15.7	15.7	16	16.1	16.4	4.17	4.17	4.16	4.17
	6.9	16.1	15.7	15.7	15.7	15.7	16	16.1	16.4	4.17	4.17	4.16	4.17
	7	16.1	15.8	15.7	15.7	15.7	16	16.1	16.4	4.17	4.17	4.16	4.17
	7.1	16.2	15.8	15.7	15.7	15.7	16	16.1	16.4	4.17	4.17	4.16	4.17
	7.2	16.2	15.8	15.7	15.7	15.7	16	16.1	16.5	4.17	4.17	4.16	4.17
	7.3	16.2	15.8	15.7	15.7	15.7	16	16.1	16.4	4.17	4.17	4.16	4.17
	7.4	16.2	15.8	15.7	15.7	15.7	16	16.1	16.4	4.17	4.17	4.16	4.17
	7.5	16.2	15.8	15.7	15.7	15.7	16	16.1	16.4	4.17	4.17	4.16	4.17
	7.6	16.2	15.8	15.7	15.7	15.7	16	16.1	16.4	4.17	4.17	4.16	4.17
	7.7	16.2	15.7	15.7	15.7	15.7	16	16.1	16.4	4.17	4.17	4.16	4.17
	7.8	16.2	15.7	15.7	15.7	15.7	16	16.1	16.4	4.17	4.17	4.16	4.17
	7.9	16.2	15.8	15.7	15.7	15.7	16	16.1	16.4	4.17	4.17	4.16	4.17
	8	16.2	15.8	15.7	15.7	15.7	16	16.1	16.4	4.17	4.17	4.16	4.17
	8.1	16.2	15.7	15.7	15.7	15.7	16	16.1	16.4	4.17	4.17	4.16	4.17
	8.2	16.2	15.7	15.7	15.7	15.7	16	16.1	16.4	4.17	4.17	4.16	4.17
	8.3	16.2	15.8	15.7	15.7	15.7	16	16.1	16.4	4.17	4.17	4.16	4.17
	8.4	16.2	15.8	15.7	15.7	15.7	16	16.1	16.4	4.17	4.17	4.16	4.17
	8.5	16.2	15.8	15.7	15.7	15.7	16	16.1	16.4	4.17	4.17	4.16	4.17
	8.6	16.1	15.8	15.7	15.7	15.7	16	16.1	16.4	4.17	4.17	4.16	4.17
	8.7	16.2	15.8	15.7	15.7	15.7	16	16.1	16.4	4.17	4.17	4.16	4.17
	8.8	16.2	15.8	15.6	15.6	15.7	16	16.1	16.4	4.17	4.17	4.16	4.17
	8.9	16.2	15.8	15.7	15.7	15.7	16	16.1	16.4	4.17	4.17	4.16	4.17
	9	16.2	15.7	15.7	15.7	15.7	16	16.1	16.4	4.17	4.17	4.16	4.17
	9.1	16.2	15.8	15.7	15.6	15.7	16	16.1	16.4	4.17	4.17	4.16	4.17
	9.2	16.2	15.8	15.7	15.6	15.7	16	16	16.4	4.17	4.17	4.16	4.17
	9.3	16.2	15.8	15.7	15.7	15.7	16	16	16.4	4.17	4.17	4.16	4.17
	9.4	16.2	15.8	15.7	15.6	15.7	16	16.1	16.4	4.17	4.17	4.16	4.17
	9.5	16.2	15.8	15.7	15.6	15.7	16	16.1	16.4	4.17	4.17	4.16	4.17
	9.6	16.2	15.8	15.6	15.7	15.7	16	16	16.4	4.17	4.17	4.16	4.17
	9.7	16.1	15.8	15.7	15.6	15.7	16	16.1	16.4	4.17	4.17	4.16	4.17
	9.8	16.2	15.8	15.7	15.7	15.7	16	16.1	16.4	4.17	4.17	4.16	4.17
	9.9	16.2	15.8	15.7	15.6	15.7	16	16.1	16.4	4.17	4.17	4.16	4.17
	10	16.2	15.8	15.7	15.6	15.7	16	16.1	16.4	4.17	4.17	4.16	4.17
	10.1	16.2	15.8	15.7	15.6	15.7	16	16.1	16.4	4.17	4.17	4.16	4.17
	10.2	16.2	15.8	15.7	15.7	15.7	16	16.1	16.4	4.17	4.17	4.16	4.17
	10.3	16.2	15.8	15.7	15.7	15.7	16	16.1	16.4	4.17	4.17	4.16	4.17
	10.4	16.2	15.8	15.7	15.7	15.7	16	16	16.4	4.17	4.17	4.16	4.17
	10.5	16.2	15.8	15.7	15.6	15.7	16	16.1	16.4	4.17	4.17	4.16	4.17
	10.6	16.2	15.8	15.7	15.6	15.7	16	16	16.4	4.17	4.17	4.16	4.17
	10.7	16.2	15.8	15.7	15.6	15.7	16	16.1	16.4	4.17	4.17	4.16	4.17
	10.8	16.2	15.8	15.7	15.7	15.7	16	16.1	16.4	4.17	4.17	4.16	4.17
	10.9	16.2	15.7	15.7	15.6	15.7	16	16	16.4	4.17	4.17	4.16	4.17
	11	16.2	15.8	15.7	15.6	15.7	16	16.1	16.4	4.17	4.17	4.16	4.17
	11.1	16.2	15.8	15.7	15.6	15.7	16	16.1	16.4	4.17	4.17	4.16	4.17
	11.2	16.2	15.8	15.7	15.6	15.7	16	16.1	16.4	4.17	4.17	4.16	4.17
	11.3	16.2	15.8	15.7	15.6	15.7	16	16.1	16.4	4.17	4.17	4.16	4.17
	11.4	16.2	15.8	15.7	15.6	15.7	16	16	16.4	4.17	4.17	4.16	4.17
	11.5	16.3	15.8	15.7	15.6	15.7	16	16.1	16.4	4.17	4.17	4.16	4.17
	11.6	16.3	15.8	15.7	15.7	15.7	16	16	16.4	4.17	4.17	4.16	4.17
	11.7	16.4	15.8	15.7	15.7	15.7	16	16.1	16.4	4.17	4.17	4.16	4.17
	11.8	16.4	15.8	15.7	15.7	15.7	16	16.1	16.4	4.17	4.17	4.16	4.17
	11.9	16.5	15.8	15.7	15.6	15.7	16	16	16.4	4.17	4.17	4.16	4.17
	12	16.6	15.8	15.7	15.6	15.7	16	16.1	16.4	4.17	4.17	4.16	4.17
	12.1	16.6	15.8	15.7	15.7	15.7	16	16.1	16.4	4.17	4.17	4.16	4.17
	12.2	16.8	15.8	15.7	15.7	15.7	16	16.1	16.4	4.17	4.17	4.16	4.17
	12.3	16.9	15.7	15.7	15.6	15.7	16	16.1	16.4	4.17	4.17	4.16	4.17
	12.4	17	15.8	15.7	15.7	15.7	16	16.1	16.4	4.17	4.17	4.16	4.17
	12.5	17.2	15.8	15.7	15.6	15.7	16	16.1	16.4	4.17	4.17	4.16	4.17
	12.6	17.3	15.8	15.7	15.6	15.7	16	16.1	16.4	4.17	4.17	4.16	4.17
	12.7	17.5	15.8	15.7	15.7	15.7	16	16.1	16.4	4.17	4.17	4.16	4.17
	12.8	17.6	15.8	15.7	15.6	15.7	16	16.1	16.4	4.17	4.17	4.16	4.17
	12.9	17.8	15.8	15.7	15.6	15.7	15.9	16.1	16.4	4.17	4.17	4.16	4.17
	13	18	15.8	15.7	15.7	15.7	16	16	16.4	4.17	4.17	4.16	4.17
	13.1	18.2	15.8	15.7	15.6	15.7	16	16.1	16.4	4.17	4.17	4.16	4.17
	13.2	18.4	15.8	15.7	15.6	15.7	15.9	16.1	16.3	4.17	4.17	4.16	4.17
	13.3	18.6	15.8	15.7	15.7	15.7	16	16	16.4	4.17	4.17	4.16	4.17
	13.4	18.8	15.8	15.7	15.7	15.7	16	16	16.4	4.17	4.17	4.16	4.17
	13.5	19	15.8	15.6	15.6	15.7	16	16.1	16.4	4.17	4.17	4.16	4.17
	13.6	19.2	15.8	15.7	15.7	15.7	15.9	16	16.4	4.17	4.17	4.16	4.17
	13.7	19.5	15.8	15.7	15.6	15.7	16	16.1	16.4	4.17	4.17	4.16	4.17
	13.8	19.7	15.8	15.7	15.6	15.7	16	16.1	16.4	4.17	4.17	4.16	4.17
	13.9	20	15.8	15.7	15.6	15.7	16	16.1	16.4	4.17	4.17	4.16	4.17
	14	20.2	15.7	15.7	15.6	15.7	15.9	16.1	16.4	4.17	4.17	4.16	4.17
	14.1	20.5	15.8	15.7	15.6	15.7	16	16.1	16.4	4.17	4.17	4.16	4.17
	14.2	20.8	15.7	15.6	15.6	15.7	16	16	16.4	4.17	4.17	4.16	4.17
	14.3	21.1	15.8	15.7	15.6	15.7	16	16.1	16.4	4.17	4.17	4.16	4.17
	14.4	21.4	15.8	15.7	15.6	15.7	16	16.1	16.4	4.17	4.17	4.16	4.17
	14.5	21.7	15.8	15.7	15.6	15.7	15.9	16	16.4	4.17	4.17	4.16	4.17
	14.6	21.9	15.8	15.7	15.6	15.7	15.9	16.1	16.4	4.17	4.17	4.16	4.17
	14.7	22.2	15.7	15.7	15.6	15.7	16	16	16.4	4.17	4.17	4.16	4.17
	14.8	22.6	15.8	15.7	15.6	15.7	15.9	16.1	16.4	4.17	4.17	4.16	4.17
	14.9	22.8	15.7	15.7	15.6	15.7	16	16.1	16.4	4.17	4.17	4.16	4.17
	15	23.2	15.8	15.7	15.6	15.7	15.9	16.1	16.4	4.17	4.17	4.16	4.17
	15.1	23.5	15.8	15.7	15.7	15.7	15.9	16.1	16.4	4.17	4.17	4.16	4.17
	15.2	23.8	15.7	15.7	15.6	15.7	16	16	16.4	4.17	4.17	4.16	4.17
	15.3	24.1	15.8	15.7	15.6	15.7	16	16	16.4	4.17	4.17	4.16	4.17
	15.4	24.5	15.7	15.7	15.7	15.7	16	16	16.4	4.17	4.17	4.16	4.17
	15.5	24.8	15.8	15.7	15.7	15.7	15.9	16	16.4	4.17	4.17	4.16	4.17
	15.6	25.1	15.7	15.7	15.7	15.7	16	16	16.4	4.17	4.17	4.16	4.17
	15.7	25.5	15.8	15.7	15.6	15.7	15.9	16	16.4	4.17	4.17	4.16	4.17
	15.8	25.9	15.7	15.7	15.6	15.7	16	16	16.4	4.17	4.17	4.16	4.17
	15.9	26.2	15.7	15.7	15.7	15.7	16	16	16.4	4.17	4.17	4.16	4.17
	16	26.6	15.7	15.7	15.7	15.7	15.9	16	16.4	4.17	4.17	4.16	4.17
	16.1	26.9	15.7	15.6	15.6	15.7	16	16	16.4	4.17	4.17	4.16	4.17
	16.2	27.3	15.8	15.7	15.6	15.7	16	16	16.4	4.17	4.17	4.16	4.17
	16.3	27.6	15.8	15.6	15.6	15.7	15.9	16	16.4	4.17	4.17	4.16	4.17
	16.4	28.1	15.7	15.7	15.6	15.7	15.9	16	16.4	4.17	4.17	4.16	4.17
	16.5	28.4	15.7	15.7	15.6	15.7	16	16	16.4	4.17	4.17	4.16	4.17
	16.6	28.8	15.7	15.7	15.7	15.7	16	16	16.4	4.17	4.17	4.16	4.17
	16.7	29.2	15.8	15.6	15.6	15.7	15.9	16	16.4	4.17	4.17	4.16	4.17
	16.8	29.6	15.7	15.6	15.6	15.7	15.9	16	16.4	4.17	4.17	4.16	4.17
	16.9	29.9	15.8	15.7	15.6	15.7	15.9	16	16.4	4.17	4.17	4.16	4.17
	17	30.3	15.7	15.6	15.6	15.7	15.9	16	16.4	4.17	4.17	4.16	4.17
	17.1	30.8	15.7	15.6	15.6	15.7	16	16	16.4	4.17	4.17	4.16	4.17
	17.2	31.2	15.7	15.6	15.6	15.7	16	16	16.4	4.17	4.17	4.16	4.17
	17.3	31.5	15.7	15.6	15.6	15.7	16	16	16.4	4.17	4.17	4.16	4.17
	17.4	32	15.8	15.6	15.6	15.7	16	16	16.4	4.17	4.17	4.16	4.17
	17.5	32.4	15.8	15.6	15.6	15.7	16	16	16.4	4.17	4.17	4.16	4.17
	17.6	32.7	15.8	15.6	15.6	15.7	15.9	16	16.4	4.17	4.17	4.16	4.17
	17.7	33.2	15.7	15.7	15.6	15.7	15.9	16	16.4	4.17	4.17	4.16	4.17
	17.8	33.6	15.8	15.7	15.6	15.7	16	16	16.4	4.17	4.17	4.16	4.17
	17.9	34	15.8	15.6	15.6	15.7	15.9	16	16.4	4.17	4.17	4.16	4.17
	18	34.4	15.8	15.6	15.6	15.7	16	16	16.4	4.17	4.17	4.16	4.17
	18.1	34.9	15.7	15.6	15.6	15.7	15.9	16	16.4	4.17	4.17	4.16	4.17
	18.2	35.3	15.8	15.6	15.6	15.7	16	16	16.3	4.17	4.17	4.16	4.17
	18.3	35.7	15.8	15.6	15.6	15.7	16	16	16.3	4.17	4.17	4.16	4.17
	18.4	36.1	15.8	15.6	15.6	15.7	16	16	16.3	4.17	4.17	4.16	4.17
	18.5	36.6	15.8	15.6	15.6	15.7	15.9	16	16.3	4.17	4.17	4.16	4.17
	18.6	36.9	15.8	15.6	15.6	15.7	15.9	16	16.4	4.17	4.17	4.16	4.17
	18.7	37.4	15.8	15.6	15.6	15.7	16	16	16.4	4.17	4.17	4.16	4.17
	18.8	37.8	15.8	15.6	15.6	15.7	16	16	16.4	4.17	4.17	4.16	4.17
	18.9	38.3	15.8	15.6	15.6	15.7	16	16	16.3	4.17	4.17	4.16	4.17
	19	38.7	15.8	15.6	15.6	15.7	16	16	16.3	4.17	4.17	4.16	4.17
	19.1	39.1	15.8	15.6	15.6	15.7	16	16	16.3	4.17	4.17	4.16	4.17
	19.2	39.6	15.8	15.6	15.6	15.7	15.9	16.1	16.3	4.17	4.17	4.16	4.17
	19.3	40	15.8	15.6	15.6	15.7	16	16	16.3	4.17	4.17	4.16	4.17
	19.4	40.4	15.7	15.6	15.6	15.7	16	16	16.3	4.17	4.17	4.16	4.17
	19.5	40.9	15.8	15.6	15.6	15.7	16	16	16.4	4.17	4.17	4.16	4.17
	19.6	41.3	15.8	15.6	15.6	15.7	16	16	16.3	4.17	4.17	4.16	4.17
	19.7	41.8	15.7	15.6	15.6	15.7	16	16	16.4	4.17	4.17	4.16	4.17
	19.8	42.2	15.7	15.6	15.6	15.7	16	16	16.4	4.17	4.17	4.16	4.17
	19.9	42.6	15.7	15.6	15.6	15.7	16	16	16.4	4.17	4.17	4.16	4.17
	20	43	15.7	15.6	15.6	15.7	16	16.1	16.3	4.17	4.17	4.16	4.17
	20.1	43.5	15.7	15.7	15.6	15.7	16	16	16.3	4.17	4.17	4.16	4.17
	20.2	43.9	15.7	15.6	15.6	15.7	16	16	16.4	4.17	4.17	4.16	4.17
	20.3	44.3	15.7	15.6	15.6	15.7	15.9	16	16.3	4.17	4.17	4.16	4.17
	20.4	44.8	15.7	15.6	15.6	15.7	15.9	16.1	16.4	4.17	4.17	4.16	4.17
	20.5	45.2	15.7	15.6	15.6	15.7	15.9	16	16.4	4.17	4.17	4.16	4.17
	20.6	45.6	15.7	15.6	15.6	15.7	16	16	16.3	4.17	4.17	4.16	4.17
	20.7	46	15.7	15.6	15.6	15.7	15.9	16	16.3	4.17	4.17	4.16	4.17
	20.8	46.5	15.7	15.6	15.6	15.7	15.9	16	16.3	4.17	4.17	4.16	4.17
	20.9	46.9	15.7	15.6	15.6	15.7	15.9	16.1	16.3	4.17	4.17	4.16	4.17
	21	47.3	15.7	15.6	15.6	15.7	15.9	16.1	16.4	4.17	4.17	4.16	4.17
	21.1	47.8	15.7	15.6	15.6	15.7	15.9	16	16.4	4.17	4.17	4.16	4.17
	21.2	48.3	15.7	15.6	15.6	15.7	15.9	16.1	16.3	4.17	4.17	4.16	4.17
	21.3	48.7	15.7	15.6	15.6	15.7	16	16	16.4	4.17	4.17	4.16	4.17
	21.4	49.1	15.7	15.6	15.6	15.7	15.9	16	16.3	4.17	4.17	4.16	4.17
	21.5	49.5	15.7	15.6	15.6	15.7	16	16	16.3	4.17	4.17	4.16	4.17
	21.6	50	15.7	15.6	15.6	15.7	15.9	16	16.4	4.17	4.17	4.16	4.17
	21.7	50.4	15.7	15.6	15.6	15.7	16	16.1	16.4	4.17	4.17	4.16	4.17
	21.8	50.9	15.7	15.6	15.6	15.7	15.9	16.1	16.4	4.17	4.17	4.16	4.17
	21.9	51.3	15.7	15.6	15.6	15.7	15.9	16	16.4	4.17	4.17	4.16	4.17
	22	51.8	15.7	15.6	15.6	15.7	16	16	16.3	4.17	4.17	4.16	4.17
	22.1	52.2	15.7	15.6	15.6	15.7	16	16	16.4	4.17	4.17	4.16	4.17
	22.2	52.6	15.7	15.6	15.6	15.7	16	16.1	16.4	4.17	4.17	4.16	4.17
	22.3	53	15.7	15.6	15.6	15.7	16	16	16.4	4.17	4.17	4.16	4.17
	22.4	53.5	15.7	15.6	15.6	15.7	15.9	16	16.4	4.17	4.17	4.16	4.17
	22.5	53.9	15.7	15.6	15.6	15.7	16	16	16.3	4.17	4.17	4.16	4.17
	22.6	54.4	15.7	15.6	15.6	15.7	15.9	16	16.4	4.17	4.17	4.16	4.17
	22.7	54.8	15.7	15.6	15.6	15.7	16	16	16.4	4.17	4.17	4.16	4.17
	22.8	55.3	15.8	15.6	15.6	15.7	15.9	16	16.4	4.17	4.17	4.16	4.17
	22.9	55.8	15.7	15.6	15.6	15.7	15.9	16	16.3	4.17	4.17	4.16	4.17
	23	56.2	15.7	15.6	15.6	15.7	16	16	16.4	4.17	4.17	4.16	4.17
	23.1	56.6	15.7	15.6	15.6	15.7	15.9	16	16.4	4.17	4.17	4.16	4.17
	23.2	57.1	15.7	15.6	15.6	15.7	16	16	16.4	4.17	4.17	4.16	4.17
	23.3	57.5	15.7	15.6	15.6	15.7	16	16	16.4	4.17	4.17	4.16	4.17
	23.4	58	15.7	15.6	15.6	15.7	16	16.1	16.4	4.17	4.17	4.16	4.17
	23.5	58.5	15.7	15.6	15.6	15.7	16	16	16.4	4.17	4.17	4.16	4.17
	23.6	58.9	15.8	15.6	15.6	15.7	15.9	16	16.4	4.17	4.17	4.16	4.17
	23.7	59.4	15.8	15.6	15.6	15.7	16	16	16.4	4.17	4.17	4.16	4.17
	23.8	59.8	15.7	15.6	15.6	15.7	15.9	16	16.4	4.17	4.17	4.16	4.17
	23.9	60.3	15.7	15.6	15.6	15.7	16	16	16.3	4.17	4.17	4.16	4.17
	24	60.7	15.7	15.6	15.6	15.7	15.9	16	16.3	4.17	4.17	4.16	4.17
	24.1	61.2	15.8	15.6	15.6	15.7	15.9	16	16.3	4.17	4.17	4.16	4.17
	24.2	61.7	15.8	15.6	15.6	15.7	15.9	16	16.3	4.17	4.17	4.16	4.17
	24.3	62.1	15.8	15.6	15.6	15.7	16	16	16.3	4.17	4.17	4.16	4.17
	24.4	62.6	15.8	15.6	15.6	15.7	15.9	16	16.3	4.17	4.17	4.16	4.17
	24.5	63	15.7	15.6	15.6	15.7	16	16	16.3	4.17	4.17	4.16	4.17
	24.6	63.5	15.8	15.6	15.6	15.7	16	16	16.3	4.17	4.17	4.16	4.17
	24.7	63.9	15.7	15.6	15.6	15.7	16	16	16.3	4.17	4.17	4.16	4.17
	24.8	64.4	15.8	15.6	15.6	15.6	16	16	16.3	4.17	4.17	4.16	4.17
	24.9	64.8	15.7	15.7	15.6	15.7	15.9	16	16.3	4.17	4.17	4.16	4.17
	25	65.3	15.8	15.6	15.6	15.7	16	16	16.3	4.17	4.17	4.16	4.17
	25.1	65.7	15.8	15.6	15.6	15.7	16	16	16.3	4.17	4.17	4.16	4.17
	25.2	66.2	15.8	15.6	15.6	15.7	16	16	16.3	4.17	4.17	4.16	4.17
	25.3	66.7	15.7	15.6	15.6	15.7	16	16	16.3	4.17	4.17	4.16	4.17
	25.4	67.1	15.7	15.6	15.6	15.7	15.9	16	16.3	4.17	4.17	4.16	4.17
	25.5	67.6	15.8	15.6	15.6	15.7	15.9	16	16.3	4.17	4.17	4.16	4.17
	25.6	68	15.8	15.6	15.6	15.7	16	16	16.3	4.17	4.17	4.16	4.17
	25.7	68.5	15.8	15.6	15.6	15.7	15.9	16	16.3	4.17	4.17	4.16	4.17
	25.8	69	15.8	15.6	15.6	15.7	16	16	16.3	4.17	4.17	4.16	4.17
	25.9	69.4	15.8	15.7	15.6	15.7	16	16	16.3	4.17	4.17	4.16	4.17
	26	69.9	15.8	15.6	15.6	15.7	15.9	16	16.3	4.17	4.17	4.16	4.17
	26.1	70.3	15.8	15.6	15.6	15.7	15.9	16	16.4	4.17	4.17	4.16	4.17
	26.2	70.8	15.8	15.7	15.6	15.7	15.9	16	16.3	4.17	4.17	4.16	4.17
	26.3	71.3	15.8	15.6	15.6	15.7	15.9	16	16.3	4.17	4.17	4.16	4.17
	26.4	71.7	15.8	15.7	15.6	15.7	15.9	16	16.3	4.17	4.17	4.16	4.17
	26.5	72.2	15.8	15.7	15.6	15.7	16	16	16.3	4.17	4.17	4.16	4.17
	26.6	72.7	15.8	15.6	15.6	15.7	15.9	16	16.3	4.17	4.17	4.16	4.17
	26.7	73.1	15.8	15.6	15.6	15.7	15.9	16	16.3	4.17	4.17	4.16	4.17
	26.8	73.6	15.8	15.7	15.6	15.7	16	16	16.3	4.17	4.17	4.16	4.17
	26.9	74.1	15.7	15.7	15.6	15.7	15.9	16	16.3	4.17	4.17	4.16	4.17
	27	74.6	15.8	15.7	15.6	15.7	15.9	16	16.4	4.17	4.17	4.16	4.17
	27.1	75	15.7	15.7	15.6	15.7	15.9	16	16.3	4.17	4.17	4.16	4.17
	27.2	75.6	15.7	15.7	15.6	15.7	15.9	16	16.3	4.17	4.17	4.16	4.17
	27.3	76	15.8	15.7	15.6	15.7	15.9	16	16.3	4.17	4.17	4.16	4.17
	27.4	76.5	15.8	15.7	15.6	15.7	15.9	16	16.3	4.17	4.17	4.16	4.17
	27.5	77	15.7	15.7	15.6	15.7	15.9	16	16.3	4.17	4.17	4.16	4.17
	27.6	77.5	15.7	15.6	15.6	15.7	15.9	16	16.3	4.17	4.17	4.16	4.17
	27.7	78	15.7	15.7	15.6	15.7	15.9	16	16.3	4.17	4.17	4.16	4.17
	27.8	78.5	15.7	15.7	15.6	15.7	16	16	16.3	4.17	4.17	4.16	4.17
	27.9	79	15.8	15.7	15.6	15.7	15.9	16	16.3	4.17	4.17	4.16	4.17
	28	79.5	15.8	15.7	15.6	15.7	15.9	16	16.3	4.17	4.17	4.16	4.17
	28.1	79.9	15.8	15.7	15.6	15.7	15.9	16	16.4	4.17	4.17	4.16	4.17
	28.2	80.4	15.7	15.7	15.6	15.7	16	16	16.3	4.17	4.17	4.16	4.17
	28.3	80.9	15.7	15.7	15.6	15.7	16	16	16.4	4.17	4.17	4.16	4.17
	28.4	81.4	15.8	15.7	15.6	15.7	16	16	16.4	4.17	4.17	4.16	4.17
	28.5	82	15.8	15.7	15.6	15.7	15.9	16	16.3	4.17	4.17	4.16	4.17
	28.6	82.6	15.8	15.7	15.6	15.7	15.9	16	16.3	4.17	4.17	4.16	4.17
	28.7	83.2	15.8	15.6	15.6	15.7	16	16	16.3	4.17	4.17	4.16	4.17
	28.8	83.8	15.8	15.7	15.6	15.7	15.9	16	16.3	4.17	4.17	4.16	4.17
	28.9	84.3	15.8	15.7	15.6	15.7	16	16	16.3	4.17	4.17	4.16	4.17
	29	84.9	15.7	15.7	15.6	15.7	15.9	16	16.3	4.17	4.17	4.16	4.17
	29.1	85.6	15.8	15.6	15.6	15.7	16	16	16.3	4.17	4.17	4.16	4.17
	29.2	86.3	15.8	15.7	15.6	15.7	15.9	16	16.3	4.17	4.17	4.16	4.17
	29.3	86.9	15.8	15.7	15.6	15.7	15.9	16	16.3	4.17	4.17	4.16	4.17
	29.4	87.4	15.8	15.7	15.6	15.7	15.9	16	16.3	4.17	4.17	4.16	4.17
	29.5	88.1	15.8	15.7	15.6	15.7	15.9	16	16.3	4.17	4.17	4.16	4.17
	29.6	88.6	15.8	15.7	15.6	15.7	16	16	16.3	4.17	4.17	4.16	4.17
	29.7	89.1	15.8	15.7	15.6	15.7	15.9	16	16.3	4.17	4.17	4.16	4.17
	29.8	89.7	15.8	15.7	15.6	15.7	16	16	16.3	4.17	4.17	4.16	4.17
	29.9	90.1	15.8	15.7	15.6	15.7	15.9	16	16.3	4.17	4.17	4.16	4.17
	30	90.6	15.8	15.7	15.6	15.7	16	16	16.3	4.17	4.17	4.16	4.17
	30.1	91.1	15.8	15.7	15.6	15.7	15.9	16	16.3	4.17	4.17	4.16	4.17
	30.2	91.6	15.8	15.7	15.6	15.7	15.9	16	16.3	4.17	4.17	4.16	4.17
	30.3	92	15.8	15.7	15.6	15.7	16	16	16.3	4.17	4.17	4.16	4.17
	30.4	92.5	15.8	15.7	15.6	15.7	16	16	16.3	4.17	4.17	4.16	4.17
	30.5	93	15.8	15.7	15.6	15.7	16	16	16.3	4.17	4.17	4.16	4.17
	30.6	93.5	15.8	15.7	15.6	15.7	16	16	16.3	4.17	4.17	4.16	4.17
	30.7	93.9	15.8	15.7	15.6	15.7	15.9	16	16.3	4.17	4.17	4.16	4.17
	30.8	94.3	15.8	15.7	15.6	15.6	16	16	16.3	4.17	4.17	4.16	4.17
	30.9	94.7	15.8	15.7	15.6	15.7	16	16	16.3	4.17	4.17	4.16	4.17
	31	95.2	15.8	15.7	15.6	15.7	15.9	16	16.3	4.17	4.17	4.16	4.17
	31.1	95.6	15.8	15.7	15.6	15.7	15.9	16	16.3	4.17	4.17	4.16	4.17
	31.2	96.1	15.8	15.7	15.6	15.7	16	16	16.3	4.17	4.17	4.16	4.17
	31.3	96.5	15.8	15.7	15.6	15.6	16	16	16.3	4.17	4.17	4.16	4.17
	31.4	96.9	15.8	15.7	15.6	15.7	16	16	16.3	4.17	4.17	4.16	4.17
	31.5	97.3	15.8	15.7	15.6	15.7	15.9	16	16.3	4.17	4.17	4.16	4.17
	31.6	97.7	15.9	15.7	15.6	15.7	15.9	16	16.3	4.17	4.17	4.16	4.17
	31.7	98.1	15.8	15.7	15.6	15.6	16	16	16.3	4.17	4.17	4.16	4.17
	31.8	98.5	15.8	15.7	15.6	15.7	15.9	16	16.3	4.17	4.17	4.16	4.17
	31.9	98.9	15.9	15.7	15.6	15.6	15.9	16	16.3	4.17	4.17	4.16	4.17
	32	99.4	15.8	15.7	15.6	15.6	15.9	16	16.3	4.17	4.17	4.16	4.17
	32.1	99.8	15.9	15.8	15.6	15.7	16	16	16.3	4.17	4.17	4.16	4.17
	32.2	100.2	15.9	15.7	15.6	15.6	16	16	16.3	4.17	4.17	4.16	4.17
	32.3	100.5	15.8	15.8	15.6	15.7	15.9	16	16.3	4.17	4.17	4.16	4.17
	32.4	101	15.8	15.8	15.6	15.7	16	16	16.3	4.17	4.17	4.16	4.17
	32.5	101.4	15.8	15.7	15.6	15.7	15.9	16	16.3	4.17	4.17	4.16	4.17
	32.6	101.7	15.8	15.8	15.6	15.7	15.9	16	16.3	4.17	4.17	4.16	4.17
	32.7	102.1	15.9	15.8	15.6	15.7	16	16	16.3	4.17	4.17	4.16	4.17
	32.8	102.5	15.8	15.8	15.6	15.6	15.9	16	16.3	4.17	4.17	4.16	4.17
	32.9	102.9	15.8	15.8	15.6	15.6	15.9	16	16.3	4.17	4.17	4.16	4.17
	33	103.3	15.8	15.8	15.6	15.7	15.9	16	16.3	4.17	4.17	4.16	4.17
	33.1	103.7	15.9	15.8	15.6	15.7	15.9	16	16.3	4.17	4.17	4.16	4.17
	33.2	104.1	15.9	15.8	15.6	15.7	15.9	16	16.3	4.17	4.17	4.16	4.17
	33.3	104.4	15.9	15.8	15.6	15.7	15.9	16	16.3	4.17	4.17	4.16	4.17
	33.4	104.8	15.8	15.8	15.6	15.7	15.9	16	16.3	4.17	4.17	4.16	4.17
	33.5	105.2	15.9	15.8	15.6	15.7	15.9	16	16.3	4.17	4.17	4.16	4.17
	33.6	105.5	15.9	15.8	15.6	15.7	15.9	16	16.3	4.17	4.17	4.16	4.17
	33.7	105.9	15.9	15.8	15.6	15.7	15.9	16	16.3	4.17	4.17	4.16	4.17
	33.8	106.3	15.9	15.8	15.6	15.6	15.9	16	16.3	4.17	4.17	4.16	4.17
	33.9	106.7	15.9	15.8	15.6	15.7	15.9	16	16.3	4.17	4.17	4.16	4.17
	34	107	15.9	15.8	15.6	15.7	15.9	16	16.3	4.17	4.17	4.16	4.17
	34.1	107.4	15.9	15.8	15.6	15.7	15.9	16	16.3	4.17	4.17	4.16	4.17
	34.2	107.7	15.9	15.8	15.6	15.7	15.9	16	16.3	4.17	4.17	4.16	4.17
	34.3	108.1	15.9	15.8	15.6	15.7	15.9	16	16.3	4.17	4.17	4.16	4.17
	34.4	108.5	15.9	15.8	15.6	15.7	15.9	16	16.3	4.17	4.17	4.16	4.17
	34.5	108.8	15.9	15.8	15.6	15.7	15.9	16	16.3	4.17	4.17	4.16	4.17
	34.6	109.2	15.9	15.8	15.6	15.7	15.9	16	16.3	4.17	4.17	4.16	4.17
	34.7	109.5	15.9	15.8	15.6	15.7	15.9	16	16.3	4.17	4.17	4.16	4.17
	34.8	109.9	15.9	15.8	15.6	15.7	15.9	16	16.3	4.17	4.17	4.16	4.17
	34.9	110.2	15.9	15.8	15.5	15.7	15.9	16	16.3	4.17	4.17	4.16	4.17
	35	110.6	15.9	15.8	15.6	15.7	15.9	16	16.3	4.17	4.17	4.16	4.17
	35.1	110.9	15.9	15.8	15.6	15.7	15.9	16	16.3	4.17	4.17	4.16	4.17
	35.2	111.3	15.9	15.8	15.6	15.7	15.9	16	16.3	4.17	4.17	4.16	4.17
	35.3	111.6	15.9	15.8	15.6	15.7	15.9	16	16.3	4.17	4.17	4.16	4.17
	35.4	112	15.9	15.8	15.6	15.7	15.9	16	16.3	4.17	4.17	4.16	4.17
	35.5	112.3	15.9	15.8	15.6	15.7	16	16	16.3	4.17	4.17	4.16	4.17
	35.6	112.6	15.9	15.8	15.5	15.7	15.9	16	16.3	4.17	4.17	4.16	4.17
	35.7	113	15.9	15.8	15.6	15.7	15.9	16	16.3	4.17	4.17	4.16	4.17
	35.8	113.3	15.9	15.9	15.6	15.7	15.9	16	16.3	4.17	4.17	4.16	4.17
	35.9	113.6	16	15.8	15.6	15.7	15.9	16	16.3	4.17	4.17	4.16	4.17
	36	113.9	15.9	15.8	15.6	15.7	15.9	16	16.3	4.17	4.17	4.16	4.17
	36.1	114.3	15.9	15.9	15.5	15.7	15.9	16	16.3	4.17	4.17	4.16	4.17
	36.2	114.6	16	15.9	15.6	15.7	15.9	16	16.3	4.17	4.17	4.16	4.17
	36.3	114.9	15.9	15.9	15.6	15.7	15.9	16	16.3	4.17	4.17	4.16	4.17
	36.4	115.3	16	15.9	15.6	15.7	15.9	16	16.3	4.17	4.17	4.16	4.17
	36.5	115.6	16	15.9	15.6	15.6	15.9	16	16.3	4.17	4.17	4.16	4.17
	36.6	115.9	16	15.9	15.6	15.7	15.9	16	16.3	4.17	4.17	4.16	4.17
	36.7	116.2	16	15.9	15.6	15.7	15.9	16	16.3	4.17	4.17	4.16	4.17
	36.8	116.5	16	15.9	15.6	15.6	15.9	16	16.3	4.17	4.17	4.16	4.17
	36.9	116.9	15.9	15.9	15.6	15.7	15.9	16	16.3	4.17	4.17	4.16	4.17
	37	117.2	16	15.9	15.6	15.7	15.9	16	16.3	4.17	4.17	4.16	4.17
	37.1	117.5	16	15.9	15.6	15.6	15.9	16	16.3	4.17	4.17	4.16	4.17
	37.2	117.8	16	15.9	15.6	15.7	15.9	16	16.3	4.17	4.17	4.16	4.17
	37.3	118.1	16	15.9	15.6	15.6	15.9	16	16.3	4.17	4.17	4.16	4.17
	37.4	118.4	16	15.9	15.6	15.6	15.9	16	16.3	4.17	4.17	4.16	4.17
	37.5	118.7	16	15.9	15.6	15.7	15.9	16	16.3	4.17	4.17	4.16	4.17
	37.6	119	16	15.9	15.6	15.6	15.9	16	16.3	4.17	4.17	4.16	4.17
	37.7	119.4	16	15.9	15.6	15.7	15.9	16	16.3	4.17	4.17	4.16	4.17
	37.8	119.6	16	15.9	15.6	15.6	15.9	16	16.3	4.17	4.17	4.16	4.17
	37.9	119.9	16	16	15.6	15.6	15.9	16	16.3	4.17	4.17	4.16	4.17
	38	120.2	16	15.9	15.6	15.6	15.9	16	16.3	4.17	4.17	4.16	4.17
	38.1	120.5	16	15.9	15.5	15.6	15.9	16	16.3	4.17	4.17	4.16	4.17
	38.2	120.8	16	15.9	15.6	15.6	15.9	16	16.3	4.17	4.17	4.16	4.17
	38.3	121.2	16	16	15.6	15.7	15.9	16	16.3	4.17	4.17	4.16	4.17
	38.4	121.4	16	16	15.5	15.6	15.9	16	16.3	4.17	4.17	4.16	4.17
	38.5	121.7	16	15.9	15.6	15.6	15.9	16	16.3	4.17	4.17	4.16	4.17
	38.6	122	16	16	15.6	15.6	15.9	16	16.3	4.17	4.17	4.16	4.17
	38.7	122.3	16	16	15.6	15.6	15.9	16	16.3	4.17	4.17	4.16	4.17
	38.8	122.6	16	16	15.6	15.6	15.9	16	16.3	4.17	4.17	4.16	4.17
	38.9	122.8	16.1	16	15.6	15.7	15.9	16	16.3	4.17	4.17	4.16	4.17
	39	123.2	16	16	15.6	15.7	15.9	16	16.3	4.17	4.17	4.16	4.17
	39.1	123.5	16.1	16	15.6	15.6	15.9	16	16.3	4.17	4.17	4.16	4.17
	39.2	123.8	16.1	16	15.6	15.6	15.9	16	16.3	4.17	4.17	4.16	4.17
	39.3	124.1	16	16	15.6	15.6	15.9	16	16.3	4.17	4.17	4.16	4.17
	39.4	124.3	16.1	16	15.6	15.6	15.9	16	16.3	4.17	4.17	4.16	4.17
	39.5	124.6	16.1	16	15.6	15.6	15.9	16	16.3	4.17	4.17	4.16	4.17
	39.6	124.9	16.1	16	15.6	15.7	15.9	16	16.3	4.17	4.17	4.16	4.17
	39.7	125.1	16.1	16	15.6	15.6	15.9	16	16.3	4.17	4.17	4.16	4.17
	39.8	125.5	16.1	16	15.6	15.7	15.9	16	16.3	4.17	4.17	4.16	4.17
	39.9	125.7	16.1	16	15.6	15.6	15.9	16	16.3	4.17	4.17	4.16	4.17
	40	126	16.1	16	15.6	15.7	15.9	16	16.3	4.17	4.17	4.16	4.17
	40.1	126.3	16.1	16	15.6	15.7	15.9	16	16.3	4.17	4.17	4.16	4.17
	40.2	126.6	16.1	16.1	15.6	15.7	15.9	16	16.3	4.17	4.17	4.16	4.17
	40.3	126.8	16.1	16.1	15.6	15.7	15.9	16	16.3	4.17	4.17	4.16	4.17
	40.4	127.1	16.2	16	15.6	15.6	15.9	16	16.3	4.17	4.17	4.16	4.17
	40.5	127.4	16.1	16.1	15.6	15.6	15.9	16	16.3	4.17	4.17	4.16	4.17
	40.6	127.6	16.1	16.1	15.6	15.6	15.9	16	16.3	4.17	4.17	4.16	4.17
	40.7	127.9	16.1	16.1	15.6	15.7	15.9	16	16.3	4.17	4.17	4.16	4.17
	40.8	128.2	16.1	16.1	15.6	15.7	15.9	16	16.3	4.17	4.17	4.16	4.17
	40.9	128.5	16.2	16.1	15.6	15.7	15.9	16	16.3	4.17	4.17	4.16	4.17
	41	128.7	16.2	16.1	15.6	15.7	15.9	16	16.3	4.17	4.17	4.16	4.17
	41.1	129	16.1	16.1	15.6	15.6	15.9	16	16.3	4.17	4.17	4.16	4.17
	41.2	129.2	16.1	16.1	15.6	15.7	15.9	16	16.3	4.17	4.17	4.16	4.17
	41.3	129.5	16.2	16.1	15.6	15.6	15.9	16	16.3	4.17	4.17	4.16	4.17
	41.4	129.7	16.1	16.1	15.6	15.6	15.9	16	16.3	4.17	4.17	4.16	4.17
	41.5	130	16.2	16.1	15.6	15.6	15.9	16	16.2	4.17	4.17	4.16	4.17
	41.6	130.3	16.1	16.2	15.6	15.6	15.9	16	16.3	4.17	4.17	4.16	4.17
	41.7	130.6	16.1	16.2	15.6	15.7	15.9	16	16.3	4.17	4.17	4.16	4.17
	41.8	130.8	16.2	16.2	15.6	15.6	15.9	16	16.3	4.17	4.17	4.16	4.17
	41.9	131.1	16.2	16.2	15.6	15.7	15.9	16	16.3	4.17	4.17	4.16	4.17
	42	131.3	16.1	16.2	15.6	15.7	15.9	16	16.3	4.17	4.17	4.16	4.17
	42.1	131.6	16.1	16.2	15.6	15.6	15.9	16	16.3	4.17	4.17	4.16	4.17
	42.2	131.9	16.2	16.2	15.6	15.7	15.9	16	16.3	4.17	4.17	4.16	4.17
	42.3	132.1	16.2	16.2	15.6	15.6	15.9	15.9	16.3	4.17	4.17	4.16	4.17
	42.4	132.4	16.2	16.2	15.6	15.7	15.9	16	16.3	4.17	4.17	4.16	4.17
	42.5	132.6	16.2	16.2	15.6	15.6	15.9	16	16.3	4.17	4.17	4.16	4.17
	42.6	132.9	16.2	16.2	15.6	15.6	15.9	16	16.3	4.17	4.17	4.16	4.17
	42.7	133.2	16.2	16.2	15.6	15.7	15.9	16	16.3	4.17	4.17	4.16	4.17
	42.8	133.4	16.2	16.2	15.6	15.6	15.9	16	16.3	4.17	4.17	4.16	4.17
	42.9	133.7	16.2	16.2	15.6	15.7	15.9	16	16.3	4.17	4.17	4.16	4.17
	43	133.9	16.2	16.3	15.6	15.7	15.9	16	16.3	4.17	4.17	4.16	4.17
	43.1	134.2	16.2	16.2	15.6	15.6	15.9	16	16.3	4.17	4.17	4.16	4.17
	43.2	134.5	16.2	16.3	15.6	15.6	15.9	16	16.3	4.17	4.17	4.16	4.17
	43.3	134.7	16.2	16.2	15.6	15.6	15.9	16	16.3	4.17	4.17	4.16	4.17
	43.4	135	16.3	16.3	15.6	15.7	15.9	16	16.3	4.17	4.17	4.16	4.17
	43.5	135.2	16.2	16.2	15.5	15.7	15.9	16	16.3	4.17	4.17	4.16	4.17
	43.6	135.5	16.2	16.3	15.6	15.6	15.9	16	16.3	4.17	4.17	4.16	4.17
	43.7	135.8	16.3	16.3	15.6	15.7	15.9	16	16.3	4.17	4.17	4.16	4.17
	43.8	136	16.3	16.2	15.5	15.7	15.9	16	16.3	4.17	4.17	4.16	4.17
	43.9	136.2	16.2	16.3	15.5	15.6	15.9	16	16.3	4.17	4.17	4.16	4.17
	44	136.5	16.3	16.3	15.6	15.6	15.9	16	16.3	4.17	4.17	4.16	4.17
	44.1	136.8	16.3	16.3	15.6	15.6	15.9	16	16.3	4.17	4.17	4.16	4.17
	44.2	137	16.3	16.3	15.6	15.7	15.9	16	16.3	4.17	4.17	4.16	4.17
	44.3	137.2	16.3	16.3	15.6	15.6	15.9	16	16.3	4.17	4.17	4.16	4.17
	44.4	137.5	16.3	16.3	15.6	15.7	15.9	16	16.3	4.17	4.17	4.16	4.17
	44.5	137.8	16.3	16.3	15.6	15.6	15.9	16	16.3	4.17	4.17	4.16	4.17
	44.6	138	16.3	16.3	15.6	15.7	15.9	16	16.3	4.17	4.17	4.16	4.17
	44.7	138.2	16.3	16.3	15.6	15.7	15.9	16	16.3	4.17	4.17	4.16	4.17
	44.8	138.6	16.3	16.3	15.6	15.6	15.9	16	16.3	4.17	4.17	4.16	4.17
	44.9	138.8	16.3	16.3	15.6	15.7	15.9	16	16.3	4.17	4.17	4.16	4.17
	45	139	16.3	16.3	15.6	15.7	15.9	16	16.3	4.17	4.17	4.16	4.17
	45.1	139.3	16.3	16.3	15.6	15.7	15.9	16	16.3	4.17	4.17	4.16	4.17
	45.2	139.5	16.3	16.3	15.6	15.7	15.9	16	16.3	4.17	4.17	4.16	4.17
	45.3	139.8	16.4	16.3	15.6	15.7	15.9	16	16.3	4.17	4.17	4.16	4.17
	45.4	140	16.3	16.4	15.6	15.7	15.9	16	16.3	4.17	4.17	4.16	4.17
	45.5	140.2	16.4	16.3	15.6	15.7	15.9	16	16.3	4.17	4.17	4.16	4.17
	45.6	140.5	16.3	16.4	15.6	15.6	15.9	16	16.3	4.17	4.17	4.16	4.17
	45.7	140.7	16.4	16.4	15.6	15.7	16	16	16.3	4.17	4.17	4.16	4.17
	45.8	141	16.3	16.4	15.6	15.6	15.9	16	16.3	4.17	4.17	4.16	4.17
	45.9	141.2	16.4	16.4	15.6	15.7	15.9	16	16.3	4.17	4.17	4.16	4.17
	46	141.5	16.4	16.4	15.6	15.6	15.9	16	16.3	4.17	4.17	4.16	4.17
	46.1	141.7	16.4	16.4	15.6	15.6	15.9	16	16.3	4.17	4.17	4.16	4.17
	46.2	142	16.4	16.4	15.6	15.6	15.9	16	16.3	4.17	4.17	4.16	4.17
	46.3	142.2	16.4	16.4	15.6	15.7	15.9	16	16.3	4.17	4.17	4.16	4.17
	46.4	142.4	16.4	16.4	15.6	15.6	15.9	16	16.3	4.17	4.17	4.16	4.17
	46.5	142.6	16.4	16.4	15.6	15.6	15.9	16	16.3	4.17	4.17	4.16	4.17
	46.6	142.9	16.4	16.4	15.6	15.6	15.9	16	16.3	4.17	4.17	4.16	4.17
	46.7	143.1	16.4	16.4	15.6	15.6	15.9	16	16.3	4.17	4.17	4.16	4.17
	46.8	143.4	16.4	16.4	15.6	15.6	15.9	16	16.3	4.17	4.17	4.16	4.17
	46.9	143.6	16.4	16.5	15.6	15.7	15.9	16	16.3	4.17	4.17	4.16	4.17
	47	143.8	16.4	16.4	15.6	15.6	15.9	16	16.3	4.17	4.17	4.16	4.17
	47.1	144.1	16.4	16.5	15.6	15.6	15.9	16	16.3	4.17	4.17	4.16	4.17
	47.2	144.3	16.4	16.5	15.6	15.6	15.9	16	16.3	4.17	4.17	4.16	4.17
	47.3	144.5	16.4	16.5	15.6	15.6	15.9	16	16.3	4.17	4.17	4.16	4.17
	47.4	144.7	16.4	16.5	15.6	15.6	15.9	16	16.3	4.17	4.17	4.16	4.17
	47.5	145	16.4	16.5	15.6	15.6	15.9	16	16.3	4.17	4.17	4.16	4.17
	47.6	145.2	16.4	16.5	15.6	15.6	15.9	16	16.3	4.17	4.17	4.16	4.17
	47.7	145.4	16.5	16.5	15.6	15.6	15.9	16	16.3	4.17	4.17	4.16	4.17
	47.8	145.6	16.5	16.5	15.6	15.6	15.9	16	16.3	4.17	4.17	4.16	4.17
	47.9	145.9	16.4	16.5	15.6	15.6	15.9	16	16.3	4.17	4.17	4.16	4.17
	48	146.1	16.5	16.5	15.6	15.6	15.9	16	16.3	4.17	4.17	4.16	4.17
	48.1	146.3	16.4	16.5	15.6	15.6	15.9	16	16.3	4.17	4.17	4.16	4.17
	48.2	146.6	16.4	16.5	15.6	15.6	15.9	15.9	16.3	4.17	4.17	4.16	4.17
	48.3	146.8	16.5	16.5	15.6	15.6	15.9	16	16.3	4.17	4.17	4.16	4.17
	48.4	147	16.5	16.5	15.6	15.6	15.9	15.9	16.3	4.17	4.17	4.16	4.17
	48.5	147.3	16.5	16.5	15.6	15.6	15.9	15.9	16.3	4.17	4.17	4.16	4.17
	48.6	147.4	16.5	16.6	15.6	15.6	15.9	15.9	16.3	4.17	4.17	4.16	4.17
	48.7	147.7	16.5	16.5	15.6	15.6	15.9	16	16.3	4.17	4.17	4.16	4.17
	48.8	147.9	16.5	16.6	15.6	15.6	15.9	16	16.3	4.17	4.17	4.16	4.17
	48.9	148.1	16.5	16.6	15.6	15.6	15.9	16	16.3	4.17	4.17	4.16	4.17
	49	148.4	16.5	16.6	15.6	15.6	15.9	16	16.3	4.17	4.17	4.16	4.17
	49.1	148.6	16.5	16.6	15.6	15.6	15.9	15.9	16.3	4.17	4.17	4.16	4.17
	49.2	148.8	16.5	16.6	15.6	15.6	15.9	15.9	16.3	4.17	4.17	4.16	4.17
	49.3	149	16.5	16.6	15.6	15.6	15.9	15.9	16.3	4.17	4.17	4.16	4.17
	49.4	149.2	16.5	16.6	15.6	15.6	15.9	16	16.3	4.17	4.17	4.16	4.17
	49.5	149.5	16.5	16.7	15.6	15.6	15.9	16	16.3	4.17	4.17	4.16	4.17
	49.6	149.7	16.5	16.6	15.5	15.6	15.9	15.9	16.3	4.17	4.17	4.16	4.17
	49.7	149.9	16.5	16.6	15.6	15.6	15.9	16	16.2	4.17	4.17	4.16	4.17
	49.8	150.2	16.5	16.6	15.6	15.6	15.9	16	16.3	4.17	4.17	4.16	4.17
	49.9	150.4	16.6	16.6	15.5	15.6	15.9	16	16.3	4.17	4.17	4.16	4.17
	50	150.6	16.5	16.7	15.6	15.6	15.9	16	16.2	4.17	4.17	4.16	4.17
	50.1	150.9	16.6	16.6	15.6	15.6	15.9	16	16.3	4.17	4.17	4.16	4.17
	50.2	151.1	16.6	16.6	15.6	15.7	15.9	16	16.3	4.17	4.17	4.16	4.17
	50.3	151.3	16.6	16.6	15.6	15.7	15.9	16	16.3	4.17	4.17	4.16	4.17
	50.4	151.6	16.6	16.6	15.6	15.6	15.9	16	16.3	4.17	4.17	4.16	4.17
	50.5	151.8	16.6	16.7	15.6	15.6	15.9	16	16.2	4.17	4.17	4.16	4.17
	50.6	152	16.6	16.7	15.6	15.6	15.9	16	16.3	4.17	4.17	4.16	4.17
	50.7	152.2	16.6	16.7	15.6	15.6	15.9	16	16.3	4.17	4.17	4.16	4.17
	50.8	152.4	16.6	16.7	15.6	15.7	15.9	16	16.3	4.17	4.17	4.16	4.17
	50.9	152.6	16.6	16.7	15.6	15.6	15.9	16	16.3	4.17	4.17	4.16	4.17
	51	152.8	16.6	16.7	15.6	15.6	15.9	16	16.3	4.17	4.17	4.16	4.17
	51.1	153	16.6	16.7	15.6	15.6	15.9	16	16.3	4.17	4.17	4.16	4.17
	51.2	153.3	16.6	16.7	15.6	15.6	15.9	16	16.3	4.17	4.17	4.16	4.17
	51.3	153.5	16.7	16.7	15.6	15.6	15.9	16	16.3	4.17	4.17	4.16	4.17
	51.4	153.7	16.7	16.7	15.6	15.6	15.9	16	16.3	4.17	4.17	4.16	4.17
	51.5	154	16.7	16.7	15.6	15.6	15.9	16	16.3	4.17	4.17	4.16	4.17
	51.6	154.2	16.7	16.7	15.6	15.6	15.9	16	16.3	4.17	4.17	4.16	4.17
	51.7	154.4	16.7	16.8	15.6	15.6	15.9	16	16.3	4.17	4.17	4.16	4.17
	51.8	154.6	16.6	16.7	15.5	15.6	15.9	16	16.3	4.17	4.17	4.16	4.17
	51.9	154.8	16.7	16.8	15.6	15.6	15.9	16	16.3	4.17	4.17	4.16	4.17
	52	155	16.7	16.8	15.6	15.6	15.9	16	16.3	4.17	4.17	4.16	4.17
	52.1	155.2	16.7	16.8	15.6	15.6	15.9	16	16.3	4.17	4.17	4.16	4.17
	52.2	155.4	16.7	16.8	15.6	15.6	15.9	16	16.3	4.17	4.17	4.16	4.17
	52.3	155.6	16.7	16.8	15.6	15.6	15.9	16	16.3	4.17	4.17	4.16	4.17
	52.4	155.9	16.7	16.8	15.6	15.6	15.9	15.9	16.3	4.17	4.17	4.16	4.17
	52.5	156.1	16.7	16.8	15.6	15.6	15.9	15.9	16.3	4.17	4.17	4.16	4.17
	52.6	156.3	16.7	16.8	15.6	15.6	15.9	16	16.3	4.17	4.17	4.16	4.17
	52.7	156.5	16.7	16.8	15.6	15.6	15.9	15.9	16.3	4.17	4.17	4.16	4.17
	52.8	156.7	16.7	16.8	15.6	15.6	15.9	15.9	16.3	4.17	4.17	4.16	4.17
	52.9	156.9	16.8	16.8	15.6	15.6	15.9	15.9	16.3	4.17	4.17	4.16	4.17
	53	157.1	16.8	16.8	15.6	15.6	15.9	16	16.3	4.17	4.17	4.16	4.17
	53.1	157.4	16.8	16.8	15.6	15.6	15.9	15.9	16.3	4.17	4.17	4.16	4.17
	53.2	157.5	16.8	16.8	15.6	15.6	15.9	16	16.3	4.17	4.17	4.16	4.17
	53.3	157.7	16.8	16.9	15.6	15.6	15.9	16	16.3	4.17	4.17	4.16	4.17
	53.4	158	16.8	16.9	15.6	15.6	15.8	15.9	16.3	4.17	4.17	4.16	4.17
	53.5	158.2	16.8	17	15.6	15.6	15.9	16	16.3	4.17	4.17	4.16	4.17
	53.6	158.4	16.8	16.9	15.6	15.6	15.9	16	16.3	4.17	4.17	4.16	4.17
	53.7	158.6	16.8	16.9	15.6	15.6	15.8	16	16.3	4.17	4.17	4.16	4.17
	53.8	158.9	16.8	16.9	15.6	15.6	15.9	16	16.3	4.17	4.17	4.16	4.17
	53.9	159.1	16.8	17	15.6	15.6	15.9	16	16.3	4.17	4.17	4.16	4.17
	54	159.2	16.8	17	15.6	15.6	15.9	16	16.3	4.17	4.17	4.16	4.17
	54.1	159.4	16.8	17	15.6	15.6	15.9	16	16.3	4.17	4.17	4.16	4.17
	54.2	159.7	16.8	17	15.6	15.6	15.9	16	16.3	4.17	4.17	4.16	4.17
	54.3	159.9	16.8	17	15.6	15.6	15.9	16	16.3	4.17	4.17	4.16	4.17
	54.4	160.1	16.8	17	15.6	15.6	15.9	16	16.3	4.17	4.17	4.16	4.17
	54.5	160.2	16.9	17	15.6	15.6	15.9	16	16.2	4.17	4.17	4.16	4.17
	54.6	160.5	16.9	17	15.6	15.6	15.9	16	16.3	4.17	4.17	4.16	4.17
	54.7	160.7	16.9	17	15.6	15.6	15.9	15.9	16.3	4.17	4.17	4.16	4.17
	54.8	160.9	16.9	17	15.6	15.6	15.9	15.9	16.3	4.17	4.17	4.16	4.17
	54.9	161.1	16.9	17	15.6	15.6	15.9	16	16.2	4.17	4.17	4.16	4.17
	55	161.4	16.9	17.1	15.6	15.6	15.9	16	16.3	4.17	4.17	4.16	4.17
	55.1	161.6	17	17.1	15.6	15.6	15.9	16	16.3	4.17	4.17	4.16	4.17
	55.2	161.8	16.9	17.1	15.6	15.6	15.9	16	16.3	4.17	4.17	4.16	4.17
	55.3	162	16.9	17.1	15.6	15.6	15.9	16	16.3	4.17	4.17	4.16	4.17
	55.4	162.2	16.9	17.1	15.6	15.6	15.9	16	16.3	4.17	4.17	4.16	4.17
	55.5	162.4	16.9	17.1	15.6	15.6	15.9	16	16.2	4.17	4.17	4.16	4.17
	55.6	162.6	17	17.1	15.6	15.6	15.8	16	16.3	4.17	4.17	4.16	4.17
	55.7	162.8	16.9	17.1	15.6	15.6	15.9	16	16.3	4.17	4.17	4.16	4.17
	55.8	163	16.9	17.1	15.6	15.6	15.9	15.9	16.2	4.17	4.17	4.16	4.17
	55.9	163.2	17	17.1	15.6	15.6	15.9	16	16.3	4.17	4.17	4.16	4.17
	56	163.4	17	17.1	15.6	15.6	15.9	16	16.3	4.17	4.17	4.16	4.17
	56.1	163.7	17	17.1	15.6	15.6	15.9	16	16.3	4.17	4.17	4.16	4.17
	56.2	163.9	17	17.1	15.6	15.6	15.9	16	16.2	4.17	4.17	4.16	4.17
	56.3	164.1	17	17.1	15.6	15.6	15.9	16	16.2	4.17	4.17	4.16	4.17
	56.4	164.3	17	17.1	15.6	15.6	15.9	16	16.3	4.17	4.17	4.16	4.17
	56.5	164.5	17	17.1	15.6	15.6	15.9	16	16.3	4.17	4.17	4.16	4.17
	56.6	164.7	17	17.1	15.6	15.6	15.9	16	16.3	4.17	4.17	4.16	4.17
	56.7	164.9	17	17.2	15.6	15.6	15.9	16	16.3	4.17	4.17	4.16	4.17
	56.8	165.1	17	17.1	15.6	15.6	15.9	16	16.2	4.17	4.17	4.16	4.17
	56.9	165.3	17	17.2	15.6	15.6	15.9	16	16.2	4.17	4.17	4.16	4.17
	57	165.5	17.1	17.2	15.6	15.6	15.9	16	16.3	4.17	4.17	4.16	4.17
	57.1	165.7	17	17.2	15.6	15.6	15.9	16	16.3	4.17	4.17	4.16	4.17
	57.2	166	17	17.2	15.6	15.6	15.9	16	16.3	4.17	4.17	4.16	4.17
	57.3	166.2	17	17.2	15.6	15.6	15.9	16	16.3	4.17	4.17	4.16	4.17
	57.4	166.4	17.1	17.2	15.6	15.6	15.9	16	16.3	4.17	4.17	4.16	4.17
	57.5	166.6	17.1	17.2	15.6	15.6	15.9	15.9	16.3	4.17	4.17	4.16	4.17
	57.6	166.8	17.1	17.2	15.5	15.6	15.9	16	16.3	4.17	4.17	4.16	4.17
	57.7	167	17.1	17.2	15.6	15.5	15.9	16	16.3	4.17	4.17	4.16	4.17
	57.8	167.2	17.1	17.2	15.6	15.5	15.9	16	16.3	4.17	4.17	4.16	4.17
	57.9	167.4	17.1	17.3	15.6	15.6	15.9	16	16.3	4.17	4.17	4.16	4.17
	58	167.6	17.1	17.3	15.6	15.6	15.9	16	16.3	4.17	4.17	4.16	4.17
	58.1	167.8	17.1	17.2	15.6	15.6	15.9	16	16.3	4.17	4.17	4.16	4.17
	58.2	168	17.1	17.3	15.6	15.6	15.9	16	16.3	4.17	4.17	4.16	4.17
	58.3	168.2	17.1	17.3	15.6	15.6	15.9	16	16.3	4.17	4.17	4.16	4.17
	58.4	168.4	17.1	17.3	15.6	15.6	15.9	16	16.3	4.17	4.17	4.16	4.17
	58.5	168.6	17.1	17.3	15.6	15.6	15.9	16	16.3	4.17	4.17	4.16	4.17
	58.6	168.8	17.2	17.3	15.6	15.6	15.9	16	16.3	4.17	4.17	4.16	4.17
	58.7	169	17.2	17.3	15.5	15.6	15.8	16	16.3	4.17	4.17	4.16	4.17
	58.8	169.2	17.2	17.3	15.5	15.6	15.8	16	16.3	4.17	4.17	4.16	4.17
	58.9	169.5	17.1	17.4	15.6	15.6	15.8	16	16.3	4.17	4.17	4.16	4.17
	59	169.7	17.2	17.4	15.6	15.6	15.8	16	16.3	4.17	4.17	4.16	4.17
	59.1	169.8	17.2	17.3	15.6	15.6	15.8	16	16.3	4.17	4.17	4.16	4.17
	59.2	170	17.2	17.4	15.6	15.6	15.8	16	16.3	4.17	4.17	4.16	4.17
	59.3	170.3	17.2	17.4	15.6	15.6	15.8	16	16.3	4.17	4.17	4.16	4.17
	59.4	170.5	17.2	17.4	15.6	15.6	15.9	16	16.3	4.17	4.17	4.16	4.17
	59.5	170.6	17.2	17.4	15.6	15.6	15.8	16	16.3	4.17	4.17	4.16	4.17
	59.6	170.8	17.2	17.4	15.5	15.6	15.8	16	16.2	4.17	4.17	4.16	4.17
	59.7	171	17.2	17.4	15.6	15.6	15.8	16	16.3	4.17	4.17	4.16	4.17
	59.8	171.3	17.2	17.4	15.6	15.6	15.9	16	16.3	4.17	4.17	4.16	4.17
	59.9	171.5	17.2	17.4	15.6	15.6	15.9	16	16.3	4.17	4.17	4.16	4.17
	60	171.7	17.2	17.4	15.6	15.6	15.8	15.9	16.3	4.17	4.17	4.16	4.17
	60.1	172	17.3	17.4	15.6	15.6	15.9	16	16.3	4.17	4.17	4.16	4.17
	60.2	172.2	17.3	17.5	15.6	15.6	15.9	16	16.3	4.17	4.17	4.16	4.17
	60.3	172.4	17.3	17.5	15.5	15.6	15.8	15.9	16.3	4.17	4.17	4.16	4.17
	60.4	172.6	17.3	17.5	15.6	15.6	15.9	16	16.3	4.17	4.17	4.16	4.17
	60.5	172.8	17.3	17.5	15.6	15.6	15.9	16	16.2	4.17	4.17	4.16	4.17
	60.6	173	17.3	17.5	15.6	15.6	15.8	16	16.3	4.17	4.17	4.16	4.17
	60.7	173.3	17.3	17.5	15.6	15.6	15.9	16	16.3	4.17	4.17	4.16	4.17
	60.8	173.4	17.3	17.5	15.6	15.6	15.9	16	16.2	4.17	4.17	4.16	4.17
	60.9	173.7	17.3	17.5	15.6	15.6	15.9	16	16.3	4.17	4.17	4.16	4.17
	61	173.9	17.3	17.5	15.6	15.6	15.9	16	16.3	4.17	4.17	4.16	4.17
	61.1	174.1	17.3	17.5	15.6	15.6	15.8	16	16.3	4.17	4.17	4.16	4.17
	61.2	174.3	17.4	17.5	15.6	15.6	15.9	15.9	16.2	4.17	4.17	4.16	4.17
	61.3	174.5	17.4	17.6	15.6	15.6	15.9	15.9	16.3	4.17	4.17	4.16	4.17
	61.4	174.7	17.4	17.6	15.6	15.6	15.9	16	16.3	4.17	4.17	4.16	4.17
	61.5	174.9	17.3	17.6	15.6	15.6	15.8	16	16.3	4.17	4.17	4.16	4.17
	61.6	175.1	17.4	17.6	15.6	15.6	15.9	16	16.2	4.17	4.17	4.16	4.17
	61.7	175.3	17.4	17.6	15.6	15.6	15.9	16	16.2	4.17	4.17	4.16	4.17
	61.8	175.5	17.4	17.6	15.6	15.6	15.9	15.9	16.2	4.17	4.17	4.16	4.17
	61.9	175.7	17.4	17.6	15.6	15.6	15.9	15.9	16.2	4.17	4.17	4.16	4.17
	62	175.9	17.4	17.6	15.6	15.6	15.9	15.9	16.3	4.17	4.17	4.16	4.17
	62.1	176.2	17.4	17.7	15.6	15.6	15.9	16	16.3	4.17	4.17	4.16	4.17
	62.2	176.4	17.4	17.7	15.6	15.6	15.9	16	16.3	4.17	4.17	4.16	4.17
	62.3	176.6	17.4	17.7	15.6	15.6	15.8	16	16.2	4.17	4.17	4.16	4.17
	62.4	176.8	17.4	17.7	15.6	15.6	15.9	16	16.3	4.17	4.17	4.16	4.17
	62.5	177	17.5	17.7	15.6	15.6	15.9	15.9	16.3	4.17	4.17	4.16	4.17
	62.6	177.3	17.5	17.7	15.6	15.6	15.8	16	16.2	4.17	4.17	4.16	4.17
	62.7	177.4	17.5	17.7	15.6	15.6	15.9	15.9	16.3	4.17	4.17	4.16	4.17
	62.8	177.7	17.5	17.7	15.6	15.6	15.9	15.9	16.2	4.17	4.17	4.16	4.17
	62.9	177.9	17.5	17.8	15.6	15.6	15.9	16	16.2	4.17	4.17	4.16	4.17
	63	178.1	17.5	17.8	15.6	15.6	15.9	16	16.2	4.17	4.17	4.16	4.17
	63.1	178.2	17.5	17.8	15.6	15.6	15.9	16	16.3	4.17	4.17	4.16	4.17
	63.2	178.5	17.5	17.8	15.6	15.6	15.9	16	16.3	4.17	4.17	4.16	4.17
	63.3	178.7	17.5	17.8	15.6	15.6	15.9	16	16.3	4.17	4.17	4.16	4.17
	63.4	178.8	17.5	17.8	15.6	15.6	15.9	16	16.3	4.17	4.17	4.16	4.17
	63.5	179.1	17.5	17.8	15.5	15.6	15.9	16	16.3	4.17	4.17	4.16	4.17
	63.6	179.3	17.5	17.8	15.6	15.6	15.9	16	16.3	4.17	4.17	4.16	4.17
	63.7	179.5	17.5	17.9	15.6	15.6	15.9	16	16.3	4.17	4.17	4.16	4.17
	63.8	179.7	17.6	17.8	15.6	15.6	15.9	16	16.2	4.17	4.17	4.16	4.17
	63.9	179.8	17.6	17.8	15.6	15.6	15.9	16	16.2	4.17	4.17	4.16	4.17
	64	180.1	17.6	17.8	15.5	15.6	15.9	16	16.3	4.17	4.17	4.16	4.17
	64.1	180.3	17.6	17.8	15.6	15.6	15.9	16	16.3	4.17	4.17	4.16	4.17
	64.2	180.5	17.6	17.8	15.6	15.6	15.9	16	16.3	4.17	4.17	4.16	4.17
	64.3	180.6	17.6	17.8	15.6	15.6	15.9	16	16.3	4.17	4.17	4.16	4.17
	64.4	180.9	17.6	17.9	15.6	15.6	15.9	16	16.3	4.17	4.17	4.16	4.17
	64.5	181.1	17.6	17.9	15.6	15.6	15.8	16	16.3	4.17	4.17	4.16	4.17
	64.6	181.2	17.6	17.9	15.6	15.6	15.9	16	16.3	4.17	4.17	4.16	4.17
	64.7	181.5	17.6	17.9	15.6	15.6	15.8	16	16.3	4.17	4.17	4.16	4.17
	64.8	181.7	17.6	17.9	15.6	15.6	15.9	16	16.3	4.17	4.17	4.16	4.17
	64.9	181.9	17.7	17.9	15.6	15.6	15.9	16	16.3	4.17	4.17	4.16	4.17
	65	182.1	17.7	17.9	15.6	15.6	15.9	16	16.3	4.17	4.17	4.16	4.17
	65.1	182.3	17.7	17.9	15.5	15.6	15.9	16	16.2	4.17	4.17	4.16	4.17
	65.2	182.5	17.7	17.9	15.6	15.6	15.9	16	16.3	4.17	4.17	4.16	4.17
	65.3	182.7	17.7	18	15.6	15.6	15.9	16	16.3	4.17	4.17	4.16	4.17
	65.4	182.9	17.7	18	15.6	15.6	15.9	16	16.3	4.17	4.17	4.16	4.17
	65.5	183.1	17.7	18	15.6	15.6	15.9	16	16.3	4.17	4.17	4.16	4.17
	65.6	183.2	17.7	18	15.6	15.6	15.9	16	16.3	4.17	4.17	4.16	4.17
	65.7	183.5	17.8	18	15.6	15.6	15.9	16	16.3	4.17	4.17	4.16	4.17
	65.8	183.7	17.8	18	15.6	15.6	15.9	16	16.3	4.17	4.17	4.16	4.17
	65.9	183.8	17.8	18	15.5	15.6	15.8	16	16.3	4.17	4.17	4.16	4.17
	66	184	17.8	18	15.6	15.6	15.9	16	16.3	4.17	4.17	4.16	4.17
	66.1	184.3	17.8	18	15.6	15.6	15.9	16	16.3	4.17	4.17	4.16	4.17
	66.2	184.5	17.8	18	15.6	15.6	15.8	15.9	16.2	4.17	4.17	4.16	4.17
	66.3	184.7	17.8	18.1	15.5	15.6	15.8	16	16.2	4.17	4.17	4.16	4.17
	66.4	184.9	17.8	18.1	15.6	15.6	15.8	15.9	16.2	4.17	4.17	4.16	4.17
	66.5	185.1	17.8	18.1	15.6	15.6	15.8	16	16.3	4.17	4.17	4.16	4.17
	66.6	185.2	17.8	18.1	15.5	15.6	15.9	15.9	16.2	4.17	4.17	4.16	4.17
	66.7	185.4	17.8	18.1	15.6	15.6	15.9	15.9	16.3	4.17	4.17	4.16	4.17
	66.8	185.6	17.8	18.1	15.6	15.6	15.8	15.9	16.3	4.17	4.17	4.16	4.17
	66.9	185.9	17.9	18.1	15.6	15.6	15.8	15.9	16.2	4.17	4.17	4.16	4.17
	67	186.1	17.8	18.1	15.6	15.6	15.8	16	16.2	4.17	4.17	4.16	4.17
	67.1	186.2	17.9	18.1	15.6	15.6	15.8	15.9	16.3	4.17	4.17	4.16	4.17
	67.2	186.4	17.9	18.1	15.6	15.6	15.8	15.9	16.2	4.17	4.17	4.16	4.17
	67.3	186.6	17.9	18.2	15.6	15.6	15.9	15.9	16.2	4.17	4.17	4.16	4.17
	67.4	186.8	17.9	18.2	15.6	15.6	15.8	16	16.2	4.17	4.17	4.16	4.17
	67.5	187.1	17.9	18.2	15.6	15.6	15.8	15.9	16.2	4.17	4.17	4.16	4.17
	67.6	187.2	17.9	18.2	15.6	15.6	15.8	16	16.2	4.17	4.17	4.16	4.17
	67.7	187.5	17.9	18.2	15.6	15.6	15.8	15.9	16.2	4.17	4.17	4.16	4.17
	67.8	187.7	17.9	18.2	15.6	15.6	15.8	16	16.2	4.17	4.17	4.16	4.17
	67.9	187.9	17.9	18.2	15.6	15.6	15.9	16	16.2	4.17	4.17	4.16	4.17
	68	188.1	17.9	18.2	15.6	15.6	15.9	15.9	16.2	4.17	4.17	4.16	4.17
	68.1	188.2	17.9	18.2	15.6	15.6	15.8	16	16.2	4.17	4.17	4.16	4.17
	68.2	188.4	18	18.2	15.6	15.6	15.9	16	16.2	4.17	4.17	4.16	4.17
	68.3	188.7	18	18.2	15.6	15.6	15.8	16	16.2	4.17	4.17	4.16	4.17
	68.4	188.8	18	18.3	15.6	15.6	15.8	15.9	16.2	4.17	4.17	4.16	4.17
	68.5	189	18	18.3	15.6	15.6	15.8	16	16.2	4.17	4.17	4.16	4.17
	68.6	189.2	18	18.2	15.6	15.6	15.8	15.9	16.2	4.17	4.17	4.16	4.17
	68.7	189.5	18	18.3	15.6	15.6	15.8	15.9	16.2	4.17	4.17	4.16	4.17
	68.8	189.7	18	18.3	15.6	15.6	15.9	16	16.2	4.17	4.17	4.16	4.17
	68.9	189.8	18	18.3	15.6	15.6	15.9	15.9	16.2	4.17	4.17	4.16	4.17
	69	190	18.1	18.3	15.6	15.6	15.8	15.9	16.3	4.17	4.17	4.16	4.17
	69.1	190.2	18	18.3	15.6	15.6	15.8	16	16.2	4.17	4.17	4.16	4.17
	69.2	190.4	18.1	18.4	15.6	15.6	15.8	15.9	16.2	4.17	4.17	4.16	4.17
	69.3	190.6	18	18.3	15.6	15.6	15.9	16	16.2	4.17	4.17	4.16	4.17
	69.4	190.8	18	18.3	15.6	15.6	15.9	16	16.2	4.17	4.17	4.16	4.17
	69.5	191	18.1	18.3	15.6	15.6	15.9	15.9	16.2	4.17	4.17	4.16	4.17
	69.6	191.2	18.1	18.4	15.6	15.6	15.8	16	16.2	4.17	4.17	4.16	4.17
	69.7	191.4	18.1	18.4	15.6	15.6	15.9	16	16.2	4.17	4.17	4.16	4.17
	69.8	191.6	18.1	18.4	15.6	15.6	15.8	16	16.2	4.17	4.17	4.16	4.17
	69.9	191.8	18.1	18.4	15.6	15.6	15.8	16	16.3	4.17	4.17	4.16	4.17
	70	191.9	18.1	18.4	15.5	15.6	15.9	16	16.2	4.17	4.17	4.16	4.17
	70.1	192.2	18.1	18.4	15.6	15.6	15.9	16	16.3	4.17	4.17	4.16	4.17
	70.2	192.4	18.1	18.4	15.6	15.6	15.9	16	16.3	4.17	4.17	4.16	4.17
	70.3	192.6	18.2	18.5	15.6	15.6	15.9	16	16.2	4.17	4.17	4.16	4.17
	70.4	192.7	18.1	18.4	15.6	15.6	15.9	16	16.3	4.17	4.17	4.16	4.17
	70.5	193	18.1	18.4	15.6	15.6	15.8	15.9	16.3	4.17	4.17	4.16	4.17
	70.6	193.2	18.1	18.4	15.6	15.6	15.9	16	16.2	4.17	4.17	4.16	4.17
	70.7	193.4	18.2	18.4	15.6	15.6	15.9	16	16.2	4.17	4.17	4.16	4.17
	70.8	193.5	18.1	18.4	15.6	15.6	15.8	16	16.2	4.17	4.17	4.16	4.17
	70.9	193.7	18.2	18.5	15.6	15.6	15.8	15.9	16.2	4.17	4.17	4.16	4.17
	71	193.9	18.2	18.5	15.6	15.6	15.9	15.9	16.2	4.17	4.17	4.16	4.17
	71.1	194.1	18.2	18.5	15.6	15.6	15.9	16	16.2	4.17	4.17	4.16	4.17
	71.2	194.3	18.2	18.5	15.6	15.6	15.9	16	16.2	4.17	4.17	4.16	4.17
	71.3	194.5	18.2	18.5	15.6	15.6	15.9	16	16.2	4.17	4.17	4.16	4.17
	71.4	194.7	18.2	18.5	15.6	15.6	15.9	16	16.2	4.17	4.17	4.16	4.17
	71.5	194.9	18.2	18.6	15.6	15.6	15.9	16	16.2	4.17	4.17	4.16	4.17
	71.6	195.1	18.2	18.6	15.6	15.6	15.8	15.9	16.2	4.17	4.17	4.16	4.17
	71.7	195.3	18.3	18.6	15.6	15.6	15.8	15.9	16.2	4.17	4.17	4.16	4.17
	71.8	195.5	18.3	18.6	15.6	15.6	15.9	16	16.3	4.17	4.17	4.16	4.17
	71.9	195.7	18.3	18.6	15.6	15.6	15.8	15.9	16.2	4.17	4.17	4.16	4.17
	72	195.9	18.3	18.6	15.6	15.6	15.8	15.9	16.2	4.17	4.17	4.16	4.17
	72.1	196.1	18.3	18.6	15.6	15.6	15.8	15.9	16.2	4.17	4.17	4.16	4.17
	72.2	196.2	18.3	18.6	15.6	15.6	15.9	15.9	16.3	4.17	4.17	4.16	4.17
	72.3	196.4	18.3	18.6	15.6	15.6	15.9	15.9	16.3	4.17	4.17	4.16	4.17
	72.4	196.7	18.3	18.6	15.6	15.6	15.9	15.9	16.2	4.17	4.17	4.16	4.17
	72.5	196.8	18.3	18.6	15.6	15.6	15.9	15.9	16.2	4.17	4.17	4.16	4.17
	72.6	197.1	18.3	18.7	15.6	15.6	15.8	15.9	16.2	4.17	4.17	4.16	4.17
	72.7	197.2	18.3	18.7	15.6	15.6	15.8	16	16.2	4.17	4.17	4.16	4.17
	72.8	197.4	18.3	18.7	15.6	15.5	15.8	15.9	16.2	4.17	4.17	4.16	4.17
	72.9	197.6	18.4	18.7	15.6	15.6	15.8	15.9	16.2	4.17	4.17	4.16	4.17
	73	197.8	18.4	18.7	15.6	15.6	15.8	15.9	16.2	4.17	4.17	4.16	4.17
	73.1	198	18.4	18.7	15.6	15.6	15.8	16	16.2	4.17	4.17	4.16	4.17
	73.2	198.2	18.4	18.7	15.6	15.6	15.9	15.9	16.2	4.17	4.17	4.16	4.17
	73.3	198.4	18.4	18.7	15.6	15.6	15.8	15.9	16.2	4.17	4.17	4.16	4.17
	73.4	198.5	18.4	18.8	15.6	15.6	15.9	15.9	16.2	4.17	4.17	4.16	4.17
	73.5	198.7	18.4	18.7	15.6	15.6	15.8	15.9	16.2	4.17	4.17	4.16	4.17
	73.6	198.9	18.4	18.8	15.6	15.6	15.9	15.9	16.2	4.17	4.17	4.16	4.17
	73.7	199.1	18.4	18.8	15.6	15.6	15.8	15.9	16.2	4.17	4.17	4.16	4.17
	73.8	199.3	18.5	18.8	15.6	15.6	15.8	15.9	16.2	4.17	4.17	4.16	4.17
	73.9	199.5	18.5	18.8	15.6	15.6	15.8	15.9	16.2	4.17	4.17	4.16	4.17
	74	199.6	18.5	18.8	15.6	15.6	15.9	15.9	16.2	4.17	4.17	4.16	4.17
	74.1	199.9	18.5	18.8	15.6	15.6	15.8	15.9	16.2	4.17	4.17	4.16	4.17
	74.2	200.1	18.5	18.8	15.6	15.6	15.8	15.9	16.2	4.17	4.17	4.16	4.17
	74.3	200.3	18.5	18.8	15.6	15.6	15.8	15.9	16.2	4.17	4.17	4.16	4.17
	74.4	200.4	18.5	18.8	15.6	15.6	15.9	15.9	16.2	4.17	4.17	4.16	4.17
	74.5	200.6	18.5	18.9	15.6	15.6	15.8	15.9	16.2	4.17	4.17	4.16	4.17
	74.6	200.8	18.5	18.8	15.6	15.6	15.8	15.9	16.2	4.17	4.17	4.16	4.17
	74.7	201	18.6	18.9	15.6	15.6	15.8	16	16.2	4.17	4.17	4.16	4.17
	74.8	201.2	18.6	18.9	15.6	15.6	15.8	15.9	16.2	4.17	4.17	4.16	4.17
	74.9	201.3	18.6	18.9	15.6	15.6	15.8	15.9	16.2	4.17	4.17	4.16	4.17
	75	201.6	18.6	18.9	15.6	15.6	15.9	15.9	16.2	4.17	4.17	4.16	4.17
	75.1	201.7	18.6	18.9	15.5	15.6	15.8	16	16.2	4.17	4.17	4.16	4.17
	75.2	201.9	18.6	18.9	15.6	15.6	15.8	15.9	16.2	4.17	4.17	4.16	4.17
	75.3	202.1	18.6	18.9	15.6	15.6	15.8	15.9	16.2	4.17	4.17	4.16	4.17
	75.4	202.3	18.6	18.9	15.6	15.6	15.8	15.9	16.2	4.17	4.17	4.16	4.17
	75.5	202.5	18.7	18.9	15.6	15.6	15.8	15.9	16.2	4.17	4.17	4.16	4.17
	75.6	202.7	18.6	18.9	15.6	15.6	15.9	15.9	16.2	4.17	4.17	4.16	4.17
	75.7	202.9	18.7	19	15.6	15.6	15.8	15.9	16.2	4.17	4.17	4.16	4.17
	75.8	203	18.7	19	15.6	15.6	15.8	15.9	16.2	4.17	4.17	4.16	4.17
	75.9	203.2	18.7	19	15.6	15.6	15.8	15.9	16.2	4.17	4.17	4.16	4.17
	76	203.4	18.7	19	15.6	15.6	15.9	15.9	16.2	4.17	4.17	4.16	4.17
	76.1	203.6	18.7	19	15.6	15.6	15.8	15.9	16.2	4.17	4.17	4.16	4.17
	76.2	203.8	18.7	19	15.6	15.6	15.8	15.9	16.2	4.17	4.17	4.16	4.17
	76.3	204	18.7	19	15.6	15.6	15.8	15.9	16.2	4.17	4.17	4.16	4.17
	76.4	204.2	18.7	19	15.6	15.6	15.8	15.9	16.2	4.17	4.17	4.16	4.17
	76.5	204.3	18.7	19	15.6	15.6	15.8	15.9	16.2	4.17	4.17	4.16	4.17
	76.6	204.5	18.7	19.1	15.6	15.6	15.9	16	16.2	4.17	4.17	4.16	4.17
	76.7	204.7	18.8	19	15.6	15.6	15.8	15.9	16.2	4.17	4.17	4.16	4.17
	76.8	204.9	18.7	19	15.6	15.6	15.8	15.9	16.2	4.17	4.17	4.16	4.17
	76.9	205.2	18.8	19.1	15.6	15.6	15.8	15.9	16.2	4.17	4.17	4.16	4.17
	77	205.3	18.8	19	15.6	15.6	15.9	15.9	16.2	4.17	4.17	4.16	4.17
	77.1	205.4	18.8	19.1	15.6	15.6	15.9	15.9	16.2	4.17	4.17	4.16	4.17
	77.2	205.7	18.8	19	15.6	15.6	15.8	15.9	16.2	4.17	4.17	4.16	4.17
	77.3	205.9	18.8	19.1	15.6	15.6	15.8	15.9	16.2	4.17	4.17	4.16	4.17
	77.4	206	18.8	19.1	15.6	15.6	15.9	15.9	16.2	4.17	4.17	4.16	4.17
	77.5	206.2	18.8	19.1	15.6	15.6	15.9	15.9	16.2	4.17	4.17	4.16	4.17
	77.6	206.4	18.8	19.1	15.6	15.6	15.8	15.9	16.2	4.17	4.17	4.16	4.17
	77.7	206.6	18.8	19.1	15.6	15.6	15.9	15.9	16.2	4.17	4.17	4.16	4.17
	77.8	206.8	18.8	19.1	15.6	15.6	15.8	15.9	16.2	4.17	4.17	4.16	4.17
	77.9	207	18.8	19.1	15.6	15.6	15.9	15.9	16.2	4.17	4.17	4.16	4.17
	78	207.2	18.8	19.1	15.6	15.6	15.8	15.9	16.2	4.17	4.17	4.16	4.17
	78.1	207.4	18.9	19.2	15.6	15.6	15.9	15.9	16.2	4.17	4.17	4.16	4.17
	78.2	207.6	18.9	19.1	15.6	15.7	15.8	15.9	16.2	4.17	4.17	4.16	4.17
	78.3	207.8	18.9	19.1	15.6	15.6	15.8	15.9	16.2	4.17	4.17	4.16	4.17
	78.4	208	18.9	19.1	15.6	15.6	15.8	15.9	16.2	4.17	4.17	4.16	4.17
	78.5	208.2	18.9	19.2	15.6	15.7	15.8	15.9	16.2	4.17	4.17	4.16	4.17
	78.6	208.4	18.9	19.2	15.6	15.6	15.8	15.9	16.2	4.17	4.17	4.16	4.17
	78.7	208.6	18.9	19.2	15.6	15.6	15.8	15.9	16.2	4.17	4.17	4.16	4.17
	78.8	208.8	19	19.2	15.6	15.6	15.8	15.9	16.2	4.17	4.17	4.16	4.17
	78.9	209	18.9	19.2	15.6	15.6	15.8	15.9	16.2	4.17	4.17	4.16	4.17
	79	209.2	19	19.2	15.6	15.6	15.8	15.9	16.2	4.17	4.17	4.16	4.17
	79.1	209.4	18.9	19.2	15.6	15.6	15.9	15.9	16.2	4.17	4.17	4.16	4.17
	79.2	209.5	19	19.2	15.6	15.6	15.8	15.9	16.2	4.17	4.17	4.16	4.17
	79.3	209.8	19	19.3	15.6	15.6	15.8	15.9	16.2	4.17	4.17	4.16	4.17
	79.4	210	19	19.2	15.6	15.7	15.9	15.9	16.2	4.17	4.17	4.16	4.17
	79.5	210.2	19	19.3	15.6	15.6	15.8	15.9	16.2	4.17	4.17	4.16	4.17
	79.6	210.3	19	19.3	15.6	15.6	15.8	15.9	16.2	4.17	4.17	4.16	4.17
	79.7	210.6	19	19.3	15.6	15.6	15.8	15.9	16.2	4.17	4.17	4.16	4.17
	79.8	210.7	19	19.3	15.6	15.7	15.9	15.9	16.2	4.17	4.17	4.16	4.17
	79.9	210.9	19	19.3	15.6	15.7	15.8	15.9	16.2	4.17	4.17	4.16	4.17
	80	211.1	19	19.4	15.6	15.7	15.9	15.9	16.2	4.17	4.17	4.16	4.17
	80.1	211.3	19.1	19.3	15.6	15.7	15.9	15.9	16.2	4.17	4.17	4.16	4.17
	80.2	211.5	19.1	19.4	15.6	15.6	15.8	15.9	16.2	4.17	4.17	4.16	4.17
	80.3	211.7	19.1	19.4	15.6	15.6	15.9	15.9	16.2	4.17	4.17	4.16	4.17
	80.4	211.9	19.1	19.4	15.6	15.7	15.8	15.9	16.2	4.17	4.17	4.16	4.17
	80.5	212.1	19.1	19.4	15.6	15.6	15.9	15.9	16.2	4.17	4.17	4.16	4.17
	80.6	212.3	19.1	19.4	15.6	15.6	15.9	15.9	16.2	4.17	4.17	4.16	4.17
	80.7	212.5	19.1	19.5	15.6	15.6	15.8	15.9	16.2	4.17	4.17	4.16	4.17
	80.8	212.7	19.1	19.4	15.6	15.6	15.9	15.9	16.2	4.17	4.17	4.16	4.17
	80.9	212.9	19.1	19.5	15.6	15.6	15.9	15.9	16.2	4.17	4.17	4.16	4.17
	81	213.1	19.1	19.5	15.6	15.7	15.9	15.9	16.2	4.17	4.17	4.16	4.17
	81.1	213.2	19.2	19.5	15.6	15.6	15.9	15.9	16.2	4.17	4.17	4.16	4.17
	81.2	213.4	19.2	19.5	15.6	15.6	15.9	15.9	16.2	4.17	4.17	4.16	4.17
	81.3	213.6	19.2	19.5	15.6	15.6	15.9	15.9	16.2	4.17	4.17	4.16	4.17
	81.4	213.8	19.2	19.5	15.6	15.6	15.9	15.9	16.2	4.17	4.17	4.16	4.17
	81.5	214	19.2	19.5	15.6	15.6	15.8	15.9	16.2	4.17	4.17	4.16	4.17
	81.6	214.2	19.2	19.5	15.6	15.7	15.9	15.9	16.2	4.17	4.17	4.16	4.17
	81.7	214.3	19.2	19.5	15.5	15.6	15.9	15.9	16.2	4.17	4.17	4.16	4.17
	81.8	214.5	19.2	19.5	15.6	15.7	15.9	15.9	16.2	4.17	4.17	4.16	4.17
	81.9	214.7	19.2	19.5	15.6	15.7	15.9	15.9	16.2	4.17	4.17	4.16	4.17
	82	214.9	19.2	19.5	15.6	15.6	15.9	15.9	16.2	4.17	4.17	4.16	4.17
	82.1	215.1	19.3	19.5	15.6	15.6	15.9	15.9	16.2	4.17	4.17	4.16	4.17
	82.2	215.3	19.2	19.5	15.5	15.6	15.8	15.9	16.2	4.17	4.17	4.16	4.17
	82.3	215.5	19.3	19.6	15.6	15.6	15.9	15.9	16.2	4.17	4.17	4.16	4.17
	82.4	215.7	19.3	19.6	15.5	15.7	15.9	15.9	16.2	4.17	4.17	4.16	4.17
	82.5	215.8	19.3	19.6	15.5	15.6	15.9	15.9	16.1	4.17	4.17	4.16	4.17
	82.6	216	19.3	19.6	15.5	15.6	15.9	15.9	16.2	4.17	4.17	4.16	4.17
	82.7	216.2	19.3	19.6	15.5	15.6	15.8	15.9	16.2	4.17	4.17	4.16	4.17
	82.8	216.4	19.3	19.6	15.6	15.6	15.9	15.9	16.2	4.17	4.17	4.16	4.17
	82.9	216.6	19.4	19.6	15.6	15.6	15.9	15.9	16.2	4.17	4.17	4.16	4.17
	83	216.8	19.4	19.6	15.5	15.6	15.8	15.8	16.2	4.17	4.17	4.16	4.17
	83.1	217	19.4	19.6	15.6	15.6	15.8	15.9	16.2	4.17	4.17	4.16	4.17
	83.2	217.2	19.4	19.6	15.5	15.6	15.8	15.9	16.2	4.17	4.17	4.16	4.17
	83.3	217.3	19.4	19.6	15.6	15.6	15.8	15.9	16.2	4.17	4.17	4.16	4.17
	83.4	217.6	19.4	19.7	15.5	15.6	15.8	15.9	16.2	4.17	4.17	4.16	4.17
	83.5	217.8	19.4	19.7	15.6	15.6	15.8	15.9	16.1	4.17	4.17	4.16	4.17
	83.6	218	19.4	19.7	15.6	15.6	15.8	15.9	16.2	4.17	4.17	4.16	4.17
	83.7	218.2	19.4	19.6	15.5	15.6	15.8	15.9	16.1	4.17	4.17	4.16	4.17
	83.8	218.4	19.5	19.7	15.6	15.6	15.9	15.9	16.1	4.17	4.17	4.16	4.17
	83.9	218.5	19.5	19.7	15.5	15.6	15.8	15.8	16.1	4.17	4.17	4.16	4.17
	84	218.7	19.5	19.7	15.5	15.6	15.9	15.9	16.1	4.17	4.17	4.16	4.17
	84.1	218.9	19.5	19.6	15.5	15.6	15.9	15.9	16.1	4.17	4.17	4.16	4.17
	84.2	219.1	19.5	19.7	15.5	15.6	15.9	15.9	16.1	4.17	4.17	4.16	4.17
	84.3	219.3	19.5	19.6	15.6	15.6	15.8	15.9	16.1	4.17	4.17	4.16	4.17
	84.4	219.5	19.5	19.6	15.5	15.6	15.9	15.9	16.1	4.17	4.17	4.16	4.17
	84.5	219.7	19.6	19.6	15.6	15.6	15.9	15.9	16.2	4.17	4.17	4.16	4.17
	84.6	219.9	19.6	19.6	15.5	15.6	15.8	15.9	16.1	4.17	4.17	4.16	4.17
	84.7	220.1	19.6	19.6	15.5	15.6	15.9	15.9	16.2	4.17	4.17	4.16	4.17
	84.8	220.3	19.6	19.6	15.5	15.6	15.9	15.9	16.2	4.17	4.17	4.16	4.17
	84.9	220.5	19.6	19.6	15.5	15.6	15.9	15.9	16.1	4.17	4.17	4.16	4.17
	85	220.7	19.5	19.6	15.5	15.6	15.9	15.9	16.1	4.17	4.17	4.16	4.17
	85.1	220.8	19.5	19.6	15.5	15.6	15.9	15.9	16.2	4.17	4.17	4.16	4.17
	85.2	221.1	19.6	19.6	15.5	15.6	15.8	15.9	16.1	4.17	4.17	4.16	4.17
	85.3	221.2	19.6	19.6	15.5	15.6	15.9	15.9	16.1	4.17	4.17	4.16	4.17
	85.4	221.5	19.6	19.6	15.5	15.6	15.8	15.9	16.1	4.17	4.17	4.16	4.17
	85.5	221.6	19.6	19.6	15.5	15.6	15.9	15.9	16.1	4.17	4.17	4.16	4.17
	85.6	221.8	19.6	19.6	15.5	15.6	15.8	15.9	16.1	4.17	4.17	4.16	4.17
	85.7	222	19.6	19.6	15.5	15.6	15.9	15.9	16.2	4.17	4.17	4.16	4.17
	85.8	222.2	19.7	19.6	15.5	15.6	15.9	15.9	16.1	4.17	4.17	4.16	4.17
	85.9	222.4	19.7	19.6	15.5	15.6	15.9	15.9	16.1	4.17	4.17	4.16	4.17
	86	222.5	19.7	19.6	15.5	15.6	15.8	15.9	16.1	4.17	4.17	4.16	4.17
	86.1	222.8	19.7	19.6	15.5	15.6	15.9	15.9	16.1	4.17	4.17	4.16	4.17
	86.2	223	19.7	19.6	15.5	15.6	15.8	15.9	16.2	4.17	4.17	4.16	4.17
	86.3	223.2	19.7	19.6	15.5	15.6	15.8	15.9	16.2	4.17	4.17	4.16	4.17
	86.4	223.3	19.8	19.6	15.5	15.6	15.9	15.9	16.1	4.17	4.17	4.16	4.17
	86.5	223.5	19.7	19.6	15.5	15.6	15.9	15.8	16.1	4.17	4.17	4.16	4.17
	86.6	223.7	19.8	19.6	15.5	15.6	15.8	15.9	16.1	4.17	4.17	4.16	4.17
	86.7	223.9	19.8	19.6	15.5	15.6	15.9	15.9	16.2	4.17	4.17	4.16	4.17
	86.8	224.1	19.8	19.6	15.5	15.6	15.8	15.9	16.1	4.17	4.17	4.16	4.17
	86.9	224.2	19.8	19.6	15.5	15.6	15.8	15.9	16.1	4.17	4.17	4.16	4.17
	87	224.4	19.8	19.6	15.5	15.6	15.8	15.9	16.1	4.17	4.17	4.16	4.17
	87.1	224.6	19.8	19.6	15.5	15.6	15.9	15.9	16.1	4.17	4.17	4.16	4.17
	87.2	224.8	19.9	19.6	15.5	15.6	15.9	15.9	16.1	4.17	4.17	4.16	4.17
	87.3	225	19.8	19.6	15.5	15.6	15.8	15.9	16.1	4.17	4.17	4.16	4.17
	87.4	225.2	19.8	19.6	15.5	15.6	15.9	15.9	16.1	4.17	4.17	4.16	4.17
	87.5	225.4	19.9	19.6	15.5	15.6	15.8	15.9	16.1	4.17	4.17	4.16	4.17
	87.6	225.6	19.9	19.6	15.5	15.6	15.9	15.9	16.1	4.17	4.17	4.16	4.17
	87.7	225.7	19.9	19.7	15.5	15.6	15.8	15.9	16.1	4.17	4.17	4.16	4.17
	87.8	226	19.9	19.7	15.5	15.5	15.9	15.9	16.1	4.17	4.17	4.16	4.17
	87.9	226.1	19.9	19.7	15.5	15.6	15.9	15.9	16.1	4.17	4.17	4.16	4.17
	88	226.3	19.9	19.7	15.5	15.6	15.9	15.9	16.1	4.17	4.17	4.16	4.17
	88.1	226.5	19.9	19.7	15.5	15.6	15.8	15.9	16.1	4.17	4.17	4.16	4.17
	88.2	226.7	20	19.7	15.5	15.6	15.9	15.9	16.1	4.17	4.17	4.16	4.17
	88.3	226.8	20	19.7	15.5	15.6	15.9	15.9	16.1	4.17	4.17	4.16	4.17
	88.4	227	20	19.7	15.5	15.6	15.8	15.9	16.1	4.17	4.17	4.16	4.17
	88.5	227.2	20	19.7	15.5	15.6	15.9	15.9	16.1	4.17	4.17	4.16	4.17
	88.6	227.4	20	19.7	15.5	15.6	15.8	15.9	16.1	4.17	4.17	4.16	4.17
	88.7	227.6	20	19.7	15.5	15.6	15.9	15.9	16.1	4.17	4.17	4.16	4.17
	88.8	227.8	20	19.7	15.5	15.6	15.9	15.9	16.1	4.17	4.17	4.16	4.17
	88.9	228	20.1	19.7	15.5	15.6	15.9	15.9	16.1	4.17	4.17	4.16	4.17
	89	228.2	20.1	19.7	15.5	15.6	15.9	15.9	16.2	4.17	4.17	4.16	4.17
	89.1	228.3	20.1	19.7	15.5	15.6	15.9	15.9	16.1	4.17	4.17	4.16	4.17
	89.2	228.5	20.1	19.7	15.5	15.6	15.9	15.9	16.2	4.17	4.17	4.16	4.17
	89.3	228.7	20.1	19.7	15.5	15.6	15.9	15.9	16.1	4.17	4.17	4.16	4.17
	89.4	228.8	20.1	19.7	15.5	15.6	15.9	15.9	16.1	4.17	4.17	4.16	4.17
	89.5	229	20.1	19.7	15.5	15.6	15.8	15.9	16.1	4.17	4.17	4.16	4.17
	89.6	229.2	20.1	19.8	15.5	15.6	15.8	15.9	16.1	4.17	4.17	4.16	4.17
	89.7	229.3	20.2	19.7	15.5	15.6	15.8	15.9	16.1	4.17	4.17	4.16	4.17
	89.8	229.5	20.2	19.8	15.5	15.6	15.9	15.9	16.1	4.17	4.17	4.16	4.17
	89.9	229.7	20.2	19.8	15.5	15.6	15.8	15.9	16.1	4.17	4.17	4.16	4.17
	90	229.9	20.2	19.7	15.5	15.6	15.8	15.9	16.1	4.17	4.17	4.16	4.17
	90.1	230.1	20.2	19.8	15.5	15.6	15.9	15.9	16.1	4.17	4.17	4.16	4.17
	90.2	230.2	20.3	19.8	15.5	15.6	15.8	15.9	16.1	4.17	4.17	4.16	4.17
	90.3	230.5	20.3	19.8	15.5	15.6	15.9	15.9	16.2	4.17	4.17	4.16	4.17
	90.4	230.6	20.3	19.8	15.5	15.6	15.8	15.9	16.2	4.17	4.17	4.16	4.17
	90.5	230.8	20.3	19.8	15.5	15.6	15.8	15.9	16.1	4.17	4.17	4.16	4.17
	90.6	230.9	20.3	19.8	15.5	15.6	15.8	15.9	16.1	4.17	4.17	4.16	4.17
	90.7	231.1	20.3	19.8	15.5	15.6	15.8	15.9	16.1	4.17	4.17	4.16	4.17
	90.8	231.3	20.3	19.8	15.6	15.6	15.9	15.9	16.1	4.17	4.17	4.16	4.17
	90.9	231.5	20.3	19.9	15.5	15.6	15.8	15.9	16.1	4.17	4.17	4.16	4.17
	91	231.7	20.3	19.8	15.5	15.6	15.8	15.9	16.1	4.17	4.17	4.16	4.17
	91.1	231.8	20.4	19.8	15.5	15.6	15.8	15.9	16.1	4.17	4.17	4.16	4.17
	91.2	232	20.4	19.8	15.5	15.6	15.9	15.9	16.1	4.17	4.17	4.16	4.17
	91.3	232.2	20.4	19.8	15.5	15.5	15.8	15.9	16.1	4.17	4.17	4.16	4.17
	91.4	232.3	20.4	19.9	15.6	15.5	15.8	15.9	16.1	4.17	4.17	4.16	4.17
	91.5	232.5	20.4	19.9	15.5	15.6	15.9	15.9	16.1	4.17	4.17	4.16	4.17
	91.6	232.7	20.4	19.9	15.5	15.5	15.9	15.9	16.1	4.17	4.17	4.16	4.17
	91.7	233	20.4	19.9	15.6	15.6	15.8	15.9	16.1	4.17	4.17	4.16	4.17
	91.8	233.1	20.4	19.9	15.5	15.6	15.8	15.9	16.1	4.17	4.17	4.16	4.17
	91.9	233.3	20.4	19.9	15.5	15.6	15.9	15.9	16.1	4.17	4.17	4.16	4.17
	92	233.4	20.5	19.9	15.6	15.6	15.8	15.9	16.1	4.17	4.17	4.16	4.17
	92.1	233.6	20.5	19.9	15.5	15.5	15.8	15.9	16.1	4.17	4.17	4.16	4.17
	92.2	233.8	20.5	19.9	15.6	15.6	15.8	15.9	16.1	4.17	4.17	4.16	4.17
	92.3	234	20.5	19.9	15.6	15.5	15.8	15.9	16.1	4.17	4.17	4.16	4.17
	92.4	234.1	20.5	19.9	15.6	15.5	15.8	15.9	16.1	4.17	4.17	4.16	4.17
	92.5	234.3	20.5	19.9	15.6	15.6	15.8	15.9	16.2	4.17	4.17	4.16	4.17
	92.6	234.5	20.6	19.9	15.6	15.6	15.8	15.9	16.1	4.17	4.17	4.16	4.17
	92.7	234.7	20.5	20	15.6	15.6	15.8	15.9	16.1	4.17	4.17	4.16	4.17
	92.8	234.8	20.5	20	15.5	15.6	15.8	15.9	16.1	4.17	4.17	4.16	4.17
	92.9	235.1	20.6	20	15.6	15.6	15.8	15.9	16.1	4.17	4.17	4.16	4.17
	93	235.2	20.6	20	15.6	15.6	15.8	15.9	16.1	4.17	4.17	4.16	4.17
	93.1	235.4	20.6	20	15.6	15.6	15.9	15.9	16.1	4.17	4.17	4.16	4.17
	93.2	235.6	20.6	20	15.6	15.6	15.8	15.9	16.1	4.17	4.17	4.16	4.17
	93.3	235.8	20.6	20	15.6	15.6	15.8	15.9	16.1	4.17	4.17	4.16	4.17
	93.4	235.9	20.6	20.1	15.6	15.5	15.9	16	16.1	4.17	4.17	4.16	4.17
	93.5	236.1	20.7	20	15.6	15.6	15.8	15.9	16.1	4.17	4.17	4.16	4.17
	93.6	236.3	20.7	20.1	15.6	15.6	15.8	15.9	16.1	4.17	4.17	4.16	4.17
	93.7	236.5	20.7	20.1	15.6	15.6	15.8	15.9	16.1	4.17	4.17	4.16	4.17
	93.8	236.7	20.7	20.1	15.6	15.6	15.8	15.9	16.2	4.17	4.17	4.16	4.17
	93.9	236.9	20.7	20.2	15.6	15.5	15.9	15.9	16.1	4.17	4.17	4.16	4.17
	94	237	20.7	20.2	15.6	15.6	15.8	15.9	16.1	4.17	4.17	4.16	4.17
	94.1	237.3	20.7	20.1	15.6	15.6	15.8	15.9	16.1	4.17	4.17	4.16	4.17
	94.2	237.4	20.8	20.2	15.6	15.6	15.9	15.9	16.2	4.17	4.17	4.16	4.17
	94.3	237.6	20.8	20.2	15.6	15.6	15.8	15.9	16.1	4.17	4.17	4.16	4.17
	94.4	237.8	20.7	20.2	15.6	15.6	15.8	16	16.2	4.17	4.17	4.16	4.17
	94.5	238	20.8	20.2	15.6	15.6	15.8	15.9	16.2	4.17	4.17	4.16	4.17
	94.6	238.1	20.8	20.2	15.6	15.5	15.8	16	16.2	4.17	4.17	4.16	4.17
	94.7	238.4	20.8	20.2	15.6	15.5	15.8	15.9	16.1	4.17	4.17	4.16	4.17
	94.8	238.5	20.8	20.2	15.6	15.6	15.9	15.9	16.1	4.17	4.17	4.16	4.17
	94.9	238.7	20.8	20.2	15.6	15.5	15.8	15.9	16.2	4.17	4.17	4.16	4.17
	95	238.8	20.8	20.2	15.6	15.6	15.9	15.9	16.1	4.17	4.17	4.16	4.17
	95.1	239	20.9	20.3	15.6	15.6	15.8	15.9	16.1	4.17	4.17	4.16	4.17
	95.2	239.2	20.9	20.3	15.6	15.6	15.8	15.9	16.2	4.17	4.17	4.16	4.17
	95.3	239.4	21	20.3	15.6	15.6	15.8	15.9	16.2	4.17	4.17	4.16	4.17
	95.4	239.6	21	20.3	15.6	15.6	15.8	15.9	16.1	4.17	4.17	4.16	4.17
	95.5	239.7	21	20.3	15.6	15.6	15.8	15.9	16.2	4.17	4.17	4.16	4.17
	95.6	239.9	21	20.3	15.6	15.6	15.8	15.9	16.2	4.17	4.17	4.16	4.17
	95.7	240.1	21	20.3	15.6	15.6	15.9	15.9	16.2	4.17	4.17	4.16	4.17
	95.8	240.3	21	20.3	15.6	15.6	15.8	15.9	16.2	4.17	4.17	4.16	4.17
	95.9	240.4	21.1	20.3	15.6	15.6	15.8	15.9	16.2	4.17	4.17	4.16	4.17
	96	240.7	21.1	20.3	15.6	15.6	15.8	15.9	16.2	4.17	4.17	4.16	4.17
	96.1	240.9	21.2	20.3	15.6	15.6	15.8	15.9	16.2	4.17	4.17	4.16	4.17
	96.2	241	21.2	20.3	15.6	15.6	15.8	15.9	16.2	4.17	4.17	4.16	4.17
	96.3	241.2	21.3	20.3	15.6	15.6	15.8	15.9	16.2	4.17	4.17	4.16	4.17
	96.4	241.4	21.3	20.3	15.6	15.6	15.9	15.9	16.2	4.17	4.17	4.16	4.17
	96.5	241.6	21.4	20.4	15.6	15.6	15.8	15.9	16.2	4.17	4.17	4.16	4.17
	96.6	241.8	21.4	20.3	15.6	15.6	15.8	15.9	16.2	4.17	4.17	4.16	4.17
	96.7	241.9	21.5	20.3	15.7	15.6	15.8	15.9	16.1	4.17	4.17	4.16	4.17
	96.8	242.1	21.5	20.3	15.6	15.6	15.8	15.9	16.2	4.17	4.17	4.16	4.17
	96.9	242.3	21.6	20.4	15.6	15.6	15.8	15.9	16.2	4.17	4.17	4.16	4.17
	97	242.4	21.6	20.3	15.6	15.6	15.8	15.9	16.2	4.17	4.17	4.16	4.17
	97.1	242.6	21.7	20.4	15.6	15.6	15.9	15.9	16.2	4.17	4.17	4.16	4.17
	97.2	242.9	21.7	20.4	15.6	15.6	15.8	16	16.2	4.17	4.17	4.16	4.17
	97.3	243	21.7	20.4	15.6	15.6	15.8	15.9	16.2	4.17	4.17	4.16	4.17
	97.4	243.2	21.8	20.4	15.6	15.6	15.8	15.9	16.2	4.17	4.17	4.16	4.17
	97.5	243.4	21.8	20.4	15.7	15.6	15.8	15.9	16.2	4.17	4.17	4.16	4.17
	97.6	243.5	21.9	20.4	15.6	15.6	15.8	15.9	16.2	4.17	4.17	4.16	4.17
	97.7	243.7	21.9	20.5	15.6	15.6	15.8	15.9	16.2	4.17	4.17	4.16	4.17
	97.8	243.9	22	20.4	15.6	15.6	15.8	15.9	16.2	4.17	4.17	4.16	4.17
	97.9	244.1	22	20.5	15.7	15.6	15.9	15.9	16.2	4.17	4.17	4.16	4.17
	98	244.3	22	20.5	15.7	15.6	15.8	15.9	16.2	4.17	4.17	4.16	4.17
	98.1	244.4	22	20.5	15.7	15.6	15.8	16	16.2	4.17	4.17	4.16	4.17
	98.2	244.6	22.1	20.5	15.6	15.6	15.8	15.9	16.2	4.17	4.17	4.16	4.17
	98.3	244.8	22.1	20.5	15.6	15.6	15.8	15.9	16.2	4.17	4.17	4.16	4.17
	98.4	245	22.2	20.5	15.6	15.6	15.8	15.9	16.2	4.17	4.17	4.16	4.17
	98.5	245.1	22.2	20.5	15.6	15.6	15.8	15.9	16.2	4.17	4.17	4.16	4.17
	98.6	245.3	22.2	20.5	15.7	15.6	15.8	15.9	16.2	4.17	4.17	4.16	4.17
	98.7	245.4	22.2	20.5	15.6	15.6	15.8	15.9	16.2	4.17	4.17	4.16	4.17
	98.8	245.6	22.3	20.6	15.6	15.6	15.8	15.9	16.2	4.17	4.17	4.16	4.17
	98.9	245.8	22.3	20.5	15.7	15.6	15.8	15.9	16.2	4.17	4.17	4.16	4.17
	99	245.9	22.3	20.5	15.7	15.6	15.8	15.9	16.2	4.17	4.17	4.16	4.17
	99.1	246.1	22.4	20.6	15.7	15.6	15.8	15.9	16.2	4.17	4.17	4.16	4.17
	99.2	246.3	22.4	20.6	15.7	15.6	15.8	16	16.2	4.17	4.17	4.16	4.17
	99.3	246.5	22.4	20.6	15.7	15.6	15.8	15.9	16.2	4.17	4.17	4.16	4.17
	99.4	246.7	22.4	20.6	15.7	15.6	15.8	15.9	16.2	4.17	4.17	4.16	4.17
	99.5	246.8	22.5	20.6	15.7	15.6	15.8	15.9	16.2	4.17	4.17	4.16	4.17
	99.6	247	22.5	20.6	15.6	15.6	15.8	15.9	16.2	4.17	4.17	4.16	4.17
	99.7	247.2	22.6	20.6	15.7	15.6	15.8	15.9	16.2	4.17	4.17	4.16	4.17
	99.8	247.4	22.6	20.6	15.6	15.6	15.8	15.9	16.2	4.17	4.17	4.16	4.17
	99.9	247.5	22.6	20.6	15.7	15.6	15.8	15.9	16.2	4.17	4.17	4.16	4.17
	100	247.7	22.7	20.6	15.7	15.6	15.8	15.9	16.2	4.17	4.17	4.16	4.17
	100.1	247.9	22.7	20.6	15.7	15.6	15.8	15.9	16.2	4.17	4.17	4.16	4.17
	100.2	248.1	22.7	20.6	15.7	15.6	15.8	15.9	16.2	4.17	4.17	4.16	4.17
	100.3	248.3	22.8	20.6	15.7	15.6	15.8	15.9	16.2	4.17	4.17	4.16	4.17
	100.4	248.5	22.8	20.6	15.7	15.6	15.8	15.9	16.2	4.17	4.17	4.16	4.17
	100.5	248.7	22.8	20.7	15.7	15.6	15.8	15.9	16.2	4.17	4.17	4.16	4.17
	100.6	248.9	22.8	20.6	15.7	15.6	15.8	15.9	16.2	4.17	4.17	4.16	4.17
	100.7	249.1	22.8	20.7	15.7	15.6	15.8	15.9	16.2	4.17	4.17	4.16	4.17
	100.8	249.3	22.9	20.7	15.7	15.6	15.8	15.9	16.2	4.17	4.17	4.16	4.17
	100.9	249.4	22.9	20.7	15.7	15.6	15.8	15.9	16.2	4.17	4.17	4.16	4.17
	101	249.7	22.9	20.7	15.7	15.6	15.8	15.9	16.2	4.17	4.17	4.16	4.17
	101.1	249.8	22.9	20.7	15.7	15.6	15.8	15.9	16.2	4.17	4.17	4.16	4.17
	101.2	250.1	23	20.7	15.7	15.6	15.8	15.9	16.2	4.17	4.17	4.16	4.17
	101.3	250.2	23	20.7	15.7	15.6	15.8	15.9	16.2	4.17	4.17	4.16	4.17
	101.4	250.4	23	20.7	15.7	15.6	15.8	15.9	16.2	4.17	4.17	4.16	4.17
	101.5	250.6	23	20.7	15.7	15.6	15.8	15.9	16.2	4.17	4.17	4.16	4.17
	101.6	250.8	23.1	20.7	15.7	15.6	15.8	15.9	16.2	4.17	4.17	4.16	4.17
	101.7	251	23.1	20.8	15.7	15.6	15.8	15.9	16.2	4.17	4.17	4.16	4.17
	101.8	251.2	23.1	20.8	15.7	15.6	15.8	15.9	16.2	4.17	4.17	4.16	4.17
	101.9	251.3	23.1	20.8	15.7	15.6	15.8	15.9	16.2	4.17	4.17	4.16	4.17
	102	251.5	23.2	20.8	15.7	15.6	15.8	15.9	16.2	4.17	4.17	4.16	4.17
	102.1	251.7	23.2	20.8	15.7	15.6	15.8	15.9	16.2	4.17	4.17	4.16	4.17
	102.2	251.9	23.3	20.8	15.7	15.6	15.8	15.9	16.2	4.17	4.17	4.16	4.17
	102.3	252	23.2	20.8	15.7	15.6	15.8	15.9	16.2	4.17	4.17	4.16	4.17
	102.4	252.2	23.3	20.8	15.7	15.6	15.8	15.9	16.1	4.17	4.17	4.16	4.17
	102.5	252.4	23.3	20.8	15.7	15.6	15.8	15.9	16.2	4.17	4.17	4.16	4.17
	102.6	252.6	23.3	20.8	15.7	15.6	15.8	15.9	16.2	4.17	4.17	4.16	4.17
	102.7	252.7	23.4	20.8	15.7	15.6	15.8	15.9	16.2	4.17	4.17	4.16	4.17
	102.8	252.9	23.3	20.8	15.7	15.6	15.8	15.9	16.1	4.17	4.17	4.16	4.17
	102.9	253	23.4	20.8	15.7	15.7	15.8	15.9	16.2	4.17	4.17	4.16	4.17
	103	253.3	23.4	20.9	15.7	15.6	15.7	15.9	16.2	4.17	4.17	4.16	4.17
	103.1	253.5	23.4	20.9	15.7	15.6	15.8	15.9	16.2	4.17	4.17	4.16	4.17
	103.2	253.6	23.5	20.9	15.7	15.6	15.8	15.9	16.2	4.17	4.17	4.16	4.17
	103.3	253.8	23.5	20.9	15.7	15.6	15.8	15.9	16.2	4.17	4.17	4.16	4.17
	103.4	253.9	23.5	21	15.7	15.6	15.8	15.9	16.2	4.17	4.17	4.16	4.17
	103.5	254.1	23.5	20.9	15.7	15.6	15.7	15.8	16.1	4.17	4.17	4.16	4.17
	103.6	254.3	23.6	21	15.7	15.7	15.8	15.9	16.1	4.17	4.17	4.16	4.17
	103.7	254.5	23.6	21	15.7	15.6	15.8	15.9	16.2	4.17	4.17	4.16	4.17
	103.8	254.6	23.6	20.9	15.7	15.6	15.8	15.8	16.1	4.17	4.17	4.16	4.17
	103.9	254.8	23.6	20.9	15.7	15.6	15.8	15.9	16.1	4.17	4.17	4.16	4.17
	104	254.9	23.6	20.9	15.7	15.6	15.7	15.8	16.1	4.17	4.17	4.16	4.17
	104.1	255.1	23.7	21	15.7	15.6	15.8	15.8	16.1	4.17	4.17	4.16	4.17
	104.2	255.3	23.6	21	15.7	15.6	15.8	15.8	16.1	4.17	4.17	4.16	4.17
	104.3	255.5	23.7	21	15.7	15.6	15.8	15.9	16.1	4.17	4.17	4.16	4.17
	104.4	255.6	23.7	21	15.7	15.6	15.8	15.8	16.1	4.17	4.17	4.16	4.17
	104.5	255.8	23.7	21	15.7	15.6	15.8	15.8	16.1	4.17	4.17	4.16	4.17
	104.6	256	23.7	21	15.7	15.6	15.8	15.8	16.1	4.17	4.17	4.16	4.17
	104.7	256.2	23.8	21	15.7	15.6	15.8	15.8	16.1	4.17	4.17	4.16	4.17
	104.8	256.3	23.8	21	15.7	15.6	15.8	15.8	16.1	4.17	4.17	4.16	4.17
	104.9	256.5	23.8	21	15.7	15.6	15.8	15.9	16.1	4.17	4.17	4.16	4.17
	105	256.7	23.8	21	15.6	15.6	15.8	15.9	16.1	4.17	4.17	4.16	4.17
	105.1	256.9	23.8	21	15.7	15.6	15.8	15.8	16.1	4.17	4.17	4.16	4.17
	105.2	257	23.9	21.1	15.7	15.6	15.8	15.9	16.1	4.17	4.17	4.16	4.17
	105.3	257.2	23.9	21.1	15.7	15.6	15.7	15.8	16.1	4.17	4.17	4.16	4.17
	105.4	257.4	23.9	21.1	15.7	15.6	15.8	15.8	16.1	4.17	4.17	4.16	4.17
	105.5	257.5	23.9	21.1	15.7	15.6	15.8	15.8	16.1	4.17	4.17	4.16	4.17
	105.6	257.7	24	21.1	15.7	15.7	15.8	15.8	16.1	4.17	4.17	4.16	4.17
	105.7	257.9	24	21.1	15.7	15.6	15.8	15.9	16.1	4.17	4.17	4.16	4.17
	105.8	258	24.1	21.1	15.7	15.6	15.8	15.8	16.1	4.17	4.17	4.16	4.17
	105.9	258.3	24	21.1	15.7	15.6	15.8	15.8	16.1	4.17	4.17	4.16	4.17
	106	258.4	24.1	21.1	15.7	15.7	15.8	15.8	16.1	4.17	4.17	4.16	4.17
	106.1	258.6	24.1	21.1	15.7	15.7	15.8	15.9	16.1	4.17	4.17	4.16	4.17
	106.2	258.8	24.1	21.1	15.7	15.6	15.8	15.8	16.2	4.17	4.17	4.16	4.17
	106.3	258.9	24.1	21.1	15.7	15.6	15.8	15.8	16.1	4.17	4.17	4.16	4.17
	106.4	259	24.1	21.2	15.7	15.6	15.8	15.8	16.1	4.17	4.17	4.16	4.17
	106.5	259.2	24.2	21.2	15.7	15.7	15.8	15.9	16.1	4.17	4.17	4.16	4.17
	106.6	259.4	24.2	21.1	15.7	15.6	15.8	15.9	16.1	4.17	4.17	4.16	4.17
	106.7	259.6	24.2	21.2	15.7	15.6	15.8	15.9	16.1	4.17	4.17	4.16	4.17
	106.8	259.7	24.2	21.2	15.7	15.7	15.8	15.8	16.1	4.17	4.17	4.16	4.17
	106.9	259.9	24.3	21.2	15.6	15.6	15.8	15.9	16.1	4.17	4.17	4.16	4.17
	107	260.1	24.3	21.2	15.7	15.7	15.8	15.8	16.1	4.17	4.17	4.16	4.17
	107.1	260.2	24.3	21.2	15.7	15.7	15.8	15.9	16.1	4.17	4.17	4.16	4.17
	107.2	260.4	24.3	21.2	15.7	15.7	15.8	15.8	16.1	4.17	4.17	4.16	4.17
	107.3	260.6	24.4	21.2	15.7	15.7	15.8	15.8	16.1	4.17	4.17	4.16	4.17
	107.4	260.8	24.3	21.2	15.7	15.7	15.8	15.8	16.1	4.17	4.17	4.16	4.17
	107.5	260.9	24.4	21.2	15.7	15.7	15.8	15.9	16.2	4.17	4.17	4.16	4.17
	107.6	261.1	24.5	21.2	15.7	15.6	15.8	15.8	16.1	4.17	4.17	4.16	4.17
	107.7	261.3	24.5	21.3	15.7	15.7	15.8	15.9	16.1	4.17	4.17	4.16	4.17
	107.8	261.4	24.5	21.3	15.7	15.7	15.8	15.9	16	4.17	4.17	4.16	4.17
	107.9	261.6	24.5	21.3	15.7	15.7	15.8	15.8	16.1	4.17	4.17	4.16	4.17
	108	261.8	24.5	21.3	15.7	15.7	15.8	15.8	16.1	4.17	4.17	4.16	4.17
	108.1	261.9	24.5	21.3	15.7	15.7	15.8	15.8	16.2	4.17	4.17	4.16	4.17
	108.2	262.1	24.5	21.3	15.7	15.6	15.8	15.9	16.1	4.17	4.17	4.16	4.17
	108.3	262.2	24.6	21.3	15.7	15.7	15.8	15.9	16.1	4.17	4.17	4.16	4.17
	108.4	262.4	24.6	21.3	15.7	15.7	15.8	15.9	16.1	4.17	4.17	4.16	4.17
	108.5	262.5	24.6	21.3	15.7	15.7	15.8	15.9	16.1	4.17	4.17	4.16	4.17
	108.6	262.7	24.6	21.3	15.7	15.7	15.8	15.8	16.1	4.17	4.17	4.16	4.17
	108.7	262.9	24.6	21.4	15.7	15.7	15.8	15.9	16.1	4.17	4.17	4.16	4.17
	108.8	263	24.7	21.4	15.7	15.7	15.8	15.9	16.1	4.17	4.17	4.16	4.17
	108.9	263.2	24.7	21.4	15.7	15.6	15.8	15.8	16.1	4.17	4.17	4.16	4.17
	109	263.4	24.7	21.4	15.7	15.7	15.8	15.9	16.1	4.17	4.17	4.16	4.17
	109.1	263.5	24.7	21.4	15.6	15.7	15.8	15.8	16	4.17	4.17	4.16	4.17
	109.2	263.7	24.7	21.4	15.7	15.6	15.8	15.8	16	4.17	4.17	4.16	4.17
	109.3	263.8	24.7	21.4	15.7	15.6	15.8	15.8	16	4.17	4.17	4.16	4.17
	109.4	264	24.7	21.4	15.7	15.6	15.8	15.8	16	4.17	4.17	4.16	4.17
	109.5	264.2	24.8	21.4	15.6	15.7	15.8	15.8	16	4.17	4.17	4.16	4.17
	109.6	264.3	24.8	21.4	15.7	15.6	15.8	15.8	16	4.17	4.17	4.16	4.17
	109.7	264.5	24.8	21.4	15.6	15.6	15.8	15.8	16.1	4.17	4.17	4.16	4.17
	109.8	264.7	24.8	21.4	15.6	15.6	15.8	15.8	16	4.17	4.17	4.16	4.17
	109.9	264.8	24.8	21.4	15.7	15.7	15.8	15.8	16.1	4.17	4.17	4.16	4.17
	110	265	24.9	21.4	15.6	15.7	15.8	15.8	16	4.17	4.17	4.16	4.17
	110.1	265.1	24.9	21.4	15.7	15.6	15.8	15.8	16	4.17	4.17	4.16	4.17
	110.2	265.3	24.9	21.5	15.6	15.6	15.8	15.8	16	4.17	4.17	4.16	4.17
	110.3	265.4	25	21.5	15.6	15.7	15.8	15.8	16.1	4.17	4.17	4.16	4.17
	110.4	265.6	25	21.5	15.6	15.6	15.8	15.8	16	4.17	4.17	4.16	4.17
	110.5	265.8	25	21.5	15.7	15.6	15.8	15.8	16	4.17	4.17	4.16	4.17
	110.6	265.9	25	21.5	15.7	15.6	15.8	15.8	16	4.17	4.17	4.16	4.17
	110.7	266.1	25	21.5	15.6	15.6	15.8	15.8	16	4.17	4.17	4.16	4.17
	110.8	266.2	25	21.5	15.7	15.6	15.8	15.8	16	4.17	4.17	4.16	4.17
	110.9	266.4	25.1	21.5	15.7	15.6	15.8	15.8	16	4.17	4.17	4.16	4.17
	111	266.6	25.1	21.5	15.6	15.6	15.8	15.8	16	4.17	4.17	4.16	4.17
	111.1	266.7	25.1	21.5	15.6	15.6	15.8	15.8	16	4.17	4.17	4.16	4.17
	111.2	266.9	25.1	21.5	15.6	15.6	15.8	15.8	16.1	4.17	4.17	4.16	4.17
	111.3	267.1	25.1	21.5	15.7	15.6	15.8	15.8	16	4.17	4.17	4.16	4.17
	111.4	267.2	25.2	21.5	15.6	15.6	15.8	15.8	16	4.17	4.17	4.16	4.17
	111.5	267.4	25.2	21.6	15.7	15.7	15.8	15.8	16	4.17	4.17	4.16	4.17
	111.6	267.5	25.2	21.6	15.6	15.7	15.8	15.8	16	4.17	4.17	4.16	4.17
	111.7	267.7	25.2	21.5	15.6	15.6	15.8	15.8	16	4.17	4.17	4.16	4.17
	111.8	267.8	25.3	21.6	15.7	15.6	15.8	15.8	16	4.17	4.17	4.16	4.17
	111.9	268	25.3	21.7	15.7	15.6	15.8	15.8	16.1	4.17	4.17	4.16	4.17
	112	268.1	25.3	21.6	15.6	15.6	15.8	15.8	16	4.17	4.17	4.16	4.17
	112.1	268.3	25.3	21.6	15.6	15.6	15.8	15.8	16.1	4.17	4.17	4.16	4.17
	112.2	268.5	25.3	21.7	15.6	15.6	15.8	15.8	16.1	4.17	4.17	4.16	4.17
	112.3	268.7	25.4	21.7	15.7	15.6	15.8	15.8	16.1	4.17	4.17	4.16	4.17
	112.4	268.8	25.4	21.7	15.7	15.6	15.8	15.9	16.1	4.17	4.17	4.16	4.17
	112.5	268.9	25.4	21.7	15.7	15.6	15.8	15.9	16.1	4.17	4.17	4.16	4.17
	112.6	269.1	25.4	21.8	15.7	15.7	15.8	15.8	16	4.17	4.17	4.16	4.17
	112.7	269.3	25.5	21.8	15.7	15.7	15.8	15.9	16.1	4.17	4.17	4.16	4.17
	112.8	269.4	25.4	21.7	15.6	15.6	15.8	15.8	16.1	4.17	4.17	4.16	4.17
	112.9	269.6	25.4	21.7	15.6	15.6	15.8	15.8	16.1	4.17	4.17	4.16	4.17
	113	269.8	25.5	21.7	15.6	15.6	15.8	15.8	16	4.17	4.17	4.16	4.17
	113.1	269.9	25.5	21.7	15.6	15.6	15.8	15.8	16	4.17	4.17	4.16	4.17
	113.2	270.1	25.5	21.7	15.6	15.6	15.8	15.8	16	4.17	4.17	4.16	4.17
	113.3	270.2	25.5	21.7	15.6	15.6	15.8	15.8	16	4.17	4.17	4.16	4.17
	113.4	270.4	25.6	21.7	15.6	15.6	15.8	15.8	16	4.17	4.17	4.16	4.17
	113.5	270.5	25.6	21.7	15.6	15.6	15.8	15.8	16	4.17	4.17	4.16	4.17
	113.6	270.7	25.7	21.8	15.6	15.6	15.8	15.8	16	4.17	4.17	4.16	4.17
	113.7	270.8	25.6	21.8	15.6	15.7	15.8	15.8	16	4.17	4.17	4.16	4.17
	113.8	271	25.7	21.8	15.6	15.6	15.8	15.8	16	4.17	4.17	4.16	4.17
	113.9	271.1	25.7	21.8	15.6	15.6	15.8	15.8	16	4.17	4.17	4.16	4.17
	114	271.2	25.7	21.8	15.6	15.6	15.8	15.8	16	4.17	4.17	4.16	4.17
	114.1	271.4	25.7	21.8	15.6	15.6	15.8	15.8	16	4.17	4.17	4.16	4.17
	114.2	271.5	25.7	21.8	15.6	15.6	15.8	15.8	16	4.17	4.17	4.16	4.17
	114.3	271.7	25.8	21.8	15.6	15.6	15.8	15.8	16	4.17	4.17	4.16	4.17
	114.4	271.8	25.8	21.9	15.6	15.6	15.8	15.8	16	4.17	4.17	4.16	4.17
	114.5	272	25.8	21.8	15.6	15.6	15.8	15.8	16	4.17	4.17	4.16	4.17
	114.6	272.1	25.9	21.9	15.6	15.6	15.8	15.8	16	4.17	4.17	4.16	4.17
	114.7	272.3	25.9	21.9	15.7	15.6	15.8	15.9	16.1	4.17	4.17	4.16	4.17
	114.8	272.4	25.9	21.9	15.6	15.6	15.8	15.9	16	4.17	4.17	4.16	4.17
	114.9	272.6	25.9	21.9	15.6	15.6	15.8	15.8	16	4.17	4.17	4.16	4.17
	115	272.7	25.9	21.9	15.6	15.6	15.8	15.8	16	4.17	4.17	4.16	4.17
	115.1	272.9	25.9	21.9	15.6	15.6	15.8	15.9	16	4.17	4.17	4.16	4.17
	115.2	273.1	26	22	15.6	15.7	15.8	15.8	16	4.17	4.17	4.16	4.17
	115.3	273.2	26	22	15.6	15.6	15.8	15.8	16	4.17	4.17	4.16	4.17
	115.4	273.3	26	22	15.6	15.6	15.8	15.8	16	4.17	4.17	4.16	4.17
	115.5	273.5	26	22	15.7	15.7	15.8	15.8	16	4.17	4.17	4.16	4.17
	115.6	273.7	26	22	15.7	15.6	15.8	15.9	16	4.17	4.17	4.16	4.17
	115.7	273.8	26.1	22	15.7	15.7	15.8	15.9	16	4.17	4.17	4.16	4.17
	115.8	273.9	26.1	22	15.6	15.7	15.8	15.9	16	4.17	4.17	4.16	4.17
	115.9	274	26.1	22	15.6	15.6	15.8	15.8	16.1	4.17	4.17	4.16	4.17
	116	274.2	26.1	22	15.6	15.6	15.8	15.9	16	4.17	4.17	4.16	4.17
	116.1	274.3	26.1	22	15.6	15.6	15.8	15.8	16	4.17	4.17	4.16	4.17
	116.2	274.5	26.1	22	15.6	15.6	15.8	15.8	16	4.17	4.17	4.16	4.17
	116.3	274.6	26.2	22	15.6	15.6	15.8	15.9	16	4.17	4.17	4.16	4.17
	116.4	274.7	26.2	22.1	15.6	15.6	15.8	15.9	16	4.17	4.17	4.16	4.17
	116.5	274.9	26.2	22.1	15.6	15.6	15.8	15.9	16.1	4.17	4.17	4.16	4.17
	116.6	275	26.3	22.1	15.6	15.7	15.8	15.8	16.1	4.17	4.17	4.16	4.17
	116.7	275.2	26.3	22.1	15.6	15.6	15.8	15.9	16	4.17	4.17	4.16	4.17
	116.8	275.3	26.3	22.1	15.7	15.6	15.8	15.9	16.1	4.17	4.17	4.16	4.17
	116.9	275.4	26.3	22.1	15.6	15.7	15.8	15.9	16	4.17	4.17	4.16	4.17
	117	275.6	26.3	22.1	15.7	15.6	15.8	15.8	16	4.17	4.17	4.16	4.17
	117.1	275.8	26.3	22.2	15.6	15.6	15.8	15.9	16	4.17	4.17	4.16	4.17
	117.2	275.9	26.4	22.1	15.6	15.6	15.8	15.9	16	4.17	4.17	4.16	4.17
	117.3	276.1	26.4	22.1	15.7	15.6	15.8	15.8	16	4.17	4.17	4.16	4.17
	117.4	276.2	26.4	22.2	15.6	15.6	15.8	15.9	16	4.17	4.17	4.16	4.17
	117.5	276.3	26.4	22.2	15.7	15.6	15.8	15.9	16	4.17	4.17	4.16	4.17
	117.6	276.4	26.4	22.2	15.6	15.7	15.8	15.9	16.1	4.17	4.17	4.16	4.17
	117.7	276.6	26.4	22.2	15.7	15.6	15.8	15.9	16	4.17	4.17	4.16	4.17
	117.8	276.7	26.5	22.2	15.7	15.6	15.8	15.9	16	4.17	4.17	4.16	4.17
	117.9	276.9	26.5	22.2	15.7	15.6	15.8	15.9	16	4.17	4.17	4.16	4.17
	118	277.1	26.5	22.2	15.7	15.6	15.8	15.9	16	4.17	4.17	4.16	4.17
	118.1	277.2	26.5	22.2	15.7	15.6	15.8	15.9	16	4.17	4.17	4.16	4.17
	118.2	277.4	26.5	22.3	15.6	15.6	15.8	15.9	16	4.17	4.17	4.16	4.17
	118.3	277.6	26.6	22.3	15.7	15.6	15.8	15.8	16.1	4.17	4.17	4.16	4.17
	118.4	277.7	26.6	22.3	15.7	15.6	15.8	15.9	16.1	4.17	4.17	4.16	4.17
	118.5	277.9	26.6	22.3	15.6	15.6	15.8	15.9	16	4.17	4.17	4.16	4.17
	118.6	278	26.6	22.3	15.7	15.7	15.8	15.9	16	4.17	4.17	4.16	4.17
	118.7	278.1	26.7	22.3	15.7	15.6	15.8	15.8	16.1	4.17	4.17	4.16	4.17
	118.8	278.3	26.7	22.3	15.7	15.6	15.8	15.9	16.1	4.17	4.17	4.16	4.17
	118.9	278.4	26.7	22.4	15.6	15.6	15.8	15.9	16	4.17	4.17	4.16	4.17
	119	278.5	26.8	22.3	15.7	15.6	15.8	15.9	16	4.17	4.17	4.16	4.17
	119.1	278.7	26.7	22.3	15.7	15.6	15.8	15.9	16.1	4.17	4.17	4.16	4.17
	119.2	278.9	26.8	22.4	15.7	15.6	15.8	15.9	16	4.17	4.17	4.16	4.17
	119.3	279	26.7	22.4	15.7	15.6	15.8	15.9	16	4.17	4.17	4.16	4.17
	119.4	279.1	26.8	22.4	15.7	15.6	15.8	15.9	16.1	4.17	4.17	4.16	4.17
	119.5	279.3	26.8	22.4	15.7	15.6	15.8	15.9	16.1	4.17	4.17	4.16	4.17
	119.6	279.3	26.8	22.4	15.7	15.6	15.8	15.9	16	4.17	4.17	4.16	4.17
	119.7	279.4	26.8	22.4	15.7	15.7	15.8	15.9	16	4.17	4.17	4.16	4.17
	119.8	279.5	26.9	22.5	15.7	15.6	15.8	15.9	16	4.17	4.17	4.16	4.17
	119.9	279.7	26.9	22.5	15.7	15.6	15.8	15.9	16	4.17	4.17	4.16	4.17
	120	279.8	26.9	22.5	15.7	15.7	15.8	15.8	16.1	4.17	4.17	4.16	4.17
	120.1	280	26.9	22.4	15.7	15.7	15.8	15.9	16.1	4.17	4.17	4.16	4.17
	120.2	280.1	26.9	22.6	15.7	15.7	15.8	15.9	16.1	4.17	4.17	4.16	4.17
	120.3	280.3	26.9	22.5	15.7	15.7	15.8	15.8	16.1	4.17	4.17	4.16	4.17
	120.4	280.4	27	22.5	15.7	15.7	15.8	15.8	16.1	4.17	4.17	4.16	4.17
	120.5	280.6	27	22.6	15.7	15.7	15.8	15.8	16.1	4.17	4.17	4.16	4.17
	120.6	280.8	27	22.6	15.7	15.7	15.8	15.9	16.1	4.17	4.17	4.16	4.17
	120.7	280.9	27	22.6	15.7	15.7	15.8	15.8	16.1	4.17	4.17	4.16	4.17
	120.8	281.1	27.1	22.6	15.7	15.7	15.8	15.8	16	4.17	4.17	4.16	4.17
	120.9	281.3	27.1	22.6	15.7	15.7	15.8	15.9	16	4.17	4.17	4.16	4.17
	121	281.4	27.1	22.6	15.7	15.7	15.8	15.9	16.1	4.17	4.17	4.16	4.17
	121.1	281.6	27.1	22.7	15.7	15.7	15.8	15.8	16.1	4.17	4.17	4.16	4.17
	121.2	281.7	27.1	22.7	15.7	15.7	15.8	15.8	16.1	4.17	4.17	4.16	4.17
	121.3	281.9	27.2	22.7	15.7	15.7	15.8	15.9	16	4.17	4.17	4.16	4.17
	121.4	282	27.2	22.7	15.7	15.7	15.8	15.8	16.1	4.17	4.17	4.16	4.17
	121.5	282.1	27.2	22.7	15.7	15.7	15.8	15.9	16.1	4.17	4.17	4.16	4.17
	121.6	282.3	27.2	22.7	15.7	15.7	15.8	15.8	16.1	4.17	4.17	4.16	4.17
	121.7	282.4	27.2	22.7	15.7	15.7	15.8	15.9	16.1	4.17	4.17	4.16	4.17
	121.8	282.6	27.3	22.7	15.7	15.7	15.8	15.9	16	4.17	4.17	4.16	4.17
	121.9	282.7	27.3	22.7	15.7	15.7	15.8	15.9	16.1	4.17	4.17	4.16	4.17
	122	282.9	27.3	22.7	15.7	15.7	15.8	15.9	16	4.17	4.17	4.16	4.17
	122.1	283	27.3	22.7	15.7	15.7	15.8	15.9	16	4.17	4.17	4.16	4.17
	122.2	283.3	27.4	22.7	15.7	15.7	15.8	15.8	16	4.17	4.17	4.16	4.17
	122.3	283.4	27.4	22.8	15.7	15.7	15.8	15.9	16	4.17	4.17	4.16	4.17
	122.4	283.6	27.4	22.8	15.7	15.7	15.8	15.9	16	4.17	4.17	4.16	4.17
	122.5	283.7	27.4	22.8	15.8	15.7	15.8	15.9	16	4.17	4.17	4.16	4.17
	122.6	283.9	27.4	22.8	15.7	15.7	15.8	15.8	16	4.17	4.17	4.16	4.17
	122.7	284	27.5	22.8	15.7	15.7	15.8	15.9	16	4.17	4.17	4.16	4.17
	122.8	284.1	27.5	22.8	15.7	15.7	15.8	15.9	16.1	4.17	4.17	4.16	4.17
	122.9	284.3	27.5	22.8	15.7	15.7	15.8	15.9	16	4.17	4.17	4.16	4.17
	123	284.4	27.6	22.8	15.7	15.7	15.8	15.8	16	4.17	4.17	4.16	4.17
	123.1	284.4	27.6	22.8	15.8	15.7	15.8	15.9	16	4.17	4.17	4.16	4.17
	123.2	284.5	27.6	22.9	15.7	15.7	15.8	15.9	16	4.17	4.17	4.16	4.17
	123.3	284.6	27.6	22.9	15.8	15.7	15.8	15.8	16	4.17	4.17	4.16	4.17
	123.4	284.6	27.6	22.8	15.7	15.7	15.8	15.8	16	4.17	4.17	4.16	4.17
	123.5	284.7	27.6	22.9	15.7	15.7	15.8	15.9	16	4.17	4.17	4.16	4.17
	123.6	284.8	27.6	22.9	15.7	15.7	15.8	15.8	16	4.17	4.17	4.16	4.17
	123.7	285	27.7	22.9	15.7	15.7	15.8	15.8	16	4.17	4.17	4.16	4.17
	123.8	285	27.7	23	15.7	15.7	15.8	15.8	16	4.17	4.17	4.16	4.17
	123.9	285.1	27.7	23	15.8	15.7	15.7	15.8	16	4.17	4.17	4.16	4.17
	124	285.2	27.7	22.9	15.7	15.7	15.8	15.8	16.1	4.17	4.17	4.16	4.17
	124.1	285.4	27.7	22.9	15.7	15.7	15.7	15.9	16	4.17	4.17	4.16	4.17
	124.2	285.5	27.7	23	15.8	15.7	15.8	15.8	16	4.17	4.17	4.16	4.17
	124.3	285.5	27.8	23	15.7	15.7	15.8	15.8	16.1	4.17	4.17	4.16	4.17
	124.4	285.7	27.8	23	15.8	15.7	15.8	15.8	16.1	4.17	4.17	4.16	4.17
	124.5	285.8	27.8	23	15.7	15.7	15.8	15.8	16	4.17	4.17	4.16	4.17
	124.6	285.9	27.8	23	15.7	15.7	15.8	15.8	16.1	4.17	4.17	4.16	4.17
	124.7	286.1	27.8	23	15.7	15.7	15.8	15.8	16	4.17	4.17	4.16	4.17
	124.8	286.2	27.9	23	15.7	15.7	15.8	15.8	16	4.17	4.17	4.16	4.17
	124.9	286.4	27.9	23	15.7	15.6	15.8	15.9	16.1	4.17	4.17	4.16	4.17
	125	286.5	27.9	23	15.7	15.7	15.8	15.9	16	4.17	4.17	4.16	4.17
	125.1	286.6	27.9	23	15.7	15.7	15.8	15.8	16	4.17	4.17	4.16	4.17
	125.2	286.8	28	23	15.8	15.7	15.8	15.8	16	4.17	4.17	4.16	4.17
	125.3	286.8	27.9	23.1	15.8	15.7	15.8	15.8	16	4.17	4.17	4.16	4.17
	125.4	287	28	23.1	15.8	15.7	15.8	15.9	16	4.17	4.17	4.16	4.17
	125.5	287.1	28	23.1	15.8	15.7	15.8	15.8	16	4.17	4.17	4.16	4.17
	125.6	287.2	28	23.1	15.7	15.7	15.7	15.8	16	4.17	4.17	4.16	4.17
	125.7	287.3	28	23.1	15.8	15.6	15.8	15.9	16	4.17	4.17	4.16	4.17
	125.8	287.5	28.1	23.1	15.8	15.7	15.8	15.9	16	4.17	4.17	4.16	4.17
	125.9	287.6	28.1	23.1	15.7	15.7	15.7	15.9	16.1	4.17	4.17	4.16	4.17
	126	287.7	28.1	23.1	15.8	15.6	15.8	15.8	16	4.17	4.17	4.16	4.17
	126.1	287.9	28.1	23.1	15.8	15.6	15.8	15.9	16	4.17	4.17	4.16	4.17
	126.2	288	28.1	23.1	15.8	15.7	15.8	15.8	16.1	4.17	4.17	4.16	4.17
	126.3	288.1	28.2	23.2	15.7	15.7	15.8	15.9	16	4.17	4.17	4.16	4.17
	126.4	288.3	28.1	23.2	15.8	15.7	15.8	15.8	16.1	4.17	4.17	4.16	4.17
	126.5	288.4	28.2	23.2	15.8	15.7	15.8	15.9	16	4.17	4.17	4.16	4.17
	126.6	288.6	28.2	23.2	15.7	15.7	15.8	15.8	16.1	4.17	4.17	4.16	4.17
	126.7	288.7	28.2	23.2	15.8	15.7	15.8	15.8	16.1	4.17	4.17	4.16	4.17
	126.8	288.7	28.2	23.2	15.8	15.7	15.8	15.9	16	4.17	4.17	4.16	4.17
	126.9	288.9	28.3	23.2	15.8	15.7	15.8	15.8	16.1	4.17	4.17	4.16	4.17
	127	289	28.3	23.2	15.8	15.7	15.8	15.9	16.1	4.17	4.17	4.16	4.17
	127.1	289.2	28.3	23.2	15.8	15.7	15.8	15.8	16	4.17	4.17	4.16	4.17
	127.2	289.3	28.3	23.2	15.8	15.7	15.8	15.8	16.1	4.17	4.17	4.16	4.17
	127.3	289.6	28.3	23.3	15.8	15.6	15.8	15.9	16	4.17	4.17	4.16	4.17
	127.4	289.7	28.4	23.2	15.8	15.7	15.8	15.9	16	4.17	4.17	4.16	4.17
	127.5	289.8	28.4	23.3	15.8	15.7	15.8	15.8	16.1	4.17	4.17	4.16	4.17
	127.6	289.9	28.4	23.3	15.8	15.7	15.8	15.8	16.1	4.17	4.17	4.16	4.17
	127.7	290	28.4	23.3	15.8	15.7	15.8	15.9	16	4.17	4.17	4.16	4.17
	127.8	290.1	28.4	23.3	15.8	15.7	15.8	15.8	16	4.17	4.17	4.16	4.17
	127.9	290.2	28.5	23.3	15.8	15.7	15.8	15.9	16	4.17	4.17	4.16	4.17
	128	290.3	28.5	23.3	15.8	15.7	15.8	15.8	16	4.17	4.17	4.16	4.17
	128.1	290.4	28.5	23.4	15.8	15.7	15.7	15.9	16	4.17	4.17	4.16	4.17
	128.2	290.5	28.5	23.4	15.8	15.7	15.8	15.9	16	4.17	4.17	4.16	4.17
	128.3	290.6	28.5	23.4	15.8	15.7	15.8	15.9	16	4.17	4.17	4.16	4.17
	128.4	290.8	28.6	23.4	15.8	15.7	15.8	15.9	16	4.17	4.17	4.16	4.17
	128.5	290.9	28.6	23.4	15.8	15.7	15.7	15.8	16	4.17	4.17	4.16	4.17
	128.6	291.1	28.6	23.4	15.8	15.7	15.8	15.9	16	4.17	4.17	4.16	4.17
	128.7	291.3	28.6	23.4	15.8	15.7	15.7	15.8	16	4.17	4.17	4.16	4.17
	128.8	291.4	28.7	23.4	15.8	15.7	15.8	15.9	16	4.17	4.17	4.16	4.17
	128.9	291.5	28.7	23.4	15.8	15.7	15.7	15.8	16	4.17	4.17	4.16	4.17
	129	291.6	28.7	23.4	15.8	15.7	15.7	15.8	16	4.17	4.17	4.16	4.17
	129.1	291.8	28.8	23.5	15.8	15.7	15.8	15.9	16.1	4.17	4.17	4.16	4.17
	129.2	291.9	28.8	23.5	15.8	15.7	15.7	15.9	16.1	4.17	4.17	4.16	4.17
	129.3	292	28.8	23.5	15.8	15.7	15.7	15.9	16.1	4.17	4.17	4.16	4.17
	129.4	292.1	28.8	23.5	15.8	15.7	15.7	15.9	16.1	4.17	4.17	4.16	4.17
	129.5	292.3	28.8	23.5	15.8	15.7	15.7	15.9	16.1	4.17	4.17	4.16	4.17
	129.6	292.4	28.8	23.6	15.8	15.7	15.8	15.9	16.1	4.17	4.17	4.16	4.17
	129.7	292.6	28.9	23.6	15.8	15.7	15.7	15.9	16.1	4.17	4.17	4.16	4.17
	129.8	292.7	28.8	23.6	15.8	15.7	15.7	15.9	16.1	4.17	4.17	4.16	4.17
	129.9	292.8	28.9	23.6	15.8	15.7	15.7	15.9	16.1	4.17	4.17	4.16	4.17
	130	292.9	28.9	23.6	15.9	15.7	15.7	15.9	16	4.17	4.17	4.16	4.17
	130.1	293	28.9	23.6	15.9	15.7	15.7	15.9	16.1	4.17	4.17	4.16	4.17
	130.2	293.1	28.9	23.6	15.9	15.7	15.7	15.9	16.1	4.17	4.17	4.16	4.17
	130.3	293.3	28.9	23.6	15.8	15.7	15.8	15.9	16.1	4.17	4.17	4.16	4.17
	130.4	293.4	29	23.6	15.8	15.7	15.8	15.8	16	4.17	4.17	4.16	4.17
	130.5	293.5	29	23.6	15.8	15.7	15.8	15.9	16.1	4.17	4.17	4.16	4.17
	130.6	293.6	29	23.6	15.9	15.7	15.8	15.9	16.1	4.17	4.17	4.16	4.17
	130.7	293.7	29	23.6	15.9	15.7	15.8	15.9	16.1	4.17	4.17	4.16	4.17
	130.8	293.8	29	23.6	15.9	15.7	15.8	15.9	16.1	4.17	4.17	4.16	4.17
	130.9	293.9	29	23.7	15.9	15.7	15.7	15.9	16.1	4.17	4.17	4.16	4.17
	131	294.1	29.1	23.7	15.9	15.7	15.7	15.9	16	4.17	4.17	4.16	4.17
	131.1	294.2	29.1	23.7	15.9	15.7	15.7	15.9	16	4.17	4.17	4.16	4.17
	131.2	294.3	29.1	23.7	15.8	15.7	15.7	15.9	16	4.17	4.17	4.16	4.17
	131.3	294.5	29.1	23.7	15.9	15.7	15.7	15.9	16.1	4.17	4.17	4.16	4.17
	131.4	294.6	29.1	23.7	15.9	15.7	15.8	15.8	16	4.17	4.17	4.16	4.17
	131.5	294.7	29.2	23.7	15.9	15.7	15.8	15.9	16	4.17	4.17	4.16	4.17
	131.6	294.9	29.2	23.7	15.9	15.7	15.8	15.9	16	4.17	4.17	4.16	4.17
	131.7	295	29.2	23.7	15.9	15.7	15.8	15.8	16.1	4.17	4.17	4.16	4.17
	131.8	295.2	29.2	23.7	15.9	15.7	15.7	15.8	16.1	4.17	4.17	4.16	4.17
	131.9	295.3	29.2	23.7	15.9	15.7	15.7	15.8	16.1	4.17	4.17	4.16	4.17
	132	295.5	29.3	23.8	15.9	15.7	15.7	15.8	16	4.17	4.17	4.16	4.17
	132.1	295.6	29.3	23.8	15.9	15.7	15.8	15.9	16	4.17	4.17	4.16	4.17
	132.2	295.7	29.3	23.8	15.9	15.7	15.8	15.8	16	4.17	4.17	4.16	4.17
	132.3	295.8	29.3	23.8	15.9	15.7	15.7	15.8	16.1	4.17	4.17	4.16	4.17
	132.4	296	29.4	23.8	15.9	15.7	15.8	15.8	16.1	4.17	4.17	4.16	4.17
	132.5	296.1	29.4	23.8	15.9	15.7	15.8	15.8	16	4.17	4.17	4.16	4.17
	132.6	296.2	29.4	23.8	15.9	15.7	15.7	15.8	16	4.17	4.17	4.16	4.17
	132.7	296.4	29.4	23.8	15.9	15.7	15.7	15.9	16.1	4.17	4.17	4.16	4.17
	132.8	296.5	29.4	23.9	15.9	15.7	15.7	15.9	16.1	4.17	4.17	4.16	4.17
	132.9	296.7	29.4	23.9	15.9	15.7	15.7	15.8	16.1	4.17	4.17	4.16	4.17
	133	296.7	29.4	23.9	15.9	15.7	15.7	15.8	16.1	4.17	4.17	4.16	4.17
	133.1	296.9	29.5	23.9	15.9	15.7	15.7	15.8	16.1	4.17	4.17	4.16	4.17
	133.2	297	29.5	23.9	15.9	15.7	15.7	15.9	16	4.17	4.17	4.16	4.17
	133.3	297.1	29.5	23.9	15.9	15.7	15.7	15.9	16	4.17	4.17	4.16	4.17
	133.4	297.3	29.6	23.9	15.9	15.7	15.7	15.8	16.1	4.17	4.17	4.16	4.17
	133.5	297.3	29.6	23.9	15.9	15.7	15.7	15.8	16.1	4.17	4.17	4.16	4.17
	133.6	297.4	29.6	23.9	15.9	15.7	15.7	15.8	16	4.17	4.17	4.16	4.17
	133.7	297.6	29.6	23.9	15.9	15.7	15.7	15.8	16.1	4.17	4.17	4.16	4.17
	133.8	297.7	29.6	23.9	15.9	15.7	15.7	15.9	16	4.17	4.17	4.16	4.17
	133.9	297.9	29.6	24	15.9	15.7	15.7	15.8	16	4.17	4.17	4.16	4.17
	134	298	29.6	24	15.9	15.7	15.7	15.9	16	4.17	4.17	4.16	4.17
	134.1	298.1	29.7	24	15.9	15.7	15.7	15.9	16.1	4.17	4.17	4.16	4.17
	134.2	298.3	29.7	24	15.9	15.7	15.7	15.8	16.1	4.17	4.17	4.16	4.17
	134.3	298.3	29.7	24	15.9	15.7	15.7	15.9	16	4.17	4.17	4.16	4.17
	134.4	298.5	29.7	24	15.9	15.7	15.7	15.9	16	4.17	4.17	4.16	4.17
	134.5	298.6	29.7	24.1	15.9	15.7	15.7	15.9	16.1	4.17	4.17	4.16	4.17
	134.6	298.7	29.8	24.1	15.9	15.7	15.7	15.8	16	4.17	4.17	4.16	4.17
	134.7	298.8	29.8	24.1	15.9	15.7	15.7	15.8	16.1	4.17	4.17	4.16	4.17
	134.8	298.9	29.8	24.1	15.9	15.7	15.7	15.9	16.1	4.17	4.17	4.16	4.17
	134.9	299	29.8	24.1	15.9	15.7	15.7	15.8	16	4.17	4.17	4.16	4.17
	135	299.1	29.8	24.1	15.9	15.7	15.7	15.8	16.1	4.17	4.17	4.16	4.17
	135.1	299.2	29.9	24.1	15.9	15.7	15.7	15.9	16.1	4.17	4.17	4.16	4.17
	135.2	299.4	29.9	24.1	15.9	15.7	15.7	15.9	16	4.17	4.17	4.16	4.17
	135.3	299.5	29.9	24.1	15.9	15.7	15.7	15.8	16	4.17	4.17	4.16	4.17
	135.4	299.5	30	24.1	15.9	15.7	15.7	15.8	16.1	4.17	4.17	4.16	4.17
	135.5	299.6	30	24.1	15.9	15.7	15.7	15.8	16	4.17	4.17	4.16	4.17
	135.6	299.7	30	24.2	15.9	15.7	15.7	15.9	16	4.17	4.17	4.16	4.17
	135.7	299.8	30	24.2	15.9	15.7	15.7	15.8	16	4.17	4.17	4.16	4.17
	135.8	299.9	30	24.1	15.9	15.7	15.8	15.9	16	4.17	4.17	4.16	4.17
	135.9	300	30	24.2	15.9	15.7	15.7	15.9	16	4.17	4.17	4.16	4.17
	136	300.1	30.1	24.2	15.9	15.7	15.7	15.9	16	4.17	4.17	4.16	4.17
	136.1	300.2	30.1	24.2	15.9	15.7	15.7	15.8	16	4.17	4.17	4.16	4.17
	136.2	300.4	30.1	24.2	15.9	15.7	15.7	15.9	16	4.17	4.17	4.16	4.17
	136.3	300.5	30.1	24.2	15.9	15.7	15.7	15.8	16	4.17	4.17	4.16	4.17
	136.4	300.7	30.1	24.2	15.9	15.7	15.7	15.9	16	4.17	4.17	4.16	4.17
	136.5	300.8	30.1	24.2	15.9	15.7	15.7	15.8	16.1	4.17	4.17	4.16	4.17
	136.6	300.9	30.2	24.2	15.9	15.7	15.7	15.8	16.1	4.17	4.17	4.16	4.17
	136.7	301	30.2	24.2	15.9	15.7	15.7	15.9	16.1	4.17	4.17	4.16	4.17
	136.8	301.1	30.3	24.2	15.9	15.7	15.7	15.8	16.1	4.17	4.17	4.16	4.17
	136.9	301.2	30.3	24.2	15.9	15.7	15.7	15.8	16	4.17	4.17	4.16	4.17
	137	301.3	30.3	24.2	15.9	15.7	15.7	15.8	16.1	4.17	4.17	4.16	4.17
	137.1	301.3	30.3	24.3	15.9	15.7	15.8	15.9	16.1	4.17	4.17	4.16	4.17
	137.2	301.4	30.3	24.3	15.9	15.7	15.7	15.9	16	4.17	4.17	4.16	4.17
	137.3	301.5	30.3	24.3	15.9	15.7	15.7	15.9	16.1	4.17	4.17	4.16	4.17
	137.4	301.6	30.3	24.3	15.9	15.7	15.7	15.9	16	4.17	4.17	4.16	4.17
	137.5	301.7	30.4	24.3	15.9	15.7	15.7	15.8	16.1	4.17	4.17	4.16	4.17
	137.6	301.8	30.4	24.3	15.9	15.7	15.8	15.9	16.1	4.17	4.17	4.16	4.17
	137.7	302	30.4	24.3	15.9	15.7	15.7	15.8	16.1	4.17	4.17	4.16	4.17
	137.8	302.1	30.4	24.3	15.9	15.7	15.7	15.8	16	4.17	4.17	4.16	4.17
	137.9	302.2	30.4	24.3	15.9	15.7	15.7	15.8	16.1	4.17	4.17	4.16	4.17
	138	302.3	30.5	24.3	15.9	15.7	15.7	15.8	16.1	4.17	4.17	4.16	4.17
	138.1	302.4	30.5	24.3	15.9	15.7	15.7	15.8	16.1	4.17	4.17	4.16	4.17
	138.2	302.4	30.5	24.3	15.9	15.8	15.7	15.9	16.1	4.17	4.17	4.16	4.17
	138.3	302.5	30.5	24.4	15.9	15.7	15.7	15.9	16.1	4.17	4.17	4.16	4.17
	138.4	302.6	30.5	24.4	15.9	15.8	15.8	15.9	16.1	4.17	4.17	4.16	4.17
	138.5	302.7	30.6	24.4	15.9	15.8	15.8	15.9	16.1	4.17	4.17	4.16	4.17
	138.6	302.8	30.6	24.4	15.9	15.7	15.8	15.9	16	4.17	4.17	4.16	4.17
	138.7	302.9	30.6	24.4	15.9	15.8	15.7	15.8	16	4.17	4.17	4.16	4.17
	138.8	302.9	30.6	24.4	15.9	15.8	15.7	15.8	16	4.17	4.17	4.16	4.17
	138.9	303.1	30.7	24.5	15.9	15.8	15.7	15.9	16	4.17	4.17	4.16	4.17
	139	303.2	30.7	24.5	15.9	15.8	15.7	15.8	16	4.17	4.17	4.16	4.17
	139.1	303.3	30.7	24.4	15.9	15.8	15.7	15.9	16	4.17	4.17	4.16	4.17
	139.2	303.4	30.7	24.5	15.9	15.7	15.7	15.9	16	4.17	4.17	4.16	4.17
	139.3	303.5	30.8	24.5	15.9	15.8	15.8	15.9	16	4.17	4.17	4.16	4.17
	139.4	303.6	30.7	24.5	15.9	15.8	15.7	15.9	16	4.17	4.17	4.16	4.17
	139.5	303.7	30.8	24.5	15.9	15.7	15.7	15.8	16	4.17	4.17	4.16	4.17
	139.6	303.8	30.8	24.5	15.9	15.7	15.8	15.9	16	4.17	4.17	4.16	4.17
	139.7	303.9	30.8	24.5	15.9	15.7	15.8	15.9	16	4.17	4.17	4.16	4.17
	139.8	304	30.8	24.5	15.9	15.8	15.8	15.9	16.1	4.17	4.17	4.16	4.17
	139.9	304	30.8	24.5	15.9	15.7	15.8	15.9	16	4.17	4.17	4.16	4.17
	140	304.1	30.9	24.5	16	15.7	15.7	15.9	16.1	4.17	4.17	4.16	4.17
	140.1	304.2	30.9	24.6	16	15.8	15.7	15.9	16	4.17	4.17	4.16	4.17
	140.2	304.4	30.9	24.6	15.9	15.8	15.7	15.9	16	4.17	4.17	4.16	4.17
	140.3	304.4	30.9	24.6	15.9	15.8	15.7	15.9	16	4.17	4.17	4.16	4.17
	140.4	304.5	31	24.6	15.9	15.8	15.7	15.9	16	4.17	4.17	4.16	4.17
	140.5	304.6	31	24.6	15.9	15.8	15.7	15.8	16	4.17	4.17	4.16	4.17
	140.6	304.7	31	24.7	15.9	15.8	15.7	15.9	16	4.17	4.17	4.16	4.17
	140.7	304.8	31	24.7	15.9	15.8	15.7	15.9	16	4.17	4.17	4.16	4.17
	140.8	304.9	31	24.7	16	15.8	15.7	15.8	16	4.17	4.17	4.16	4.17
	140.9	305.1	31.1	24.7	15.9	15.8	15.7	15.8	16	4.17	4.17	4.16	4.17
	141	305.2	31.1	24.7	16	15.8	15.7	15.9	16	4.17	4.17	4.16	4.17
	141.1	305.4	31.1	24.7	16	15.8	15.7	15.8	16	4.17	4.17	4.16	4.17
	141.2	305.5	31.1	24.7	16	15.7	15.7	15.9	16	4.17	4.17	4.16	4.17
	141.3	305.5	31.2	24.7	16	15.8	15.7	15.8	16	4.17	4.17	4.16	4.17
	141.4	305.7	31.1	24.8	16	15.8	15.7	15.8	16	4.17	4.17	4.16	4.17
	141.5	305.8	31.2	24.8	16	15.8	15.7	15.8	16	4.17	4.17	4.16	4.17
	141.6	305.9	31.2	24.8	16	15.8	15.7	15.9	16	4.17	4.17	4.16	4.17
	141.7	306	31.2	24.8	16	15.8	15.7	15.8	16	4.17	4.17	4.16	4.17
	141.8	306.1	31.2	24.8	16	15.8	15.7	15.8	16	4.17	4.17	4.16	4.17
	141.9	306.2	31.3	24.9	16	15.8	15.7	15.8	16	4.17	4.17	4.16	4.17
	142	306.3	31.3	24.9	16	15.8	15.7	15.8	16	4.17	4.17	4.16	4.17
	142.1	306.4	31.3	24.9	16	15.8	15.7	15.8	16	4.17	4.17	4.16	4.17
	142.2	306.5	31.3	24.9	16	15.8	15.7	15.8	16	4.17	4.17	4.16	4.17
	142.3	306.6	31.3	24.9	16	15.8	15.7	15.8	16	4.17	4.17	4.16	4.17
	142.4	306.7	31.4	24.9	16	15.7	15.7	15.8	16	4.17	4.17	4.16	4.17
	142.5	306.9	31.4	24.9	16	15.8	15.7	15.8	16	4.17	4.17	4.16	4.17
	142.6	307	31.4	25	16	15.8	15.7	15.8	16	4.17	4.17	4.16	4.17
	142.7	307.1	31.4	25	15.9	15.8	15.7	15.8	16	4.17	4.17	4.16	4.17
	142.8	307.3	31.5	25	16	15.8	15.7	15.8	16	4.17	4.17	4.16	4.17
	142.9	307.4	31.5	25	15.9	15.7	15.7	15.8	16	4.17	4.17	4.16	4.17
	143	307.6	31.5	25	15.9	15.8	15.7	15.8	16	4.17	4.17	4.16	4.17
	143.1	307.7	31.6	25.1	16	15.7	15.7	15.8	16	4.17	4.17	4.16	4.17
	143.2	307.8	31.6	25.1	16	15.8	15.7	15.9	16	4.17	4.17	4.16	4.17
	143.3	307.9	31.6	25	16	15.7	15.7	15.9	16	4.17	4.17	4.16	4.17
	143.4	308	31.6	25.1	16	15.8	15.7	15.8	16	4.17	4.17	4.16	4.17
	143.5	308	31.6	25.1	15.9	15.8	15.7	15.8	16	4.17	4.17	4.16	4.17
	143.6	308.2	31.7	25.1	15.9	15.8	15.7	15.8	16	4.17	4.17	4.16	4.17
	143.7	308.2	31.7	25.1	16	15.8	15.7	15.9	16	4.17	4.17	4.16	4.17
	143.8	308.3	31.8	25.1	15.9	15.8	15.7	15.9	16.1	4.17	4.17	4.16	4.17
	143.9	308.5	31.8	25.1	16	15.8	15.7	15.8	16	4.17	4.17	4.16	4.17
	144	308.6	31.8	25.1	16	15.8	15.7	15.8	16	4.17	4.17	4.16	4.17
	144.1	308.7	31.8	25.2	16	15.8	15.7	15.8	16	4.17	4.17	4.16	4.17
	144.2	308.8	31.8	25.2	16	15.8	15.7	15.8	16	4.17	4.17	4.16	4.17
	144.3	308.9	31.9	25.2	16	15.7	15.7	15.9	16	4.17	4.17	4.16	4.17
	144.4	309	31.9	25.2	16	15.8	15.7	15.9	16	4.17	4.17	4.16	4.17
	144.5	309.1	31.9	25.2	16	15.7	15.7	15.8	16	4.17	4.17	4.16	4.17
	144.6	309.2	31.9	25.2	16	15.8	15.7	15.9	16	4.17	4.17	4.16	4.17
	144.7	309.3	31.9	25.3	15.9	15.8	15.7	15.8	16	4.17	4.17	4.16	4.17
	144.8	309.4	32	25.3	16	15.8	15.7	15.8	16	4.17	4.17	4.16	4.17
	144.9	309.5	32	25.3	16	15.8	15.7	15.9	16	4.17	4.17	4.16	4.17
	145	309.6	32	25.3	16	15.8	15.8	15.8	16	4.17	4.17	4.16	4.17
	145.1	309.8	32.1	25.3	16	15.8	15.7	15.9	16	4.17	4.17	4.16	4.17
	145.2	309.9	32.1	25.3	16	15.8	15.7	15.8	16	4.17	4.17	4.16	4.17
	145.3	310	32.1	25.3	16	15.8	15.7	15.8	16	4.17	4.17	4.16	4.17
	145.4	310.1	32.1	25.4	16	15.8	15.7	15.8	16	4.17	4.17	4.16	4.17
	145.5	310.2	32.2	25.3	16	15.8	15.7	15.9	16	4.17	4.17	4.16	4.17
	145.6	310.4	32.2	25.4	16	15.8	15.7	15.9	16	4.17	4.17	4.16	4.17
	145.7	310.5	32.2	25.4	16	15.7	15.7	15.8	16	4.17	4.17	4.16	4.17
	145.8	310.6	32.2	25.4	16	15.8	15.7	15.9	16	4.17	4.17	4.16	4.17
	145.9	310.8	32.3	25.4	16	15.8	15.8	15.9	16	4.17	4.17	4.16	4.17
	146	310.9	32.3	25.5	16	15.8	15.7	15.8	16	4.17	4.17	4.16	4.17
	146.1	311	32.3	25.5	16	15.8	15.7	15.9	16	4.17	4.17	4.16	4.17
	146.2	311.1	32.3	25.5	16	15.8	15.7	15.8	16	4.17	4.17	4.16	4.17
	146.3	311.3	32.4	25.5	16	15.8	15.8	15.9	16	4.17	4.17	4.16	4.17
	146.4	311.4	32.4	25.5	16	15.8	15.7	15.9	16	4.17	4.17	4.16	4.17
	146.5	311.5	32.5	25.5	16	15.8	15.7	15.8	16	4.17	4.17	4.16	4.17
	146.6	311.6	32.5	25.6	16	15.8	15.7	15.8	16	4.17	4.17	4.16	4.17
	146.7	311.7	32.5	25.6	16	15.8	15.7	15.8	16	4.17	4.17	4.16	4.17
	146.8	311.8	32.5	25.6	16	15.8	15.7	15.8	16	4.17	4.17	4.16	4.17
	146.9	312.4	32.7	25.6	16	15.8	15.7	15.8	16	4.16	4.17	4.16	4.17
	147	312.3	33.2	25.5	16.2	15.9	15.9	16	16	4.16	4.17	4.16	4.17
	147.1	313.7	33.7	25.4	16.3	15.9	15.9	16.2	16.1	0	4.17	4.16	4.17
	147.2	317.2	32.5	25.9	16.2	15.9	15.8	16.1	16	0	4.17	4.16	4.17
	147.3	325.3	31.9	26.4	16.1	15.9	15.8	16	16	0	4.17	4.16	4.17
	147.4	332.9	31.3	26.8	16.1	15.9	15.7	16	16	0	4.17	4.16	4.17
	147.5	346.1	30.9	27.1	16	15.8	15.7	15.9	16	0	4.17	4.16	4.17
	147.6	364.3	30.6	27.4	16	15.8	15.7	15.9	16	0	4.17	4.16	4.17
	147.7	383.3	30.4	27.8	16	15.8	15.7	15.9	16.1	0	4.17	4.16	4.17
	147.8	397.3	30.1	27.9	16	15.8	15.7	15.9	16	0	4.17	4.16	4.17
	147.9	414.2	30	28	16	15.8	15.7	15.9	16	0	4.17	4.16	4.17
	148	430.2	29.8	27.9	16	15.8	15.7	15.9	16	0	4.17	4.16	4.17
	148.1	446.4	29.7	28	16	15.8	15.7	15.9	16	0	4.17	4.16	4.17
	148.2	465.2	29.6	28.3	16	15.8	15.7	15.9	16	0	4.17	4.16	4.17
	148.3	480.6	29.6	28.5	16	15.8	15.7	15.9	16.1	0	4.17	4.16	4.17
	148.4	474.7	29.5	28.9	16	15.8	15.7	15.9	16	0	4.17	4.16	4.17
	148.5	468.1	29.4	28.9	16	15.8	15.8	15.9	16	0	4.17	4.16	4.17
	148.6	465.7	29.3	28.9	16	15.8	15.7	15.9	16	0.01	4.17	4.16	4.17
	148.7	466.7	29.3	29	16	15.8	15.7	15.9	16	0.01	4.17	4.16	4.17
	148.8	471.7	29.4	28.9	16	15.8	15.7	15.9	16.1	0.01	4.17	4.16	4.17
	148.9	478.3	30.3	28.6	16	15.8	15.7	15.9	16	0.01	4.17	4.16	4.17
	149	491.7	31.5	27.9	16	15.8	15.8	15.9	16.1	0.01	4.17	4.16	4.17
	149.1	526.2	32.3	27.6	16	15.8	15.7	15.9	16.1	0.01	4.17	4.16	4.17
	149.2	550.1	33	27.5	16	15.8	15.7	15.9	16.1	0.02	4.17	4.16	4.17
	149.3	568.8	33.5	27.5	16	15.8	15.8	15.9	16.1	0.01	4.17	4.16	4.17
	149.4	584.5	33.8	27.7	16.1	15.8	15.7	15.8	16.1	0.02	4.17	4.16	4.17
	149.5	591.9	34.5	27.7	16	15.8	15.7	15.9	16.1	0.01	4.17	4.16	4.17
	149.6	588.9	35	27.8	16	15.7	15.8	15.9	16.1	0.02	4.17	4.16	4.17
	149.7	592.2	35.3	27.9	16	15.8	15.8	15.8	16.1	0.02	4.17	4.16	4.17
	149.8	597.5	35.5	28.1	16	15.7	15.8	15.8	16	0.02	4.17	4.16	4.17
	149.9	581.1	35.8	28.2	16	15.7	15.8	15.8	16	0.02	4.17	4.16	4.17
	150	598.8	36.1	28.4	16	15.7	15.7	15.9	16	0.02	4.17	4.16	4.17
	150.1	621.3	36.2	28.5	16	15.7	15.8	15.9	16	0.02	4.17	4.16	4.17
	150.2	641.5	36.5	28.8	16	15.8	15.8	15.9	16.1	0.02	4.17	4.16	4.17
	150.3	662.4	36.8	28.9	16	15.8	15.8	15.9	16	0.02	4.17	4.16	4.17
	150.4	658.5	37.1	29	16	15.7	15.8	15.8	16	0.02	4.17	4.16	4.17
	150.5	662	36.9	29.4	16	15.8	15.7	15.8	16.1	0.02	4.17	4.16	4.17
	150.6	662	36.8	29.6	16	15.7	15.8	15.9	16.1	2.5	4.17	4.16	4.17
	150.7	179.1	36.7	29.8	16.1	15.7	15.8	15.8	16	2.4	4.17	4.16	4.17
	150.8	82.2	36.8	30	16.1	15.7	15.8	15.9	16.1	2.25	4.17	4.16	4.17
	150.9	-48	37.1	30.2	16.1	15.7	15.8	15.9	16.1	2.1	4.17	4.16	4.17
	151	241.7	37.3	30.4	16.1	15.6	15.8	15.9	16	2.06	4.17	4.16	4.17
	151.1	222.5	37.5	30.6	16.3	15.5	15.9	16	16.1	1.97	4.17	4.16	4.17
	151.2	170.7	37.8	30.7	16.4	15.4	15.8	15.9	16.2	1.96	4.17	4.16	4.17
	151.3	453.1	37.1	31.1	16.4	15.4	15.9	15.9	16.1	1.94	4.17	4.16	4.17
	151.4	515.8	36.6	31.4	16.5	15.3	16	16	16.2	1.98	4.17	4.16	4.17
	151.5	603.5	36.2	31.7	16.6	15.1	16	16	16.2	2.04	4.17	4.16	4.17
	151.6	656.1	35.9	32.1	16.6	14.9	16	16	16.3	2.1	4.17	4.16	4.17
	151.7	700.7	35.6	32.5	16.6	14.9	16	16	16.3	2.13	4.17	4.16	4.17
	151.8	721.8	35.4	32.8	16.6	14.8	16	16	16.3	2.01	4.17	4.16	4.17
	151.9	739.1	35.2	33.3	16.5	14.9	16	16.1	16.3	1.85	4.17	4.16	4.17
	152	749	34.9	33.6	16.5	14.9	16	16.1	16.3	1.7	4.17	4.16	4.17
	152.1	763.4	34.9	33.3	16.3	15	15.9	16.1	16.3	1.47	4.17	4.16	4.17
	152.2	782.9	34.7	34.1	16.2	15.1	15.9	16.1	16.3	1.19	4.17	4.16	4.17
	152.3	788	34.6	34.5	16.2	15.1	16	16.1	16.3	1.03	4.17	4.16	4.17
	152.4	793.9	34.6	34.9	16.1	15.2	15.9	16.1	16.2	0.9	4.17	4.16	4.17
	152.5	799.1	34.6	35.2	16.2	15.3	15.9	16.2	16.2	0.74	4.17	4.16	4.17
	152.6	802.3	34.6	35.5	16.1	15.4	15.9	16.2	16.2	0.66	4.17	4.16	4.17
	152.7	805	34.7	35.8	16.1	15.4	15.9	16.1	16.2	0.6	4.17	4.16	4.17
	152.8	807.5	35	36.1	16.1	15.6	15.9	16.1	16.1	0.55	4.17	4.16	4.17
	152.9	809.8	36.2	36.5	16.1	15.6	15.9	16.2	16.1	0.49	4.17	4.16	4.17
	153	812.1	37.7	37.1	16.2	15.7	15.9	16.1	16.1	0.43	4.17	4.16	4.17
	153.1	814.5	40.6	37.8	16.1	15.8	15.9	16.2	16.1	0.38	4.17	4.16	4.17
	153.2	817	45.2	38.7	16	15.8	15.9	16.1	16.1	0.32	4.17	4.16	4.17
	153.3	818.9	51.5	39.8	16	15.8	15.9	16.1	16	0.28	4.17	4.16	4.17
	153.4	820.4	58.1	41.2	16	15.8	15.9	16.2	16	0.25	4.17	4.16	4.17
	153.5	822	65	42.7	16	15.8	15.9	16.2	16	0.21	4.17	4.16	4.17
	153.6	823.8	73.1	44	16	15.8	15.9	16.2	16	0.18	4.17	4.16	4.17
	153.7	825.6	82	45.8	16	15.8	15.9	16.2	16	0.15	4.17	4.16	4.17
	153.8	826.6	89.8	47.6	16	15.8	15.9	16.2	16	0.13	4.17	4.16	4.17
	153.9	828.4	99.4	49.7	16	15.8	15.9	16.2	16	0.1	4.17	4.16	4.17
	154	829.9	112.2	51.9	16	15.8	15.9	16.2	16	0.06	4.17	4.16	4.17
	154.1	831.4	117.5	54.4	16	15.9	15.9	16.2	16	0.01	4.17	4.16	4.17
	154.2	833.3	128.1	57.3	16	15.8	15.9	16.2	16	-0.02	4.17	4.16	4.17
	154.3	833.9	135.1	60.4	16.1	15.8	15.9	16.2	16	-0.02	4.17	4.16	4.17
	154.4	834.3	145.4	64.1	16	15.9	15.9	16.3	16	-0.02	4.17	4.16	4.17
	154.5	836	158.7	67	16.1	15.9	15.9	16.2	16	-0.02	4.17	4.16	4.17
	154.6	842.1	166.9	70.2	16.1	15.9	15.9	16.2	16	-0.02	4.17	4.16	4.17
	154.7	845.1	168.6	74.4	16	15.9	15.9	16.3	16	-0.02	4.17	4.16	4.17
	154.8	846.5	174.2	79.8	16.1	15.9	15.9	16.3	16	-0.02	4.17	4.16	4.17
	154.9	847.4	178.2	85.7	16.2	15.9	15.9	16.3	16	-0.02	4.17	4.16	4.17
	155	847.8	188.8	89.3	16.1	15.9	15.9	16.3	16	-0.02	4.17	4.16	4.17
	155.1	848.1	208.8	93.1	16.1	15.9	15.9	16.3	16	-0.02	4.17	4.16	4.17
	155.2	848.5	218.9	96.9	16.1	15.9	15.9	16.3	16	-0.02	4.17	4.16	4.17
	155.3	848.9	228.8	100.7	16.1	15.9	15.9	16.4	16	-0.02	4.17	4.16	4.17
	155.4	848.6	238.8	103.9	16.1	15.9	15.9	16.4	16	-0.01	4.17	4.16	4.17
	155.5	849.3	248.9	107.1	16.1	16	15.9	16.4	16	-0.01	4.17	4.16	4.17
	155.6	849.6	258.4	110.4	16.1	15.9	15.9	16.4	16	-0.02	4.17	4.16	4.17
	155.7	849.4	269.4	113.6	16.1	16	15.9	16.4	16	-0.02	4.17	4.16	4.17
	155.8	849.8	279.8	116.9	16.2	16	15.9	16.4	16	-0.02	4.17	4.16	4.17
	155.9	849.9	290.3	120.2	16.2	16	15.9	16.5	16	-0.02	4.17	4.16	4.17
	156	850.3	300.1	123.3	16.2	16	16	16.4	16	-0.03	4.17	4.16	4.17
	156.1	850.6	308.2	126.2	16.2	16	16	16.5	16	-0.03	4.17	4.16	4.17
	156.2	850.9	318.2	128.9	16.2	16	15.9	16.5	16	-0.03	4.17	4.16	4.17
	156.3	851.1	326.7	131.2	16.2	16	16	16.5	16	-0.03	4.17	4.16	4.17
	156.4	851.3	333.4	133.5	16.2	16	16	16.5	16	-0.02	4.17	4.16	4.17
	156.5	851.4	336.4	135.4	16.2	16	16	16.5	16	-0.02	4.17	4.16	4.17
	156.6	852	330.5	137.2	16.3	16	16	16.6	16	-0.02	4.17	4.16	4.17
	156.7	852.3	332.4	138.9	16.2	16	16	16.6	16	-0.03	4.17	4.16	4.17
	156.8	852.7	335.5	140.6	16.2	16	16	16.5	16	-0.02	4.17	4.16	4.17
	156.9	853.1	340.1	142.2	16.2	16	16	16.6	16.1	-0.02	4.17	4.16	4.17
	157	853.4	345	143.8	16.3	16.1	16	16.6	16.1	-0.03	4.17	4.16	4.17
	157.1	853.7	349.7	145.4	16.3	16.1	16.1	16.6	16	-0.03	4.17	4.16	4.17
	157.2	854	354.6	146.9	16.3	16.1	16.1	16.6	16.1	-0.04	4.17	4.16	4.17
	157.3	854.3	358.5	148.4	16.3	16.1	16	16.6	16.1	-0.04	4.17	4.16	4.17
	157.4	854.6	362.2	149.9	16.3	16.1	16.1	16.6	16.1	-0.04	4.17	4.16	4.17
	157.5	854.9	365.1	151.4	16.3	16.1	16.1	16.7	16.1	-0.05	4.17	4.16	4.17
	157.6	855.2	367.7	152.9	16.3	16.1	16.2	16.7	16.1	-0.06	4.17	4.16	4.17
	157.7	855.6	370.7	154.4	16.4	16.2	16.1	16.7	16.1	-0.06	4.17	4.16	4.17
	157.8	855.9	374.8	156.1	16.4	16.2	16.2	16.7	16.2	-0.06	4.17	4.16	4.17
	157.9	856.2	378.7	157.5	16.4	16.2	16.1	16.7	16.1	-0.06	4.17	4.16	4.17
	158	856.5	382.4	159.1	16.4	16.2	16.2	16.7	16.1	-0.06	4.17	4.16	4.17
	158.1	856.8	386	160.5	16.4	16.1	16.2	16.7	16.1	-0.06	4.17	4.16	4.17
	158.2	857.1	389.4	161.9	16.4	16.1	16.2	16.8	16.1	-0.06	4.17	4.16	4.17
	158.3	857.3	392.8	163.3	16.4	16.1	16.2	16.8	16.1	-0.06	4.17	4.16	4.17
	158.4	857.6	395.9	164.7	16.5	16.2	16.2	16.8	16.1	-0.06	4.17	4.16	4.17
	158.5	857.9	398.8	166	16.5	16.2	16.2	16.8	16.2	-0.07	4.17	4.16	4.17
	158.6	858.2	401.6	167.3	16.5	16.2	16.2	16.8	16.1	-0.07	4.17	4.16	4.17
	158.7	858.5	404.2	168.6	16.4	16.2	16.2	16.8	16.2	-0.07	4.17	4.16	4.17
	158.8	858.7	406.6	169.9	16.4	16.2	16.2	16.8	16.2	-0.07	4.17	4.16	4.17
	158.9	859.1	408.8	171.1	16.5	16.2	16.2	16.8	16.1	-0.07	4.17	4.16	4.17
	159	859.3	411	172.3	16.5	16.2	16.3	16.9	16.2	-0.07	4.17	4.16	4.17
	159.1	859.6	413.1	173.5	16.5	16.3	16.3	16.9	16.2	-0.07	4.17	4.16	4.17
	159.2	859.8	415.2	174.7	16.5	16.3	16.2	16.9	16.2	-0.07	4.17	4.16	4.17
	159.3	860.1	417.2	175.9	16.5	16.3	16.3	16.9	16.2	-0.07	4.17	4.16	4.17
	159.4	860.2	419.2	177.1	16.4	16.3	16.3	17	16.2	-0.08	4.17	4.16	4.17
	159.5	860.3	421	178.3	16.5	16.3	16.3	17	16.2	-0.08	4.17	4.16	4.17
	159.6	860.5	422.7	179.6	16.5	16.3	16.3	17	16.2	-0.08	4.17	4.16	4.17
	159.7	860.7	424.5	180.8	16.5	16.3	16.3	17	16.2	-0.08	4.17	4.16	4.17
	159.8	860.9	426.2	182.2	16.5	16.3	16.3	17	16.2	-0.08	4.17	4.16	4.17
	159.9	861.1	427.9	183.5	16.5	16.4	16.3	17	16.2	-0.08	4.17	4.16	4.17
	160	861.3	429.5	184.8	16.5	16.4	16.3	17.1	16.2	-0.09	4.17	4.16	4.17
	160.1	861.5	431	186.1	16.5	16.4	16.3	17	16.2	-0.09	4.17	4.16	4.17
	160.2	861.6	432.5	187.4	16.5	16.4	16.4	17.1	16.2	-0.1	4.17	4.16	4.17
	160.3	861.8	434	188.7	16.5	16.4	16.4	17.1	16.2	-0.1	4.17	4.16	4.17
	160.4	861.9	435.4	190.1	16.5	16.4	16.4	17.1	16.2	-0.1	4.17	4.16	4.17
	160.5	862.1	436.8	191.3	16.6	16.5	16.4	17.1	16.2	-0.1	4.17	4.16	4.17
	160.6	862.2	438.1	192.7	16.5	16.5	16.4	17.2	16.2	-0.1	4.17	4.16	4.17
	160.7	862.4	439.4	194	16.6	16.5	16.4	17.2	16.2	-0.11	4.17	4.16	4.17
	160.8	862.5	440.7	195.3	16.6	16.5	16.4	17.2	16.2	-0.11	4.17	4.16	4.17
	160.9	862.8	442.1	196.7	16.6	16.5	16.4	17.2	16.2	-0.11	4.17	4.16	4.17
	161	862.9	443.4	198	16.6	16.5	16.4	17.2	16.2	-0.11	4.17	4.16	4.17
	161.1	862.8	444.7	199.3	16.6	16.6	16.4	17.2	16.2	-0.11	4.17	4.16	4.17
	161.2	863	445.9	200.7	16.7	16.6	16.5	17.2	16.2	-0.11	4.17	4.16	4.17
	161.3	863.1	447	202	16.6	16.6	16.5	17.2	16.2	-0.11	4.17	4.16	4.17
	161.4	863.1	448.1	203.3	16.7	16.6	16.5	17.2	16.2	-0.1	4.17	4.16	4.17
	161.5	863.2	449	204.6	16.7	16.7	16.5	17.3	16.2	-0.1	4.17	4.16	4.17
	161.6	863.4	450	206	16.7	16.7	16.5	17.2	16.2	-0.1	4.17	4.16	4.17
	161.7	863.5	450.9	207.4	16.7	16.7	16.5	17.3	16.3	-0.11	4.17	4.16	4.17
	161.8	863.5	451.6	208.7	16.7	16.7	16.5	17.3	16.3	-0.11	4.17	4.16	4.17
	161.9	863.6	452.5	210.1	16.8	16.7	16.5	17.3	16.3	-0.11	4.17	4.16	4.17
	162	863.7	453.3	211.5	16.8	16.7	16.5	17.3	16.3	-0.11	4.17	4.16	4.17
	162.1	863.8	454.1	212.9	16.8	16.8	16.6	17.3	16.3	-0.11	4.17	4.16	4.17
	162.2	863.8	455.1	214.3	16.8	16.8	16.6	17.3	16.3	-0.09	4.17	4.16	4.17
	162.3	863.9	456	215.7	16.8	16.8	16.6	17.3	16.3	-0.09	4.17	4.16	4.17
	162.4	864	456.9	217.1	16.9	16.8	16.6	17.3	16.3	-0.09	4.17	4.16	4.17
	162.5	864.1	457.7	218.6	16.9	16.9	16.6	17.3	16.3	-0.09	4.17	4.16	4.17
	162.6	864.1	458.5	220	16.9	16.9	16.6	17.3	16.3	-0.09	4.17	4.16	4.17
	162.7	864.2	459.3	221.5	17	16.9	16.6	17.3	16.3	-0.09	4.17	4.16	4.17
	162.8	864.2	460.2	223	16.9	17	16.6	17.4	16.3	-0.1	4.17	4.16	4.17
	162.9	864.3	461	224.4	17	17	16.6	17.3	16.3	-0.1	4.17	4.16	4.17
	163	864.4	461.8	226	17	17	16.6	17.4	16.3	-0.1	4.17	4.16	4.17
	163.1	864.4	462.5	227.5	17	17.1	16.6	17.4	16.3	-0.09	4.17	4.16	4.17
	163.2	864.4	463.3	229	17.1	17.1	16.7	17.4	16.3	-0.09	4.17	4.16	4.17
	163.3	864.5	464	230.5	17.1	17.1	16.6	17.4	16.3	-0.09	4.17	4.16	4.17
	163.4	864.5	464.7	232	17.1	17.2	16.6	17.4	16.4	-0.09	4.17	4.16	4.17
	163.5	864.6	465.3	233.5	17.2	17.2	16.6	17.4	16.4	-0.09	4.17	4.16	4.17
	163.6	864.6	466	235.1	17.2	17.2	16.7	17.4	16.4	-0.09	4.17	4.16	4.17
	163.7	864.7	466.5	236.6	17.2	17.2	16.7	17.4	16.4	-0.09	4.17	4.16	4.17
	163.8	864.7	466.9	238.2	17.2	17.3	16.6	17.5	16.4	-0.09	4.17	4.16	4.17
	163.9	864.7	467.1	239.7	17.2	17.3	16.6	17.4	16.4	-0.09	4.17	4.16	4.17
	164	864.7	467.4	241.4	17.3	17.3	16.7	17.4	16.4	-0.09	4.17	4.16	4.17
	164.1	864.7	467.5	242.9	17.3	17.3	16.7	17.5	16.4	-0.09	4.17	4.16	4.17
	164.2	864.8	467.7	244.5	17.3	17.3	16.7	17.5	16.4	-0.09	4.17	4.16	4.17
	164.3	864.8	467.9	246.1	17.3	17.4	16.7	17.5	16.4	-0.09	4.17	4.16	4.17
	164.4	864.8	468.2	247.7	17.3	17.4	16.7	17.5	16.4	-0.09	4.17	4.16	4.17
	164.5	864.8	468.4	249.4	17.4	17.4	16.7	17.5	16.4	-0.06	4.17	4.16	4.17
	164.6	864.8	468.7	251	17.4	17.4	16.7	17.5	16.4	-0.04	4.17	4.16	4.17
	164.7	864.8	469	252.7	17.4	17.5	16.7	17.5	16.4	-0.04	4.17	4.16	4.17
	164.8	864.8	469.4	254.4	17.5	17.5	16.7	17.6	16.5	-0.04	4.17	4.16	4.17
	164.9	864.8	469.7	256.2	17.5	17.5	16.7	17.5	16.4	-0.04	4.17	4.16	4.17
	165	864.9	469.9	257.9	17.5	17.6	16.7	17.5	16.4	-0.04	4.17	4.16	4.17
	165.1	864.9	470	259.7	17.6	17.6	16.7	17.5	16.4	-0.04	4.17	4.16	4.17
	165.2	864.9	470.3	261.7	17.6	17.6	16.8	17.6	16.4	-0.04	4.17	4.16	4.17
	165.3	864.9	470.4	263.6	17.6	17.6	16.8	17.5	16.4	-0.04	4.17	4.16	4.17
	165.4	864.9	470.5	265.6	17.6	17.7	16.8	17.6	16.4	-0.04	4.17	4.16	4.17
	165.5	864.9	470.5	267.6	17.7	17.8	16.8	17.6	16.4	-0.04	4.17	4.16	4.17
	165.6	864.9	470.2	269.8	17.7	17.8	16.8	17.6	16.4	-0.03	4.17	4.16	4.17
	165.7	864.9	469.8	272	17.8	17.8	16.8	17.6	16.4	-0.03	4.17	4.16	4.17
	165.8	865	469.2	274.4	17.8	17.9	16.8	17.6	16.4	-0.03	4.17	4.16	4.17
	165.9	865	468.7	276.9	17.8	17.9	16.8	17.6	16.5	-0.03	4.17	4.16	4.17
	166	865	468.2	279.7	17.9	17.9	16.8	17.6	16.5	-0.03	4.17	4.16	4.17
	166.1	865	468.1	282.6	17.9	17.9	16.8	17.6	16.5	-0.03	4.17	4.16	4.17
	166.2	865	468.5	285.7	17.9	18	16.8	17.6	16.5	-0.03	4.17	4.16	4.17
	166.3	864.9	469.2	288.7	17.9	18	16.8	17.6	16.5	-0.03	4.17	4.16	4.17
	166.4	865	470.6	292	18	18	16.8	17.6	16.5	-0.03	4.17	4.16	4.17
	166.5	865	472	295.8	18	18.1	16.8	17.6	16.5	-0.03	4.17	4.16	4.17
	166.6	865	474	299.8	18	18.1	16.9	17.7	16.5	-0.02	4.17	4.16	4.17
	166.7	865	474.8	303.9	18.1	18.2	16.9	17.7	16.5	-0.02	4.17	4.16	4.17
	166.8	865	475.8	308	18.1	18.2	16.9	17.7	16.4	-0.02	4.17	4.16	4.17
	166.9	865	476.6	312.1	18.1	18.2	16.9	17.7	16.5	-0.02	4.17	4.16	4.17
	167	865	477.7	316.2	18.2	18.2	16.8	17.7	16.5	-0.02	4.17	4.16	4.17
	167.1	865	479.6	320	18.2	18.3	16.9	17.7	16.5	-0.02	4.17	4.16	4.17
	167.2	865	484.2	323.8	18.3	18.3	16.9	17.7	16.5	-0.02	4.17	4.16	4.17
	167.3	864.9	489.9	327.4	18.3	18.4	16.9	17.7	16.5	-0.02	4.17	4.16	4.17
	167.4	864.9	492.5	330.9	18.3	18.4	16.9	17.7	16.5	-0.02	4.17	4.16	4.17
	167.5	865	494.3	334.3	18.3	18.4	17	17.7	16.5	-0.02	4.17	4.16	4.17
	167.6	865	495.3	337.5	18.4	18.5	16.9	17.7	16.5	-0.02	4.17	4.16	4.17
	167.7	865	496.5	340.5	18.4	18.5	16.9	17.8	16.5	-0.02	4.17	4.16	4.17
	167.8	865	497.3	342.6	18.4	18.6	16.9	17.8	16.5	-0.02	4.17	4.16	4.17
	167.9	864.9	497.8	344	18.5	18.6	17	17.8	16.5	-0.02	4.17	4.16	4.17
	168	864.9	498.7	345.7	18.5	18.7	17	17.8	16.6	-0.02	4.17	4.16	4.17
	168.1	864.9	499.2	347.7	18.6	18.7	17	17.8	16.6	-0.02	4.17	4.16	4.17
	168.2	864.9	499.7	349.8	18.6	18.8	17	17.8	16.6	-0.02	4.17	4.16	4.17
	168.3	864.8	500.2	352	18.6	18.8	16.9	17.8	16.6	-0.02	4.17	4.16	4.17
	168.4	864.8	500.7	354.1	18.7	18.8	17	17.8	16.6	-0.02	4.17	4.16	4.17
	168.5	864.6	501.3	356.2	18.7	18.9	17	17.8	16.5	-0.02	4.17	4.16	4.17
	168.6	864.6	501.8	358.2	18.8	18.9	17	17.8	16.6	-0.02	4.17	4.16	4.17
	168.7	864.6	502.2	360.1	18.8	18.9	17	17.8	16.5	-0.02	4.17	4.16	4.17
	168.8	864.5	502.9	361.9	18.9	19	17	17.8	16.6	-0.02	4.17	4.16	4.17
	168.9	864.4	503.4	363.6	18.9	19	17	17.8	16.5	-0.02	4.17	4.16	4.17
	169	864.4	503.6	365.2	18.9	19	17	17.8	16.6	-0.02	4.17	4.16	4.17
	169.1	864.3	504.1	366.8	19	19.1	17.1	17.8	16.6	-0.02	4.17	4.16	4.17
	169.2	864.2	504.5	368.4	19	19.1	17	17.8	16.5	-0.02	4.17	4.16	4.17
	169.3	864.1	504.8	369.9	19	19.1	17.1	17.8	16.6	-0.02	4.17	4.16	4.17
	169.4	864	505	371.3	19.1	19.2	17.1	17.8	16.6	-0.02	4.17	4.16	4.17
	169.5	863.8	505.3	372.8	19.1	19.3	17.1	17.8	16.5	-0.02	4.17	4.16	4.17
	169.6	863.8	505.6	374.3	19.2	19.3	17	17.9	16.6	-0.01	4.17	4.16	4.17
	169.7	863.7	506	375.9	19.2	19.4	17.1	17.9	16.6	-0.01	4.17	4.16	4.17
	169.8	863.6	506.4	377.4	19.3	19.4	17.1	17.9	16.6	-0.01	4.17	4.16	4.17
	169.9	863.6	506.6	379	19.3	19.4	17.1	17.8	16.6	-0.01	4.17	4.16	4.17
	170	863.5	506.9	380.7	19.4	19.5	17.1	17.9	16.6	-0.01	4.17	4.16	4.17
	170.1	863.5	507.2	382.4	19.4	19.5	17.1	17.9	16.6	-0.01	4.17	4.16	4.17
	170.2	863.4	507.4	384.1	19.5	19.6	17.1	17.9	16.6	-0.01	4.17	4.16	4.17
	170.3	863.3	507.7	385.7	19.5	19.6	17.1	17.9	16.6	-0.01	4.17	4.16	4.17
	170.4	863.2	507.9	387.3	19.5	19.7	17.1	17.9	16.6	-0.01	4.17	4.16	4.17
	170.5	863.1	507.9	388.9	19.6	19.7	17.1	17.9	16.6	-0.01	4.17	4.16	4.17
	170.6	863	508.1	390.5	19.7	19.8	17.1	17.9	16.6	-0.01	4.17	4.16	4.17
	170.7	862.9	508.4	392.1	19.7	19.8	17.1	17.9	16.6	-0.01	4.17	4.16	4.17
	170.8	862.7	508.7	393.6	19.7	19.9	17.1	17.9	16.6	-0.01	4.17	4.16	4.17
	170.9	862.7	508.9	395	19.8	19.9	17.1	17.9	16.6	-0.01	4.17	4.16	4.17
	171	862.5	509.2	396.4	19.8	20	17.1	17.9	16.6	-0.01	4.17	4.16	4.17
	171.1	862.4	509.4	397.8	19.9	20	17.1	17.9	16.6	-0.01	4.17	4.16	4.17
	171.2	862.3	509.6	399.1	19.9	20	17.1	17.9	16.6	-0.01	4.17	4.16	4.17
	171.3	862.2	509.8	400.1	19.9	20.1	17.1	17.9	16.6	-0.01	4.17	4.16	4.17
	171.4	862.1	510	401	20	20.2	17.2	17.9	16.6	-0.01	4.17	4.16	4.17
	171.5	862	510.2	401.3	20.1	20.2	17.1	17.9	16.6	-0.01	4.17	4.16	4.17
	171.6	861.9	510.4	400.7	20.1	20.2	17.2	17.9	16.6	-0.01	4.17	4.16	4.17
	171.7	861.8	510.7	400.2	20.2	20.3	17.1	17.9	16.6	-0.01	4.17	4.16	4.17
	171.8	861.7	510.8	399.9	20.2	20.3	17.1	17.9	16.6	-0.01	4.17	4.16	4.17
	171.9	861.6	511	399.8	20.3	20.4	17.2	17.9	16.6	-0.01	4.17	4.16	4.17
	172	861.5	511.2	400	20.3	20.4	17.1	17.9	16.6	-0.01	4.17	4.16	4.17
	172.1	861.4	511.4	400.4	20.3	20.4	17.2	17.9	16.7	-0.01	4.17	4.16	4.17
	172.2	861.3	511.6	400.9	20.4	20.5	17.2	17.9	16.6	-0.01	4.17	4.16	4.17
	172.3	861.2	511.8	401.5	20.4	20.5	17.2	18	16.7	-0.01	4.17	4.16	4.17
	172.4	861	512	402.1	20.5	20.6	17.2	17.9	16.6	-0.01	4.17	4.16	4.17
	172.5	860.9	512.1	402.8	20.5	20.6	17.2	17.9	16.7	-0.01	4.17	4.16	4.17
	172.6	860.8	512.4	403.5	20.6	20.7	17.2	17.9	16.7	-0.01	4.17	4.16	4.17
	172.7	860.7	512.5	404.3	20.6	20.7	17.2	17.9	16.7	-0.01	4.17	4.16	4.17
	172.8	860.5	512.7	405.2	20.7	20.7	17.2	17.9	16.7	-0.01	4.17	4.16	4.17
	172.9	860.3	512.8	406	20.7	20.8	17.2	17.9	16.7	-0.01	4.17	4.16	4.17
	173	860.2	513	406.8	20.8	20.9	17.2	18	16.7	-0.01	4.17	4.16	4.17
	173.1	860.1	513	407.7	20.9	20.9	17.2	17.9	16.7	-0.01	4.17	4.16	4.17
	173.2	859.9	512.6	408.6	20.9	20.9	17.2	18	16.7	-0.01	4.17	4.16	4.17
	173.3	859.7	512.5	409.8	20.9	21	17.2	18	16.7	-0.01	4.16	4.16	4.17
	173.4	859.6	518.5	411.7	21.2	21	17.2	18	16.7	-0.02	4.17	4.16	4.17
	173.5	859.5	545.4	413.8	23.5	21.1	17.2	18	16.7	0	4.16	4.16	4.17
	173.6	859	554	414.8	25.5	21.2	17.3	18	16.6	0	4.16	4.16	4.17
	173.7	857.5	559.7	415.2	27.3	21.4	17.4	18	16.7	0	4.16	4.16	4.17
	173.8	856.8	563.8	416.2	28.4	21.3	17.5	18	16.6	0	0	4.16	4.17
	173.9	857.5	567.8	416.8	29.3	21.4	17.5	17.9	16.7	0	0	4.16	4.17
	174	858.5	571.7	418	29.5	21.3	17.4	17.8	16.6	0	0	4.16	4.17
	174.1	859.3	573.2	421.8	29	21.7	17.3	17.8	16.7	0	0	4.16	4.17
	174.2	860.2	574.4	426.7	28.4	22.2	17.4	17.8	16.6	0	0	4.16	4.17
	174.3	861.2	575.5	430.4	28.2	22.6	17.4	17.9	16.7	0	0	4.16	4.17
	174.4	862	576.5	433.3	28	22.8	17.4	17.9	16.7	0	0	4.16	4.17
	174.5	862.3	577.4	436.2	28.1	23.1	17.3	17.9	16.7	0	0	4.16	4.17
	174.6	862.7	578.6	439.2	28.5	23.2	17.4	17.9	16.7	0	0	4.16	4.17
	174.7	863	580	442.1	28.8	23.4	17.4	17.9	16.7	0	0	4.16	4.17
	174.8	863.4	581.6	445.2	29.4	23.5	17.4	17.9	16.7	0	0	4.16	4.17
	174.9	863.3	583.6	447.8	30.6	23.5	17.4	17.9	16.7	0	0	4.16	4.17
	175	863	585.8	449.1	31.5	23.5	17.5	17.9	16.7	0	0	4.16	4.17
	175.1	863.5	587.8	451.5	32.1	23.6	17.5	17.9	16.7	0	0	4.16	4.17
	175.2	863.9	589.6	454.5	32.7	23.7	17.5	17.9	16.7	0	0	4.16	4.17
	175.3	864.2	591.5	457.8	33.4	23.8	17.5	17.9	16.7	0	0	4.16	4.17
	175.4	864.5	593.4	461.1	33.8	23.9	17.5	17.8	16.7	0	0	4.16	4.17
	175.5	864.8	595.3	465.1	34.1	24.1	17.5	17.9	16.7	0	0	4.16	4.17
	175.6	865.2	597.2	469.3	34.4	24.3	17.4	17.9	16.7	0	0	4.16	4.17
	175.7	865.5	599	473.9	34.6	24.5	17.5	17.9	16.7	0	0	4.16	4.17
	175.8	865.7	600.8	478.2	34.9	24.7	17.5	17.8	16.7	0	0.01	4.16	4.17
	175.9	866	602.7	482.5	35.9	24.9	17.5	17.9	16.7	0	0.01	4.16	4.17
	176	866.3	604.5	487	37.3	25.2	17.5	17.9	16.8	0	0.01	4.16	4.17
	176.1	866.4	606.5	490.9	38.3	25.5	17.5	17.8	16.7	0	0.01	4.16	4.17
	176.2	866.7	608.6	495.4	39.8	25.9	17.5	17.9	16.7	0	0.01	4.16	4.17
	176.3	866.8	610.5	499.6	40.9	26.2	17.5	17.9	16.7	0	0.01	4.16	4.17
	176.4	867.1	612.6	505.2	41.9	26.5	17.5	17.9	16.8	0	0.02	4.16	4.17
	176.5	867.2	614.9	508.3	43.5	26.9	17.5	17.9	16.8	0	3.11	4.16	4.17
	176.6	867.6	617.9	513.1	45.8	27.1	17.5	17.8	16.7	0	2.99	4.16	4.17
	176.7	867.8	620.5	517.7	48.2	27.5	17.5	17.9	16.8	0	2.91	4.16	4.17
	176.8	867.9	622.9	523	50.1	28	17.5	17.9	16.8	0	2.9	4.16	4.17
	176.9	868.1	625.2	529	51.7	28.5	17.5	17.9	16.8	0	2.83	4.16	4.17
	177	868.3	627.6	535.4	53.7	29.2	17.5	17.9	16.8	0	2.72	4.16	4.17
	177.1	868.6	630.1	543.4	55.5	29.8	17.5	17.9	16.8	0	2.71	4.16	4.17
	177.2	868.7	632.7	552.4	57.2	30.3	17.6	17.9	16.8	0	2.59	4.16	4.17
	177.3	868.8	635.7	561.5	58	30.9	17.5	17.9	16.8	0	2.53	4.16	4.17
	177.4	868.6	638.1	569.4	57.3	31.7	17.5	17.9	16.8	0	2.49	4.16	4.17
	177.5	868.5	639.6	575.5	56.3	32.6	17.5	17.9	16.8	0	2.33	4.16	4.17
	177.6	868.3	640.9	580.1	56	33.5	17.5	17.9	16.8	0	2.24	4.16	4.17
	177.7	868.4	643.1	585	55.8	34.2	17.4	18	16.8	0	2.21	4.16	4.17
	177.8	868.5	644.7	589.1	55.9	34.9	17.4	18	16.7	0	2.2	4.16	4.17
	177.9	868.5	646.7	593.1	55.8	35.4	17.3	18	16.6	0	2.11	4.16	4.17
	178	868.6	648.1	597.1	55.9	35.8	17.3	18	16.6	0	2.02	4.16	4.17
	178.1	868.4	649.7	601	56.2	36.2	17.3	18	16.6	0	2.07	4.16	4.17
	178.2	868.5	650.9	605.3	56.5	36.7	17.3	18.1	16.6	0.01	2.07	4.16	4.17
	178.3	869	651.5	608.9	56.6	37.4	17.2	18.1	16.7	0	2.06	4.16	4.17
	178.4	869.2	652.4	612.6	57.3	38.1	17.2	18.1	16.7	0	1.95	4.16	4.17
	178.5	869.4	652.4	616.3	58.7	38.8	17.2	18.1	16.7	0.01	1.94	4.16	4.17
	178.6	869.6	652.8	619.4	60.1	39.7	17.3	18.1	16.7	0.01	1.9	4.16	4.17
	178.7	870	652.9	622.5	61.5	40.6	17.3	18.1	16.8	0.01	1.82	4.16	4.17
	178.8	870.2	653.2	625.1	63.3	41.6	17.3	18.2	16.8	0.01	1.74	4.16	4.17
	178.9	870.5	653.5	627.8	64.7	42.7	17.3	18.2	16.8	0.01	1.62	4.16	4.17
	179	870.7	653.7	630.3	66.2	43.7	17.4	18.2	16.8	0.01	1.46	4.16	4.17
	179.1	871.1	653.9	632.8	67.9	44.8	17.3	18.2	16.8	0	1.33	4.16	4.17
	179.2	871.6	654.2	635.2	69.2	45.9	17.4	18.2	16.8	0	1.14	4.16	4.17
	179.3	872.6	654.6	637.3	71.2	47	17.3	18.2	16.8	0.01	0.18	4.16	4.17
	179.4	872.2	654.5	639	74	48.2	17.4	18.2	16.9	0	0.14	4.16	4.17
	179.5	872.4	654.5	640.5	76.4	49.4	17.4	18.2	16.8	0	0.12	4.16	4.17
	179.6	872.5	654.7	641.9	77.8	50.9	17.4	18.2	16.8	0	0.12	4.16	4.17
	179.7	872.6	654.8	643	80.2	52.6	17.4	18.2	16.8	0	0.12	4.16	4.17
	179.8	873	655	644	79.7	54.5	17.4	18.2	16.9	0	0.12	4.16	4.17
	179.9	873.1	655.2	644.9	80.5	56.7	17.4	18.2	16.9	0	0.12	4.16	4.17
	180	873.2	655.4	645.7	80.8	59	17.4	18.2	16.9	0	0.11	4.16	4.17
	180.1	873.3	655.6	646.4	80.7	61.4	17.4	18.3	16.9	0	0.13	4.16	4.17
	180.2	873.4	655.7	647	83.7	63.8	17.4	18.3	16.9	0	0.15	4.16	4.17
	180.3	873.6	655.8	647.5	87.5	66.2	17.4	18.3	16.9	0	0.16	4.16	4.17
	180.4	873.7	655.9	648	91.4	68.6	17.4	18.3	16.8	0	0.21	4.16	4.17
	180.5	873.8	656	648.4	95.3	71	17.4	18.3	16.9	0	0.19	4.16	4.17
	180.6	873.8	656.2	648.7	99.5	73.4	17.5	18.3	16.8	0	0.19	4.16	4.17
	180.7	874	656.3	649	103.6	75.8	17.4	18.3	16.9	0	0.17	4.16	4.17
	180.8	874.3	656.4	649.3	107.6	78.1	17.4	18.3	16.8	0	0.14	4.16	4.17
	180.9	874.4	656.5	649.5	112.2	80.2	17.4	18.3	16.9	0	0.12	4.16	4.17
	181	874.4	656.6	649.8	115.5	82.5	17.4	18.4	16.9	0	0.1	4.16	4.17
	181.1	874.3	656.7	650.1	119.6	84.6	17.4	18.3	16.8	0	0.09	4.16	4.17
	181.2	874.4	656.7	650.5	123.5	86.7	17.4	18.4	16.9	0	0.07	4.16	4.17
	181.3	874.6	656.9	650.9	126.3	88.7	17.4	18.4	16.9	0	0.05	4.16	4.17
	181.4	874.8	657	651.4	129.3	90.7	17.4	18.4	16.9	0	0.04	4.16	4.17
	181.5	874.9	657.2	652	132.9	92.6	17.4	18.4	16.8	0	0.03	4.16	4.17
	181.6	874.9	657.4	652.5	136.9	94.4	17.4	18.4	16.9	0	0.01	4.16	4.17
	181.7	874.9	657.5	652.9	140.8	96.2	17.4	18.4	16.9	0	0	4.16	4.17
	181.8	875	659.1	653.4	144.8	98	17.4	18.5	16.9	0	0	4.16	4.17
	181.9	875	661.5	653.7	148.4	99.9	17.5	18.5	17	0	0	4.16	4.17
	182	875.1	664	654.2	152.7	101.6	17.5	18.5	16.9	0	-0.01	4.16	4.17
	182.1	875.2	666.1	654.6	157.2	103.3	17.5	18.5	16.9	0	-0.01	4.16	4.17
	182.2	875.2	667	655	161.1	104.9	17.5	18.5	16.9	0	-0.01	4.16	4.17
	182.3	875.4	667.5	655.3	164.8	106.4	17.5	18.5	16.9	0	-0.01	4.16	4.17
	182.4	875.5	668.4	655.5	168.9	107.9	17.5	18.6	16.9	0	-0.01	4.16	4.17
	182.5	875.5	669.2	655.8	173.7	109.2	17.5	18.6	16.9	0	-0.01	4.16	4.17
	182.6	875.5	671.1	656	178.7	110.3	17.5	18.6	16.9	0	-0.01	4.16	4.17
	182.7	875.5	673.7	656.2	183.8	111.1	17.5	18.6	16.9	0	-0.01	4.16	4.17
	182.8	875.4	675.5	656.3	189.2	111.4	17.5	18.6	16.9	0	-0.01	4.16	4.17
	182.9	875.5	677.3	656.5	194.7	111.4	17.5	18.6	16.9	0	-0.01	4.16	4.17
	183	875.4	678.8	656.8	199.8	111.5	17.5	18.6	16.9	0	-0.01	4.16	4.17
	183.1	875.2	679.9	657	204.7	111.6	17.5	18.6	16.9	0	-0.01	4.16	4.17
	183.2	875.4	680.9	657.1	209.7	112	17.5	18.6	16.9	0	-0.01	4.16	4.17
	183.3	875.4	682.1	657.4	214.4	112.7	17.5	18.6	17	0	-0.01	4.16	4.17
	183.4	875	683.4	657.8	218.9	113.4	17.5	18.7	16.9	0	-0.01	4.16	4.17
	183.5	875	684.7	658.5	223.3	114.3	17.5	18.7	16.8	0	-0.01	4.16	4.17
	183.6	874.9	686	659.4	227.4	115.4	17.6	18.7	16.9	0	-0.01	4.16	4.17
	183.7	874.7	687.2	660.5	231.3	116.5	17.6	18.7	16.9	0	-0.01	4.16	4.17
	183.8	874.7	688.3	661.4	235.3	117.6	17.6	18.7	17	0	-0.01	4.16	4.17
	183.9	874.8	689.2	662.4	238.8	118.5	17.6	18.7	17	0	-0.01	4.16	4.17
	184	874.8	690.3	663.8	241.8	119.4	17.6	18.7	16.9	0	-0.01	4.16	4.17
	184.1	874.6	691.3	665.6	244.5	120.2	17.6	18.7	17	0	-0.01	4.16	4.17
	184.2	874.7	692.2	668	246.9	121.2	17.6	18.8	17	0	-0.01	4.16	4.17
	184.3	874.7	693.2	671	248.9	122.3	17.7	18.8	17	0	-0.01	4.16	4.17
	184.4	874.8	694	674.3	250.5	123.7	17.6	18.8	17	0	-0.01	4.16	4.17
	184.5	874.9	694.9	678	251.7	125	17.7	18.8	17	0	-0.01	4.16	4.17
	184.6	875	695.9	682.3	253	126.3	17.7	18.8	17	0	-0.01	4.16	4.17
	184.7	874.9	696.8	686.9	254.6	127.5	17.7	18.8	17	0	-0.01	4.16	4.17
	184.8	875.1	697.8	691.5	256.1	128.7	17.7	18.8	17	0	-0.01	4.16	4.17
	184.9	875	698.6	695.7	257.5	129.8	17.7	18.8	17	0	-0.01	4.16	4.17
	185	875	699.1	699.6	258.9	130.8	17.8	18.8	17	0	-0.01	4.16	4.17
	185.1	875.1	699.8	703.4	260.7	131.8	17.8	18.8	17	0	-0.01	4.16	4.17
	185.2	875.2	700.5	706.7	262.6	132.8	17.8	18.8	17	0	-0.01	4.16	4.17
	185.3	875.2	701.1	709.8	264.7	133.7	17.8	18.8	17	0	-0.01	4.16	4.17
	185.4	875	701.7	712.6	266.5	134.6	17.8	18.9	17	0	-0.01	4.16	4.17
	185.5	875	702.4	715.1	267.6	135.5	17.8	18.9	17	0	-0.01	4.16	4.17
	185.6	875	703.1	717.5	269	136.4	17.8	18.9	17	0	-0.01	4.16	4.17
	185.7	875	703.8	719.6	270.3	137.1	17.8	18.9	17.1	0	-0.01	4.16	4.17
	185.8	874.7	704.5	721.7	272	137.9	17.8	18.9	17	0	-0.01	4.16	4.17
	185.9	874.5	705.2	723.5	273.4	138.7	17.8	18.9	17	0	-0.01	4.16	4.17
	186	874.3	705.8	725.2	274.9	139.5	17.9	18.9	17	0	-0.05	4.16	4.17
	186.1	874.3	706.4	726.8	276.6	140.4	17.9	18.9	17.1	0	-0.07	4.16	4.17
	186.2	874.2	707.1	728.3	278.7	141.2	17.8	19	17	0	-0.02	4.16	4.17
	186.3	874.2	707.9	729.7	281	142	17.8	18.9	17	0	-0.04	4.16	4.17
	186.4	874	708.7	731.1	283.4	142.8	17.9	18.9	17	0	-0.07	4.16	4.17
	186.5	873.6	709.5	732.5	285.9	143.6	17.9	19	17	0	-0.07	4.16	4.17
	186.6	873.5	710.3	733.8	288.4	144.4	17.9	19	17.1	0	-0.01	4.16	4.17
	186.7	873.3	711.2	735.2	291	145.3	17.9	19	17.1	0	-0.01	4.16	4.17
	186.8	873	712.1	736.6	293.5	146.1	17.9	19.1	17.1	0	-0.01	4.16	4.17
	186.9	872.7	713	737.9	295.9	146.9	17.9	19	17.1	0	-0.01	4.16	4.17
	187	872.6	713.8	739.2	298.2	147.8	18	19.1	17.1	0	-0.01	4.16	4.17
	187.1	872.4	714.8	740.4	300.5	148.6	17.9	19.1	17.1	0	-0.01	4.16	4.17
	187.2	872.3	715.7	741.6	302.7	149.4	18	19.1	17.1	0	-0.01	4.16	4.17
	187.3	872	716.4	742.8	304.8	150.3	18	19.1	17.1	0	-0.01	4.16	4.17
	187.4	871.9	717.1	743.8	306.8	151.1	18	19.1	17.1	0	-0.01	4.16	4.17
	187.5	871.6	717.7	744.8	308.7	152	18	19.1	17.1	0	-0.01	4.16	4.17
	187.6	871.4	718.3	745.8	310.5	152.8	18	19.1	17.1	0	-0.01	4.16	4.17
	187.7	871.2	719	746.8	311.7	153.5	18	19.2	17.1	0	-0.01	4.16	4.17
	187.8	871	719.8	747.7	313.1	154.3	18	19.2	17.1	0	-0.01	4.16	4.17
	187.9	870.7	720.7	748.6	314.7	155.1	18	19.2	17.1	0	-0.01	4.16	4.17
	188	870.5	721.6	749.5	315.9	155.9	18.1	19.2	17.1	0	-0.01	4.16	4.17
	188.1	870.4	722.6	750.4	317.2	156.6	18.1	19.2	17.1	0	0	4.16	4.17
	188.2	870.3	723.5	751.2	318.4	157.4	18.1	19.3	17.1	0	0	4.16	4.17
	188.3	869.6	724.4	752	319.4	158.2	18.1	19.3	17.1	0	0	4.16	4.17
	188.4	869.5	725.3	752.8	320.7	158.9	18.1	19.3	17.1	0	0	4.16	4.17
	188.5	869.4	725.9	753.6	322	159.6	18.1	19.3	17.1	0	-0.01	4.16	4.17
	188.6	869.4	726.2	754.3	323.8	160.3	18.1	19.3	17.1	0	0	4.16	4.17
	188.7	869.3	726	755.1	325.8	161	18.1	19.3	17.1	0	0	4.16	4.17
	188.8	869.2	725.4	755.9	327.1	161.7	18.2	19.4	17.1	0	0	4.16	4.17
	188.9	869.2	724.7	756.6	328.4	162.4	18.2	19.4	17.1	0	0	4.16	4.17
	189	869.2	724	757.4	329.7	163.1	18.2	19.4	17.1	0	0	4.16	4.17
	189.1	869	723.5	758.2	331	163.7	18.2	19.4	17.1	0	0	4.16	4.17
	189.2	868.9	723.1	759	332.8	164.3	18.2	19.4	17.1	0	0	4.16	4.17
	189.3	869	723.1	759.8	334.8	164.9	18.2	19.5	17.1	0	0	4.16	4.17
	189.4	868.9	723	760.6	336.7	165.6	18.2	19.5	17.1	0	0	4.16	4.17
	189.5	868.7	723.3	761.3	338.4	166.2	18.3	19.6	17.1	0	0	4.16	4.17
	189.6	868.5	723.7	762.1	340.2	166.7	18.3	19.5	17.1	0	0	4.16	4.17
	189.7	868.5	724.2	762.9	341.9	167.3	18.3	19.6	17.1	0	0	4.16	4.17
	189.8	868.5	724.5	763.6	343.6	167.9	18.3	19.6	17.1	0	0	4.16	4.17
	189.9	868.4	724.9	764.3	345.1	168.5	18.3	19.6	17.1	0	-0.01	4.16	4.17
	190	868.4	725.3	765	346.6	169.1	18.3	19.6	17.1	0	-0.01	4.16	4.17
	190.1	868.5	725.7	765.7	348.1	169.7	18.3	19.7	17.1	0	-0.01	4.16	4.17
	190.2	868.4	726.1	766.4	349.6	170.3	18.4	19.7	17.1	0	-0.01	4.16	4.17
	190.3	868.3	726.7	767.1	351	170.9	18.4	19.7	17.1	0	-0.01	4.16	4.17
	190.4	868.1	727.4	767.8	352.5	171.4	18.4	19.7	17.2	0	-0.01	4.16	4.17
	190.5	868	728	768.4	353.9	172	18.4	19.8	17.1	0	-0.01	4.16	4.17
	190.6	867.8	728.7	769	355.3	172.6	18.4	19.8	17.1	0	-0.01	4.16	4.17
	190.7	867.8	729.5	769.5	356.7	173.1	18.4	19.8	17.1	0	-0.01	4.16	4.17
	190.8	867.7	730.2	770.1	358.1	173.7	18.5	19.8	17.1	0	-0.01	4.16	4.17
	190.9	867.6	731.1	770.5	359.5	174.2	18.5	19.8	17.2	0	0	4.16	4.17
	191	867.4	731.8	771.1	360.8	174.8	18.5	19.9	17.2	0	-0.05	4.16	4.17
	191.1	867.3	732.7	771.6	362.1	175.3	18.5	19.9	17.1	0	-0.01	4.16	4.17
	191.2	867.2	733.5	772.2	363.3	175.9	18.6	19.9	17.2	0	-0.01	4.16	4.17
	191.3	867	734.4	772.9	364.5	176.4	18.6	19.9	17.1	0	-0.01	4.16	4.17
	191.4	867	735.2	773.6	365.8	176.9	18.6	19.9	17.2	0	-0.01	4.16	4.17
	191.5	866.8	736.1	774.2	367	177.4	18.6	20	17.2	0	-0.01	4.16	4.17
	191.6	866.7	737	774.9	368.2	177.9	18.6	20	17.1	0	-0.01	4.16	4.17
	191.7	866.6	737.9	775.7	369.4	178.5	18.7	20	17.2	0	-0.01	4.16	4.17
	191.8	866.5	738.8	776.4	370.5	179	18.7	20	17.2	0	-0.01	4.16	4.17
	191.9	866.4	739.7	777.2	371.7	179.4	18.7	20.1	17.2	0	-0.01	4.16	4.17
	192	866.3	740.6	778.1	373	179.9	18.7	20.1	17.2	0	-0.01	4.16	4.17
	192.1	866.2	741.4	779	374.2	180.4	18.8	20.1	17.2	0	-0.01	4.16	4.17
	192.2	866.1	742.2	780	375.4	180.8	18.7	20.2	17.2	0	-0.02	4.16	4.17
	192.3	866	742.9	781.1	376.4	181.3	18.8	20.2	17.2	0	-0.01	4.16	4.17
	192.4	865.8	743.7	782.2	377.6	181.8	18.8	20.2	17.2	0	-0.03	4.16	4.17
	192.5	865.7	744.4	783.2	378.6	182.2	18.9	20.3	17.2	0	-0.03	4.16	4.17
	192.6	865.6	745.3	784.2	379.8	182.7	18.9	20.3	17.2	0	-0.01	4.16	4.17
	192.7	865.6	746	785.2	380.9	183	18.9	20.3	17.2	0	-0.01	4.16	4.17
	192.8	865.5	746.8	786.2	382.1	183.6	18.9	20.4	17.3	0	-0.02	4.16	4.17
	192.9	865.5	747.6	787.3	383.2	184	18.9	20.4	17.3	0	-0.02	4.16	4.17
	193	865.4	748.4	788.3	384.4	184.4	19	20.4	17.3	0	-0.02	4.16	4.17
	193.1	865.3	749.1	789.3	385.4	184.8	19	20.4	17.2	0	-0.01	4.16	4.17
	193.2	865.2	749.8	790.3	386.5	185.2	19	20.5	17.3	0	-0.01	4.16	4.17
	193.3	865.2	750.5	791.3	387.6	185.6	19	20.5	17.3	0	0	4.16	4.17
	193.4	865.1	751.2	792.4	388.7	186	19	20.5	17.3	0	0	4.16	4.17
	193.5	865	751.8	793.4	389.7	186.4	19.1	20.6	17.3	0	0	4.16	4.17
	193.6	864.8	752.4	794.5	390.9	186.8	19.1	20.6	17.3	0	0	4.16	4.17
	193.7	864.7	753	795.6	392	187.1	19.1	20.6	17.3	0	0	4.16	4.17
	193.8	864.6	753.7	796.6	393.1	187.4	19.1	20.7	17.3	0	0	4.16	4.17
	193.9	864.5	754.3	797.8	394.1	187.7	19.1	20.7	17.3	0	0	4.16	4.17
	194	864.5	754.9	798.8	395.1	188	19.2	20.7	17.3	0	0	4.16	4.17
	194.1	864.4	755.4	799.9	396	188.4	19.2	20.7	17.3	0	0	4.16	4.17
	194.2	864.3	756.1	800.8	397	188.7	19.2	20.7	17.3	0	0	4.16	4.17
	194.3	864.3	756.7	801.7	397.9	189	19.3	20.8	17.3	0	0	4.16	4.17
	194.4	864.1	757.4	802.7	398.7	189.4	19.3	20.8	17.3	0	0	4.16	4.17
	194.5	864	758.1	803.5	399.5	189.7	19.3	20.9	17.3	0	0	4.16	4.17
	194.6	863.9	758.8	804.4	400.3	190	19.3	20.9	17.3	0	0	4.16	4.17
	194.7	863.8	759.4	805.3	401.2	190.3	19.4	21	17.4	0	0	4.16	4.17
	194.8	863.7	759.9	806.1	402.2	190.6	19.4	21	17.3	0	0	4.16	4.17
	194.9	863.8	760.4	807	403.1	190.9	19.4	21	17.3	0	0	4.16	4.17
	195	863.7	760.9	807.9	404	191.2	19.5	21.1	17.4	0	0	4.16	4.17
	195.1	863.6	761.4	808.7	404.8	191.6	19.5	21.1	17.4	0	0	4.16	4.17
	195.2	863.4	761.9	809.5	405.7	191.9	19.5	21.1	17.3	0	0	4.16	4.17
	195.3	863.4	762.5	810.3	406.4	192.2	19.6	21.1	17.4	0	0	4.16	4.17
	195.4	863.3	763	811.2	407.2	192.5	19.6	21.2	17.4	0	0	4.16	4.17
	195.5	863.1	763.4	812	408	192.9	19.6	21.2	17.4	0	0	4.16	4.17
	195.6	862.8	763.9	812.8	408.8	193.2	19.7	21.2	17.4	0	0	4.16	4.17
	195.7	862.6	764.2	813.6	409.6	193.6	19.7	21.3	17.4	0	0	4.16	4.17
	195.8	862.5	764.6	814.4	410.4	193.9	19.7	21.3	17.4	0	0	4.16	4.17
	195.9	862.3	765	815.2	411.1	194.3	19.8	21.3	17.4	0	0	4.16	4.17
	196	862.4	765.4	816	411.8	194.6	19.8	21.4	17.4	0	0	4.16	4.17
	196.1	862.3	765.7	816.7	412.5	195	19.8	21.4	17.4	0	0	4.16	4.17
	196.2	862.2	766	817.5	413.2	195.3	19.8	21.4	17.4	0	0	4.16	4.17
	196.3	862	766.3	818.2	414	195.7	19.9	21.5	17.4	0	0	4.16	4.17
	196.4	862	766.6	818.9	414.6	196	19.9	21.5	17.4	0	0	4.16	4.17
	196.5	861.8	766.9	819.6	415.3	196.3	19.9	21.5	17.4	0	0	4.16	4.17
	196.6	861.7	767.2	820.3	416	196.7	20	21.5	17.4	0	0	4.16	4.17
	196.7	861.6	767.5	820.8	416.7	197.1	20	21.6	17.5	0	0	4.16	4.17
	196.8	861.5	767.7	821.4	417.4	197.5	20	21.6	17.5	0	-0.02	4.16	4.17
	196.9	861.4	767.9	822.1	418.2	197.8	20.1	21.7	17.5	0	-0.02	4.16	4.17
	197	861.3	768.2	822.7	418.8	198.2	20.1	21.7	17.5	0	-0.01	4.16	4.17
	197.1	861.2	768.4	823.3	419.4	198.5	20.1	21.7	17.5	0	-0.01	4.16	4.17
	197.2	861.1	768.6	823.8	420.1	198.9	20.2	21.7	17.5	0	-0.01	4.16	4.17
	197.3	861	768.8	824.5	420.8	199.3	20.2	21.8	17.5	0	0	4.16	4.17
	197.4	860.8	769	825.1	421.5	199.6	20.2	21.8	17.5	0	0	4.16	4.17
	197.5	860.7	769.2	825.6	422.2	200	20.3	21.9	17.5	0	0	4.16	4.17
	197.6	860.6	769.4	826.1	422.8	200.4	20.3	21.9	17.4	0	0	4.16	4.17
	197.7	860.4	769.5	826.7	423.5	200.7	20.3	21.9	17.5	0	0	4.16	4.17
	197.8	860.3	769.7	827.1	424.2	201.1	20.4	21.9	17.4	0	0	4.16	4.17
	197.9	860.2	769.8	827.7	424.8	201.4	20.4	22	17.5	0	0	4.16	4.17
	198	860.1	770	828.2	425.4	201.8	20.4	22.1	17.5	0	0	4.16	4.17
	198.1	860	770.1	828.6	426.1	202.1	20.4	22.1	17.5	0	0	4.16	4.17
	198.2	859.8	770.1	829.1	426.7	202.5	20.4	22.1	17.5	0	0	4.16	4.17
	198.3	859.7	770.2	829.5	427.4	202.9	20.5	22.2	17.5	0	0	4.16	4.17
	198.4	859.6	770.3	830	428.1	203.3	20.6	22.2	17.5	0	0	4.16	4.17
	198.5	859.5	770.5	830.5	428.6	203.7	20.6	22.3	17.5	0	0	4.16	4.17
	198.6	859.3	770.7	830.9	429.2	204	20.6	22.3	17.5	0	0	4.16	4.17
	198.7	859.2	770.8	831.3	429.8	204.4	20.6	22.3	17.5	0	0	4.16	4.17
	198.8	859.1	770.9	831.7	430.4	204.8	20.7	22.3	17.5	0	0	4.16	4.17
	198.9	859	771	832.1	431	205.2	20.7	22.4	17.5	0	0	4.16	4.17
	199	859	771.1	832.5	431.6	205.6	20.7	22.4	17.5	0	0	4.16	4.17
	199.1	858.8	771.2	832.9	432.1	206	20.8	22.5	17.5	0	0	4.16	4.17
	199.2	858.7	771.3	833.3	432.7	206.4	20.8	22.5	17.5	0	0	4.16	4.17
	199.3	858.5	771.3	833.7	433.2	206.8	20.8	22.6	17.5	0	0	4.16	4.17
	199.4	858.4	771.4	834.1	433.8	207.3	20.8	22.6	17.5	0	-0.01	4.16	4.17
	199.5	858.3	771.4	834.5	434.3	207.7	20.9	22.6	17.5	0	-0.01	4.16	4.17
	199.6	858.1	771.3	834.8	434.8	208.1	20.9	22.6	17.5	0	-0.01	4.16	4.17
[truncated: 94,003 more rows]

## Sheet: Figure 4e
Figure 4e
			TIA	TIB	TIIA	TIIB	TIIIA	TIIIB	TIVA	TIVB	VI	VII	VIII	VIV
		Time/s	Temperature/℃								Voltage (V)
		0	16.6	15.8	15.9	15.8	15.1	15.4	15.3	14.6	4.17	4.17	4.17	4.17
		0.1	16.6	15.7	15.9	15.8	15.1	15.3	15.3	14.6	4.17	4.17	4.17	4.17
		0.2	16.6	15.7	15.9	15.7	15.1	15.4	15.2	14.6	4.17	4.17	4.17	4.17
		0.3	16.6	15.7	15.9	15.8	15.1	15.4	15.3	14.6	4.17	4.17	4.17	4.17
		0.4	16.6	15.8	15.9	15.7	15.1	15.4	15.2	14.6	4.17	4.17	4.17	4.17
		0.5	16.6	15.7	15.9	15.8	15.1	15.3	15.2	14.6	4.17	4.17	4.17	4.17
		0.6	16.6	15.7	15.9	15.8	15.1	15.4	15.2	14.6	4.17	4.17	4.17	4.17
		0.7	16.6	15.7	15.8	15.7	15	15.3	15.3	14.6	4.17	4.17	4.17	4.17
		0.8	16.6	15.7	15.9	15.7	15.1	15.4	15.2	14.6	4.17	4.17	4.17	4.17
		0.9	16.6	15.7	15.8	15.7	15.1	15.3	15.2	14.6	4.17	4.17	4.17	4.17
		1	16.6	15.7	15.9	15.7	15.1	15.3	15.2	14.6	4.17	4.17	4.17	4.17
		1.1	16.6	15.7	15.8	15.7	15.1	15.3	15.2	14.6	4.17	4.17	4.17	4.17
		1.2	16.6	15.7	15.9	15.7	15.1	15.3	15.2	14.6	4.17	4.17	4.17	4.17
		1.3	16.6	15.7	15.8	15.7	15.1	15.3	15.2	14.6	4.17	4.17	4.17	4.17
		1.4	16.6	15.7	15.8	15.7	15.1	15.3	15.3	14.6	4.17	4.17	4.17	4.17
		1.5	16.6	15.7	15.9	15.8	15.1	15.3	15.2	14.6	4.17	4.17	4.17	4.17
		1.6	16.6	15.7	15.8	15.7	15	15.4	15.3	14.6	4.17	4.17	4.17	4.17
		1.7	16.6	15.7	15.9	15.8	15.1	15.3	15.3	14.6	4.17	4.17	4.17	4.17
		1.8	16.6	15.7	15.8	15.7	15.1	15.3	15.2	14.6	4.17	4.17	4.17	4.17
		1.9	16.6	15.7	15.9	15.8	15.1	15.3	15.3	14.6	4.17	4.17	4.17	4.17
		2	16.6	15.7	15.8	15.8	15.1	15.4	15.3	14.6	4.17	4.17	4.17	4.17
		2.1	16.6	15.7	15.9	15.8	15.1	15.3	15.2	14.6	4.17	4.17	4.17	4.17
		2.2	16.6	15.7	15.9	15.8	15.1	15.3	15.2	14.6	4.17	4.17	4.17	4.17
		2.3	16.6	15.8	15.9	15.8	15.1	15.3	15.2	14.6	4.17	4.17	4.17	4.17
		2.4	16.6	15.7	15.8	15.7	15.1	15.3	15.2	14.6	4.17	4.17	4.17	4.17
		2.5	16.6	15.8	15.9	15.8	15.1	15.4	15.2	14.6	4.17	4.17	4.17	4.17
		2.6	16.6	15.8	15.9	15.7	15.1	15.3	15.2	14.6	4.17	4.17	4.17	4.17
		2.7	16.6	15.7	15.8	15.7	15.1	15.3	15.3	14.6	4.17	4.17	4.17	4.17
		2.8	16.6	15.8	15.9	15.8	15.1	15.3	15.2	14.6	4.17	4.17	4.17	4.17
		2.9	16.6	15.8	15.9	15.8	15.1	15.3	15.2	14.6	4.17	4.17	4.17	4.17
		3	16.6	15.8	15.9	15.8	15.1	15.3	15.2	14.6	4.17	4.17	4.17	4.17
		3.1	16.6	15.8	15.9	15.7	15.1	15.3	15.2	14.6	4.17	4.17	4.17	4.17
		3.2	16.6	15.8	15.8	15.7	15.1	15.3	15.2	14.6	4.17	4.17	4.17	4.17
		3.3	16.6	15.7	15.8	15.7	15.1	15.3	15.2	14.6	4.17	4.17	4.17	4.17
		3.4	16.6	15.8	15.9	15.8	15.1	15.3	15.2	14.6	4.17	4.17	4.17	4.17
		3.5	16.6	15.8	15.9	15.7	15.1	15.3	15.2	14.6	4.17	4.17	4.17	4.17
		3.6	16.6	15.8	15.8	15.7	15.1	15.3	15.2	14.6	4.17	4.17	4.17	4.17
		3.7	16.6	15.8	15.9	15.8	15.1	15.3	15.2	14.6	4.17	4.17	4.17	4.17
		3.8	16.6	15.8	15.8	15.7	15	15.3	15.2	14.6	4.17	4.17	4.17	4.17
		3.9	16.6	15.8	15.9	15.8	15.1	15.3	15.3	14.6	4.17	4.17	4.17	4.17
		4	16.6	15.8	15.9	15.8	15.1	15.3	15.2	14.6	4.17	4.17	4.17	4.17
		4.1	16.6	15.8	15.9	15.8	15.1	15.3	15.2	14.6	4.17	4.17	4.17	4.17
		4.2	16.6	15.8	15.9	15.8	15.1	15.3	15.3	14.6	4.17	4.17	4.17	4.17
		4.3	16.6	15.8	15.9	15.7	15.1	15.3	15.2	14.6	4.17	4.17	4.17	4.17
		4.4	16.6	15.8	15.9	15.7	15.1	15.3	15.2	14.6	4.17	4.17	4.17	4.17
		4.5	16.6	15.8	15.9	15.8	15.1	15.3	15.3	14.6	4.17	4.17	4.17	4.17
		4.6	16.6	15.8	15.9	15.8	15.1	15.3	15.2	14.6	4.17	4.17	4.17	4.17
		4.7	16.6	15.8	15.8	15.8	15.1	15.4	15.2	14.6	4.17	4.17	4.17	4.17
		4.8	16.6	15.8	15.9	15.8	15.1	15.3	15.2	14.6	4.17	4.17	4.17	4.17
		4.9	16.6	15.8	15.8	15.8	15.2	15.3	15.2	14.6	4.17	4.17	4.17	4.17
		5	16.6	15.9	15.9	15.8	15.1	15.4	15.2	14.6	4.17	4.17	4.17	4.17
		5.1	16.6	15.8	15.9	15.8	15.2	15.3	15.2	14.6	4.17	4.17	4.17	4.17
		5.2	16.6	15.8	15.9	15.8	15.1	15.3	15.3	14.6	4.17	4.17	4.17	4.17
		5.3	16.7	15.9	15.9	15.8	15.2	15.3	15.2	14.6	4.17	4.17	4.17	4.17
		5.4	16.6	15.8	15.9	15.8	15.1	15.3	15.2	14.6	4.17	4.17	4.17	4.17
		5.5	16.6	15.8	15.8	15.8	15.1	15.3	15.3	14.6	4.17	4.17	4.17	4.17
		5.6	16.6	15.9	15.8	15.7	15.1	15.3	15.3	14.6	4.17	4.17	4.17	4.17
		5.7	16.6	15.8	15.9	15.8	15.2	15.3	15.2	14.6	4.17	4.17	4.17	4.17
		5.8	16.6	15.8	15.9	15.7	15.1	15.3	15.2	14.6	4.17	4.17	4.17	4.17
		5.9	16.6	15.9	15.9	15.7	15.2	15.3	15.2	14.7	4.17	4.17	4.17	4.17
		6	16.6	15.8	15.9	15.8	15.2	15.3	15.3	14.6	4.17	4.17	4.17	4.17
		6.1	16.6	15.9	15.9	15.8	15.2	15.4	15.2	14.6	4.17	4.17	4.17	4.17
		6.2	16.6	15.8	15.9	15.8	15.1	15.3	15.2	14.6	4.17	4.17	4.17	4.17
		6.3	16.6	15.9	15.9	15.8	15.2	15.3	15.2	14.6	4.17	4.17	4.17	4.17
		6.4	16.6	15.8	15.9	15.8	15.2	15.3	15.2	14.6	4.17	4.17	4.17	4.17
		6.5	16.7	15.8	15.8	15.7	15.1	15.3	15.2	14.6	4.17	4.17	4.17	4.17
		6.6	16.6	15.8	15.9	15.8	15.2	15.3	15.2	14.7	4.17	4.17	4.17	4.17
		6.7	16.6	15.8	15.9	15.7	15.2	15.3	15.2	14.6	4.17	4.17	4.17	4.17
		6.8	16.6	15.6	15.9	15.7	15.2	15.3	15.2	14.6	4.17	4.17	4.17	4.17
		6.9	16.6	15.8	15.9	15.8	15.2	15.3	15.3	14.6	4.17	4.17	4.17	4.17
		7	16.6	15.8	15.9	15.7	15.1	15.3	15.2	14.6	4.17	4.17	4.17	4.17
		7.1	16.6	15.9	15.9	15.7	15.2	15.3	15.2	14.6	4.17	4.17	4.17	4.17
		7.2	16.6	15.8	15.9	15.8	15.1	15.3	15.2	14.6	4.17	4.17	4.17	4.17
		7.3	16.6	15.9	15.9	15.8	15.2	15.3	15.3	14.6	4.17	4.17	4.17	4.17
		7.4	16.6	15.9	15.9	15.8	15.2	15.3	15.2	14.6	4.17	4.17	4.17	4.17
		7.5	16.6	15.9	15.9	15.8	15.2	15.3	15.3	14.6	4.17	4.17	4.17	4.17
		7.6	16.6	15.8	15.9	15.7	15.1	15.3	15.2	14.6	4.17	4.17	4.17	4.17
		7.7	16.6	15.8	15.8	15.7	15.1	15.3	15.2	14.6	4.17	4.17	4.17	4.17
		7.8	16.6	15.9	15.9	15.8	15.1	15.3	15.2	14.6	4.17	4.17	4.17	4.17
		7.9	16.6	15.8	15.8	15.7	15.1	15.3	15.2	14.6	4.17	4.17	4.17	4.17
		8	16.6	15.7	15.8	15.8	15.1	15.3	15.2	14.6	4.17	4.17	4.17	4.17
		8.1	16.7	15.9	15.9	15.7	15.2	15.3	15.2	14.6	4.17	4.17	4.17	4.17
		8.2	16.6	15.8	15.8	15.7	15.1	15.4	15.3	14.6	4.17	4.17	4.17	4.17
		8.3	16.6	15.9	15.9	15.8	15.2	15.3	15.2	14.6	4.17	4.17	4.17	4.17
		8.4	16.6	15.8	15.9	15.8	15.2	15.3	15.2	14.6	4.17	4.17	4.17	4.17
		8.5	16.6	15.9	15.9	15.8	15.2	15.3	15.3	14.6	4.17	4.17	4.17	4.17
		8.6	16.6	15.8	15.8	15.7	15.1	15.4	15.2	14.6	4.17	4.17	4.17	4.17
		8.7	16.6	15.8	15.9	15.8	15.1	15.3	15.3	14.6	4.17	4.17	4.17	4.17
		8.8	16.6	15.9	15.8	15.8	15.1	15.3	15.2	14.6	4.17	4.17	4.17	4.17
		8.9	16.6	15.8	15.8	15.7	15.1	15.3	15.2	14.6	4.17	4.17	4.17	4.17
		9	16.6	15.9	15.9	15.8	15.2	15.3	15.2	14.6	4.17	4.17	4.17	4.17
		9.1	16.6	15.8	15.8	15.8	15.1	15.3	15.3	14.6	4.17	4.17	4.17	4.17
		9.2	16.6	15.9	15.9	15.8	15.2	15.4	15.2	14.6	4.17	4.17	4.17	4.17
		9.3	16.6	15.6	15.8	15.7	15.1	15.4	15.2	14.6	4.17	4.17	4.17	4.17
		9.4	16.6	15.8	15.8	15.7	15.2	15.3	15.2	14.6	4.17	4.17	4.17	4.17
		9.5	16.6	15.8	15.8	15.7	15.1	15.3	15.2	14.6	4.17	4.17	4.17	4.17
		9.6	16.6	15.8	15.8	15.7	15.1	15.3	15.3	14.6	4.17	4.17	4.17	4.17
		9.7	16.6	15.8	15.8	15.7	15.1	15.3	15.2	14.6	4.17	4.17	4.17	4.17
		9.8	16.6	15.8	15.8	15.7	15.1	15.3	15.2	14.6	4.17	4.17	4.17	4.17
		9.9	16.6	15.8	15.8	15.7	15	15.3	15.3	14.6	4.17	4.17	4.17	4.17
		10	16.6	15.8	15.9	15.7	15.1	15.3	15.2	14.6	4.17	4.17	4.17	4.17
		10.1	16.6	15.8	15.8	15.7	15.1	15.4	15.2	14.6	4.17	4.17	4.17	4.17
		10.2	16.6	15.6	15.8	15.7	15.1	15.3	15.2	14.6	4.17	4.17	4.17	4.17
		10.3	16.6	15.9	15.8	15.7	15.1	15.3	15.3	14.6	4.17	4.17	4.17	4.17
		10.4	16.6	15.8	15.8	15.7	15.1	15.3	15.2	14.6	4.17	4.17	4.17	4.17
		10.5	16.6	15.8	15.8	15.7	15.1	15.3	15.2	14.6	4.17	4.17	4.17	4.17
		10.6	16.6	15.8	15.8	15.8	15.1	15.3	15.2	14.6	4.17	4.17	4.17	4.17
		10.7	16.6	15.9	15.8	15.7	15.1	15.3	15.2	14.6	4.17	4.17	4.17	4.17
		10.8	16.6	15.8	15.8	15.7	15.1	15.3	15.2	14.6	4.17	4.17	4.17	4.17
		10.9	16.6	15.8	15.8	15.7	15.1	15.3	15.3	14.6	4.17	4.17	4.17	4.17
		11	16.6	15.8	15.8	15.7	15.1	15.3	15.3	14.6	4.17	4.17	4.17	4.17
		11.1	16.6	15.9	15.9	15.8	15.2	15.4	15.3	14.6	4.17	4.17	4.17	4.17
		11.2	16.6	15.8	15.8	15.7	15.1	15.2	15.3	14.6	4.17	4.17	4.17	4.17
		11.3	16.6	15.6	15.8	15.7	15.1	15.4	15.2	14.6	4.17	4.17	4.17	4.17
		11.4	16.6	15.8	15.8	15.7	15.1	15.3	15.3	14.6	4.17	4.17	4.17	4.17
		11.5	16.6	15.6	15.8	15.7	15.1	15.3	15.3	14.6	4.17	4.17	4.17	4.17
		11.6	16.6	15.8	15.8	15.7	15.1	15.3	15.2	14.6	4.17	4.17	4.17	4.17
		11.7	16.6	15.9	15.8	15.7	15.1	15.3	15.2	14.6	4.17	4.17	4.17	4.17
		11.8	16.6	15.8	15.8	15.7	15.1	15.4	15.2	14.6	4.17	4.17	4.17	4.17
		11.9	16.6	15.8	15.8	15.7	15.1	15.3	15.2	14.6	4.17	4.17	4.17	4.17
		12	16.6	15.8	15.8	15.7	15.1	15.3	15.2	14.6	4.17	4.17	4.17	4.17
		12.1	16.6	15.8	15.8	15.7	15.1	15.3	15.2	14.6	4.17	4.17	4.17	4.17
		12.2	16.6	15.6	15.9	15.7	15.2	15.3	15.2	14.6	4.17	4.17	4.17	4.17
		12.3	16.6	15.8	15.8	15.7	15.1	15.3	15.2	14.6	4.17	4.17	4.17	4.17
		12.4	16.6	15.8	15.8	15.7	15.1	15.3	15.2	14.6	4.17	4.17	4.17	4.17
		12.5	16.6	15.8	15.8	15.7	15.1	15.3	15.3	14.6	4.17	4.17	4.17	4.17
		12.6	16.6	15.8	15.8	15.7	15.1	15.3	15.2	14.6	4.17	4.17	4.17	4.17
		12.7	16.6	15.6	15.8	15.7	15.1	15.4	15.2	14.6	4.17	4.17	4.17	4.17
		12.8	16.6	15.8	15.8	15.7	15.1	15.3	15.3	14.6	4.17	4.17	4.17	4.17
		12.9	16.6	15.8	15.8	15.7	15.1	15.3	15.2	14.6	4.17	4.17	4.17	4.17
		13	16.6	15.8	15.8	15.7	15.1	15.4	15.2	14.6	4.17	4.17	4.17	4.17
		13.1	16.6	15.8	15.8	15.7	15.1	15.3	15.3	14.6	4.17	4.17	4.17	4.17
		13.2	16.6	15.8	15.8	15.7	15.1	15.3	15.2	14.6	4.17	4.17	4.17	4.17
		13.3	16.6	15.8	15.8	15.7	15.1	15.3	15.2	14.6	4.17	4.17	4.17	4.17
		13.4	16.6	15.8	15.8	15.7	15.1	15.3	15.2	14.6	4.17	4.17	4.17	4.17
		13.5	16.6	15.8	15.8	15.7	15.1	15.3	15.2	14.6	4.17	4.17	4.17	4.17
		13.6	16.6	15.8	15.8	15.7	15.1	15.3	15.3	14.6	4.17	4.17	4.17	4.17
		13.7	16.6	15.8	15.8	15.7	15.1	15.3	15.2	14.6	4.17	4.17	4.17	4.17
		13.8	16.6	15.8	15.8	15.8	15.1	15.3	15.2	14.6	4.17	4.17	4.17	4.17
		13.9	16.6	15.8	15.8	15.7	15.1	15.3	15.3	14.6	4.17	4.17	4.17	4.17
		14	16.6	15.8	15.8	15.7	15.1	15.3	15.2	14.6	4.17	4.17	4.17	4.17
		14.1	16.6	15.8	15.8	15.7	15.1	15.3	15.2	14.6	4.17	4.17	4.17	4.17
		14.2	16.6	15.8	15.8	15.7	15.1	15.3	15.2	14.6	4.17	4.17	4.17	4.17
		14.3	16.6	15.8	15.8	15.7	15.1	15.3	15.2	14.6	4.17	4.17	4.17	4.17
		14.4	16.6	15.8	15.8	15.7	15.1	15.3	15.2	14.6	4.17	4.17	4.17	4.17
		14.5	16.6	15.8	15.8	15.7	15.1	15.4	15.2	14.6	4.17	4.17	4.17	4.17
		14.6	16.6	15.8	15.8	15.7	15.1	15.3	15.3	14.5	4.17	4.17	4.17	4.17
		14.7	16.6	15.8	15.8	15.7	15.1	15.3	15.2	14.6	4.17	4.17	4.17	4.17
		14.8	16.6	15.8	15.8	15.7	15.1	15.3	15.2	14.5	4.17	4.17	4.17	4.17
		14.9	16.6	15.8	15.8	15.7	15.1	15.3	15.2	14.6	4.17	4.17	4.17	4.17
		15	16.6	15.8	15.9	15.7	15.1	15.3	15.2	14.6	4.17	4.17	4.17	4.17
		15.1	16.6	15.8	15.8	15.7	15.1	15.3	15.2	14.6	4.17	4.17	4.17	4.17
		15.2	16.6	15.8	15.8	15.7	15.1	15.4	15.2	14.5	4.17	4.17	4.17	4.17
		15.3	16.6	15.8	15.8	15.8	15.1	15.3	15.3	14.6	4.17	4.17	4.17	4.17
		15.4	16.6	15.8	15.8	15.7	15.1	15.3	15.3	14.6	4.17	4.17	4.17	4.17
		15.5	16.6	15.8	15.9	15.7	15.1	15.3	15.2	14.5	4.17	4.17	4.17	4.17
		15.6	16.6	15.8	15.8	15.7	15.1	15.4	15.2	14.6	4.17	4.17	4.17	4.17
		15.7	16.6	15.8	15.8	15.7	15.1	15.3	15.3	14.6	4.17	4.17	4.17	4.17
		15.8	16.6	15.8	15.8	15.7	15.1	15.3	15.2	14.6	4.17	4.17	4.17	4.17
		15.9	16.6	15.8	15.9	15.7	15.1	15.4	15.2	14.6	4.17	4.17	4.17	4.17
		16	16.6	15.8	15.8	15.7	15.1	15.4	15.2	14.5	4.17	4.17	4.17	4.17
		16.1	16.6	15.8	15.8	15.7	15.1	15.3	15.3	14.6	4.17	4.17	4.17	4.17
		16.2	16	15.8	15.6	15.7	15.4	15.5	15.1	14.6	4.17	4.17	4.17	4.17
		16.3	15.9	15.8	15.6	15.7	15.4	15.4	15.1	14.7	4.17	4.17	4.17	4.17
		16.4	15.9	15.8	15.6	15.7	15.5	15.4	15.1	14.6	4.17	4.17	4.17	4.17
		16.5	15.9	15.8	15.6	15.7	15.5	15.4	15.1	14.6	4.17	4.17	4.17	4.17
		16.6	15.9	15.8	15.6	15.7	15.5	15.5	15.1	14.6	4.17	4.17	4.17	4.17
		16.7	15.9	15.8	15.6	15.7	15.4	15.4	15.2	14.6	4.17	4.17	4.17	4.17
		16.8	15.9	15.8	15.6	15.7	15.5	15.4	15.1	14.6	4.17	4.17	4.17	4.17
		16.9	15.9	15.8	15.6	15.7	15.4	15.4	15.1	14.6	4.17	4.17	4.17	4.17
		17	15.9	15.7	15.6	15.7	15.4	15.4	15.1	14.6	4.17	4.17	4.17	4.17
		17.1	15.9	15.7	15.6	15.7	15.4	15.5	15.1	14.6	4.17	4.17	4.17	4.17
		17.2	15.9	15.7	15.6	15.7	15.4	15.4	15.2	14.6	4.17	4.17	4.17	4.17
		17.3	16	15.7	15.6	15.7	15.5	15.4	15.1	14.6	4.17	4.17	4.17	4.17
		17.4	16	15.8	15.6	15.7	15.4	15.4	15.1	14.7	4.17	4.17	4.17	4.17
		17.5	16.1	15.7	15.6	15.7	15.4	15.4	15.1	14.6	4.17	4.17	4.17	4.17
		17.6	16.1	15.7	15.6	15.7	15.5	15.5	15.1	14.6	4.17	4.17	4.17	4.17
		17.7	16.2	15.8	15.6	15.7	15.4	15.4	15.1	14.6	4.17	4.17	4.17	4.17
		17.8	16.3	15.7	15.6	15.7	15.4	15.4	15.2	14.6	4.17	4.17	4.17	4.17
		17.9	16.3	15.7	15.6	15.7	15.4	15.4	15.1	14.7	4.17	4.17	4.17	4.17
		18	16.4	15.7	15.6	15.7	15.4	15.4	15.2	14.6	4.17	4.17	4.17	4.17
		18.1	16.5	15.7	15.6	15.7	15.5	15.4	15.2	14.6	4.17	4.17	4.17	4.17
		18.2	16.6	15.7	15.6	15.7	15.4	15.4	15.2	14.6	4.17	4.17	4.17	4.17
		18.3	16.7	15.7	15.6	15.7	15.5	15.5	15.2	14.6	4.17	4.17	4.17	4.17
		18.4	16.8	15.7	15.6	15.7	15.4	15.4	15.1	14.6	4.17	4.17	4.17	4.17
		18.5	17	15.7	15.6	15.7	15.5	15.4	15.1	14.6	4.17	4.17	4.17	4.17
		18.6	17.1	15.7	15.6	15.7	15.4	15.5	15.1	14.6	4.17	4.17	4.17	4.17
		18.7	17.2	15.7	15.6	15.7	15.4	15.5	15.2	14.6	4.17	4.17	4.17	4.17
		18.8	17.4	15.7	15.6	15.7	15.4	15.4	15.1	14.6	4.17	4.17	4.17	4.17
		18.9	17.6	15.7	15.6	15.7	15.4	15.4	15.1	14.7	4.17	4.17	4.17	4.17
		19	17.8	15.7	15.6	15.7	15.5	15.4	15.1	14.6	4.17	4.17	4.17	4.17
		19.1	18	15.7	15.6	15.7	15.5	15.4	15.1	14.6	4.17	4.17	4.17	4.17
		19.2	18.2	15.7	15.6	15.7	15.4	15.4	15.1	14.6	4.17	4.17	4.17	4.17
		19.3	18.4	15.7	15.6	15.7	15.4	15.4	15.2	14.6	4.17	4.17	4.17	4.17
		19.4	18.7	15.7	15.6	15.7	15.5	15.4	15.1	14.6	4.17	4.17	4.17	4.17
		19.5	18.9	15.7	15.6	15.7	15.4	15.4	15.1	14.6	4.17	4.17	4.17	4.17
		19.6	19.1	15.7	15.6	15.7	15.4	15.4	15.2	14.6	4.17	4.17	4.17	4.17
		19.7	19.4	15.4	15.6	15.7	15.4	15.4	15.2	14.6	4.17	4.17	4.17	4.17
		19.8	19.6	15.4	15.6	15.7	15.5	15.4	15.1	14.6	4.17	4.17	4.17	4.17
		19.9	19.9	15.4	15.6	15.7	15.4	15.4	15.1	14.6	4.17	4.17	4.17	4.17
		20	20.2	15.7	15.6	15.7	15.4	15.4	15.2	14.6	4.17	4.17	4.17	4.17
		20.1	20.5	15.4	15.6	15.7	15.4	15.4	15.1	14.6	4.17	4.17	4.17	4.17
		20.2	20.8	15.4	15.6	15.7	15.4	15.4	15.2	14.6	4.17	4.17	4.17	4.17
		20.3	21.1	15.4	15.7	15.7	15.4	15.4	15.2	14.6	4.17	4.17	4.17	4.17
		20.4	21.4	15.4	15.6	15.7	15.5	15.4	15.2	14.5	4.17	4.17	4.17	4.17
		20.5	21.7	15.4	15.6	15.7	15.4	15.4	15.2	14.6	4.17	4.17	4.17	4.17
		20.6	22	15.4	15.6	15.7	15.4	15.4	15.2	14.6	4.17	4.17	4.17	4.17
		20.7	22.3	15.4	15.6	15.7	15.5	15.4	15.1	14.6	4.17	4.17	4.17	4.17
		20.8	22.6	15.4	15.7	15.7	15.4	15.4	15.2	14.6	4.17	4.17	4.17	4.17
		20.9	23	15.4	15.6	15.7	15.4	15.4	15.2	14.6	4.17	4.17	4.17	4.17
		21	23.3	15.3	15.6	15.7	15.4	15.4	15.1	14.6	4.17	4.17	4.17	4.17
		21.1	23.6	15.4	15.6	15.7	15.5	15.4	15.1	14.6	4.17	4.17	4.17	4.17
		21.2	23.9	15.4	15.7	15.7	15.4	15.4	15.1	14.6	4.17	4.17	4.17	4.17
		21.3	24.3	15.3	15.7	15.7	15.4	15.4	15.1	14.6	4.17	4.17	4.17	4.17
		21.4	24.7	15.3	15.7	15.7	15.4	15.4	15.2	14.6	4.17	4.17	4.17	4.17
		21.5	25	15.4	15.6	15.7	15.4	15.4	15.2	14.6	4.17	4.17	4.17	4.17
		21.6	25.4	15.3	15.6	15.7	15.4	15.4	15.2	14.6	4.17	4.17	4.17	4.17
		21.7	25.8	15.4	15.7	15.7	15.5	15.5	15.2	14.6	4.17	4.17	4.17	4.17
		21.8	26.1	15.4	15.7	15.7	15.4	15.4	15.2	14.6	4.17	4.17	4.17	4.17
		21.9	26.5	15.3	15.6	15.7	15.4	15.4	15.2	14.6	4.17	4.17	4.17	4.17
		22	26.9	15.4	15.7	15.7	15.4	15.5	15.2	14.6	4.17	4.17	4.17	4.17
		22.1	27.3	15.3	15.6	15.7	15.4	15.5	15.2	14.6	4.17	4.17	4.17	4.17
		22.2	27.6	15.3	15.6	15.7	15.5	15.4	15.2	14.5	4.17	4.17	4.17	4.17
		22.3	28	15.3	15.7	15.7	15.4	15.4	15.2	14.6	4.17	4.17	4.17	4.17
		22.4	28.5	15.3	15.7	15.7	15.4	15.4	15.2	14.6	4.17	4.17	4.17	4.17
		22.5	28.8	15.3	15.6	15.7	15.4	15.4	15.2	14.6	4.17	4.17	4.17	4.17
		22.6	29.2	15.3	15.6	15.7	15.4	15.4	15.2	14.6	4.17	4.17	4.17	4.17
		22.7	29.6	15.3	15.7	15.7	15.4	15.5	15.2	14.6	4.17	4.17	4.17	4.17
		22.8	30	15.3	15.6	15.7	15.4	15.4	15.2	14.5	4.17	4.17	4.17	4.17
		22.9	30.4	15.3	15.7	15.7	15.4	15.4	15.2	14.5	4.17	4.17	4.17	4.17
		23	30.8	15.3	15.6	15.7	15.4	15.4	15.2	14.6	4.17	4.17	4.17	4.17
		23.1	31.2	15.3	15.6	15.7	15.5	15.5	15.2	14.5	4.17	4.17	4.17	4.17
		23.2	31.5	15.3	15.7	15.7	15.5	15.5	15.2	14.5	4.17	4.17	4.17	4.17
		23.3	31.9	15.3	15.6	15.7	15.4	15.5	15.2	14.6	4.17	4.17	4.17	4.17
		23.4	32.3	15.3	15.6	15.7	15.4	15.4	15.2	14.5	4.17	4.17	4.17	4.17
		23.5	32.6	15.3	15.6	15.7	15.4	15.4	15.2	14.6	4.17	4.17	4.17	4.17
		23.6	33	15.3	15.7	15.7	15.4	15.4	15.2	14.6	4.17	4.17	4.17	4.17
		23.7	33.3	15.3	15.6	15.7	15.5	15.4	15.2	14.6	4.17	4.17	4.17	4.17
		23.8	33.5	15.3	15.6	15.7	15.4	15.5	15.2	14.5	4.17	4.17	4.17	4.17
		23.9	33.9	15.3	15.7	15.7	15.4	15.4	15.2	14.6	4.17	4.17	4.17	4.17
		24	34.1	15.3	15.7	15.7	15.4	15.5	15.2	14.6	4.17	4.17	4.17	4.17
		24.1	34.4	15.3	15.7	15.7	15.4	15.4	15.2	14.6	4.17	4.17	4.17	4.17
		24.2	34.7	15.3	15.6	15.7	15.5	15.5	15.2	14.5	4.17	4.17	4.17	4.17
		24.3	35	15.3	15.6	15.7	15.4	15.5	15.2	14.5	4.17	4.17	4.17	4.17
		24.4	35.3	15.3	15.6	15.7	15.5	15.4	15.2	14.5	4.17	4.17	4.17	4.17
		24.5	35.6	15.3	15.7	15.7	15.5	15.4	15.2	14.6	4.17	4.17	4.17	4.17
		24.6	35.9	15.3	15.6	15.7	15.4	15.4	15.2	14.5	4.17	4.17	4.17	4.17
		24.7	36.2	15.3	15.7	15.7	15.4	15.4	15.2	14.6	4.17	4.17	4.17	4.17
		24.8	36.5	15.3	15.7	15.7	15.4	15.4	15.2	14.5	4.17	4.17	4.17	4.17
		24.9	36.8	15.3	15.6	15.7	15.4	15.4	15.1	14.6	4.17	4.17	4.17	4.17
		25	37.1	15.3	15.7	15.7	15.4	15.4	15.1	14.5	4.17	4.17	4.17	4.17
		25.1	37.4	15.3	15.6	15.7	15.4	15.4	15.2	14.6	4.17	4.17	4.17	4.17
		25.2	37.6	15.3	15.6	15.7	15.4	15.4	15.2	14.5	4.17	4.17	4.17	4.17
		25.3	38	15.3	15.7	15.7	15.4	15.4	15.2	14.5	4.17	4.17	4.17	4.17
		25.4	38.3	15.3	15.6	15.7	15.4	15.5	15.2	14.5	4.17	4.17	4.17	4.17
		25.5	38.6	15.3	15.7	15.7	15.4	15.4	15.2	14.6	4.17	4.17	4.17	4.17
		25.6	39	15.3	15.7	15.7	15.4	15.4	15.2	14.6	4.17	4.17	4.17	4.17
		25.7	39.3	15.3	15.7	15.7	15.4	15.4	15.1	14.6	4.17	4.17	4.17	4.17
		25.8	39.6	15.3	15.7	15.7	15.4	15.4	15.2	14.5	4.17	4.17	4.17	4.17
		25.9	40	15.2	15.7	15.7	15.4	15.5	15.2	14.5	4.17	4.17	4.17	4.17
		26	40.4	15.3	15.6	15.7	15.5	15.4	15.2	14.6	4.17	4.17	4.17	4.17
		26.1	40.8	15.3	15.7	15.7	15.4	15.4	15.2	14.5	4.17	4.17	4.17	4.17
		26.2	41.1	15.3	15.7	15.7	15.4	15.4	15.2	14.6	4.17	4.17	4.17	4.17
		26.3	41.5	15.3	15.7	15.7	15.4	15.4	15.1	14.5	4.17	4.17	4.17	4.17
		26.4	41.9	15.3	15.7	15.7	15.4	15.4	15.2	14.5	4.17	4.17	4.17	4.17
		26.5	42.2	15.3	15.7	15.7	15.4	15.4	15.1	14.6	4.17	4.17	4.17	4.17
		26.6	42.6	15.3	15.7	15.7	15.4	15.4	15.2	14.6	4.17	4.17	4.17	4.17
		26.7	43	15.3	15.7	15.7	15.4	15.4	15.1	14.6	4.17	4.17	4.17	4.17
		26.8	43.4	15.3	15.7	15.7	15.4	15.4	15.2	14.5	4.17	4.17	4.17	4.17
		26.9	43.8	15.3	15.7	15.7	15.4	15.4	15.2	14.5	4.17	4.17	4.17	4.17
		27	44.2	15.3	15.7	15.7	15.4	15.4	15.2	14.6	4.17	4.17	4.17	4.17
		27.1	44.6	15.3	15.7	15.7	15.4	15.4	15.2	14.5	4.17	4.17	4.17	4.17
		27.2	45	15.3	15.7	15.7	15.4	15.4	15.2	14.6	4.17	4.17	4.17	4.17
		27.3	45.4	15.3	15.7	15.7	15.4	15.4	15.2	14.5	4.17	4.17	4.17	4.17
		27.4	45.8	15.3	15.7	15.7	15.4	15.4	15.2	14.6	4.17	4.17	4.17	4.17
		27.5	46.2	15.3	15.7	15.7	15.4	15.4	15.1	14.5	4.17	4.17	4.17	4.17
		27.6	46.6	15.3	15.7	15.7	15.4	15.4	15.2	14.5	4.17	4.17	4.17	4.17
		27.7	47	15.3	15.6	15.7	15.4	15.4	15.2	14.5	4.17	4.17	4.17	4.17
		27.8	47.3	15.3	15.7	15.7	15.5	15.4	15.2	14.6	4.17	4.17	4.17	4.17
		27.9	47.7	15.3	15.7	15.7	15.4	15.4	15.2	14.5	4.17	4.17	4.17	4.17
		28	48.2	15.3	15.7	15.7	15.4	15.5	15.1	14.5	4.17	4.17	4.17	4.17
		28.1	48.6	15.3	15.7	15.7	15.4	15.4	15.2	14.5	4.17	4.17	4.17	4.17
		28.2	49	15.3	15.7	15.7	15.4	15.4	15.1	14.5	4.17	4.17	4.17	4.17
		28.3	49.3	15.4	15.7	15.7	15.4	15.4	15.2	14.5	4.17	4.17	4.17	4.17
		28.4	49.7	15.3	15.7	15.7	15.4	15.4	15.2	14.5	4.17	4.17	4.17	4.17
		28.5	50.1	15.4	15.6	15.7	15.4	15.5	15.2	14.5	4.17	4.17	4.17	4.17
		28.6	50.5	15.3	15.7	15.7	15.4	15.4	15.1	14.5	4.17	4.17	4.17	4.17
		28.7	50.9	15.3	15.7	15.7	15.4	15.4	15.2	14.6	4.17	4.17	4.17	4.17
		28.8	51.3	15.3	15.7	15.7	15.4	15.4	15.1	14.5	4.17	4.17	4.17	4.17
		28.9	51.7	15.3	15.7	15.7	15.5	15.4	15.2	14.5	4.17	4.17	4.17	4.17
		29	52.1	15.3	15.7	15.7	15.4	15.4	15.1	14.5	4.17	4.17	4.17	4.17
		29.1	52.4	15.3	15.7	15.7	15.4	15.4	15.2	14.5	4.17	4.17	4.17	4.17
		29.2	52.8	15.3	15.7	15.7	15.4	15.4	15.2	14.5	4.17	4.17	4.17	4.17
		29.3	53.3	15.3	15.7	15.7	15.4	15.4	15.2	14.5	4.17	4.17	4.17	4.17
		29.4	53.6	15.4	15.7	15.7	15.4	15.5	15.1	14.5	4.17	4.17	4.17	4.17
		29.5	54	15.3	15.7	15.7	15.4	15.4	15.2	14.6	4.17	4.17	4.17	4.17
		29.6	54.4	15.3	15.6	15.7	15.4	15.4	15.2	14.5	4.17	4.17	4.17	4.17
		29.7	54.8	15.3	15.7	15.7	15.4	15.5	15.1	14.5	4.17	4.17	4.17	4.17
		29.8	55.1	15.3	15.7	15.7	15.4	15.5	15.1	14.6	4.17	4.17	4.17	4.17
		29.9	55.5	15.3	15.7	15.7	15.4	15.4	15.1	14.5	4.17	4.17	4.17	4.17
		30	55.9	15.3	15.6	15.7	15.4	15.4	15.1	14.6	4.17	4.17	4.17	4.17
		30.1	56.3	15.3	15.7	15.7	15.4	15.4	15.2	14.5	4.17	4.17	4.17	4.17
		30.2	56.7	15.3	15.7	15.7	15.4	15.4	15.1	14.6	4.17	4.17	4.17	4.17
		30.3	57	15.3	15.6	15.7	15.4	15.5	15.1	14.5	4.17	4.17	4.17	4.17
		30.4	57.4	15.3	15.7	15.7	15.4	15.4	15.1	14.5	4.17	4.17	4.17	4.17
		30.5	57.8	15.3	15.7	15.7	15.4	15.4	15.2	14.5	4.17	4.17	4.17	4.17
		30.6	58.2	15.3	15.7	15.7	15.4	15.5	15.1	14.6	4.17	4.17	4.17	4.17
		30.7	58.6	15.3	15.7	15.7	15.4	15.4	15.1	14.5	4.17	4.17	4.17	4.17
		30.8	59	15.3	15.7	15.7	15.4	15.4	15.1	14.5	4.17	4.17	4.17	4.17
		30.9	59.4	15.3	15.6	15.7	15.4	15.5	15.2	14.5	4.17	4.17	4.17	4.17
		31	59.8	15.3	15.7	15.6	15.4	15.5	15.2	14.4	4.17	4.17	4.17	4.17
		31.1	60.2	15.3	15.7	15.7	15.4	15.4	15.2	14.5	4.17	4.17	4.17	4.17
		31.2	60.5	15.3	15.7	15.7	15.4	15.5	15.1	14.5	4.17	4.17	4.17	4.17
		31.3	61	15.3	15.7	15.7	15.4	15.4	15.1	14.4	4.17	4.17	4.17	4.17
		31.4	61.6	15.3	15.6	15.7	15.4	15.5	15.1	14.5	4.17	4.17	4.17	4.17
		31.5	62.2	15.2	15.7	15.7	15.4	15.5	15.2	14.5	4.17	4.17	4.17	4.17
		31.6	62.8	15.3	15.7	15.6	15.4	15.5	15.2	14.5	4.17	4.17	4.17	4.17
		31.7	63.4	15.3	15.7	15.7	15.4	15.4	15.1	14.5	4.17	4.17	4.17	4.17
		31.8	63.9	15.3	15.7	15.7	15.4	15.5	15.1	14.5	4.17	4.17	4.17	4.17
		31.9	64.5	15.3	15.7	15.7	15.4	15.4	15.2	14.5	4.17	4.17	4.17	4.17
		32	65	15.2	15.7	15.7	15.4	15.4	15.1	14.4	4.17	4.17	4.17	4.17
		32.1	65.5	15.3	15.7	15.7	15.4	15.5	15.2	14.5	4.17	4.17	4.17	4.17
		32.2	66.1	15.3	15.7	15.7	15.4	15.4	15.1	14.4	4.17	4.17	4.17	4.17
		32.3	66.6	15.3	15.7	15.7	15.4	15.4	15.1	14.5	4.17	4.17	4.17	4.17
		32.4	67.2	15.2	15.7	15.7	15.4	15.5	15.2	14.5	4.17	4.17	4.17	4.17
		32.5	67.7	15.3	15.7	15.7	15.4	15.5	15.2	14.5	4.17	4.17	4.17	4.17
		32.6	68.3	15.3	15.7	15.7	15.4	15.5	15.2	14.5	4.17	4.17	4.17	4.17
		32.7	68.9	15.3	15.7	15.7	15.4	15.5	15.1	14.5	4.17	4.17	4.17	4.17
		32.8	69.4	15.2	15.7	15.7	15.5	15.5	15.2	14.4	4.17	4.17	4.17	4.17
		32.9	70	15.2	15.7	15.7	15.4	15.5	15.1	14.4	4.17	4.17	4.17	4.17
		33	70.6	15.2	15.7	15.7	15.4	15.5	15.1	14.4	4.17	4.17	4.17	4.17
		33.1	71.2	15.2	15.7	15.7	15.4	15.5	15.1	14.4	4.17	4.17	4.17	4.17
		33.2	71.8	15.2	15.6	15.7	15.4	15.5	15.1	14.4	4.17	4.17	4.17	4.17
		33.3	72.4	15.2	15.7	15.7	15.5	15.5	15.1	14.5	4.17	4.17	4.17	4.17
		33.4	73	15.2	15.7	15.6	15.4	15.5	15.1	14.4	4.17	4.17	4.17	4.17
		33.5	73.6	15.2	15.7	15.7	15.5	15.5	15.2	14.4	4.17	4.17	4.17	4.17
		33.6	74.3	15.2	15.7	15.7	15.5	15.5	15.2	14.5	4.17	4.17	4.17	4.17
		33.7	74.9	15.2	15.7	15.7	15.4	15.5	15.1	14.4	4.17	4.17	4.17	4.17
		33.8	75.4	15.2	15.7	15.7	15.4	15.5	15.1	14.4	4.17	4.17	4.17	4.17
		33.9	76.1	15.2	15.7	15.7	15.4	15.5	15.1	14.5	4.17	4.17	4.17	4.17
		34	76.7	15.2	15.7	15.7	15.4	15.5	15.1	14.4	4.17	4.17	4.17	4.17
		34.1	77.3	15.2	15.7	15.7	15.4	15.5	15.1	14.5	4.17	4.17	4.17	4.17
		34.2	77.9	15.2	15.7	15.7	15.5	15.5	15.1	14.4	4.17	4.17	4.17	4.17
		34.3	78.5	15.2	15.7	15.7	15.4	15.5	15.1	14.4	4.17	4.17	4.17	4.17
		34.4	79.1	15.2	15.7	15.7	15.5	15.5	15.1	14.4	4.17	4.17	4.17	4.17
		34.5	79.7	15.2	15.7	15.7	15.5	15.5	15.1	14.4	4.17	4.17	4.17	4.17
		34.6	80.2	15.2	15.7	15.7	15.5	15.5	15.1	14.4	4.17	4.17	4.17	4.17
		34.7	80.7	15.2	15.7	15.7	15.5	15.5	15.2	14.4	4.17	4.17	4.17	4.17
		34.8	81.3	15.2	15.7	15.7	15.4	15.5	15.1	14.3	4.17	4.17	4.17	4.17
		34.9	81.9	15.2	15.7	15.7	15.5	15.5	15.1	14.4	4.17	4.17	4.17	4.17
		35	82.4	15.2	15.6	15.7	15.4	15.5	15.1	14.4	4.17	4.17	4.17	4.17
		35.1	82.9	15.2	15.7	15.7	15.4	15.5	15.1	14.3	4.17	4.17	4.17	4.17
		35.2	83.5	15.2	15.6	15.7	15.4	15.5	15.1	14.3	4.17	4.17	4.17	4.17
		35.3	84	15.2	15.7	15.7	15.5	15.5	15.1	14.3	4.17	4.17	4.17	4.17
		35.4	84.4	15.2	15.7	15.7	15.4	15.5	15.1	14.3	4.17	4.17	4.17	4.17
		35.5	84.9	15.2	15.7	15.6	15.4	15.5	15.1	14.3	4.17	4.17	4.17	4.17
		35.6	85.5	15.2	15.7	15.7	15.4	15.5	15.1	14.3	4.17	4.17	4.17	4.17
		35.7	86	15.3	15.7	15.7	15.5	15.5	15.1	14.3	4.17	4.17	4.17	4.17
		35.8	86.5	15.2	15.7	15.7	15.4	15.5	15.1	14.3	4.17	4.17	4.17	4.17
		35.9	87	15.2	15.7	15.7	15.4	15.5	15.1	14.3	4.17	4.17	4.17	4.17
		36	87.5	15.2	15.7	15.7	15.4	15.5	15.1	14.3	4.17	4.17	4.17	4.17
		36.1	88	15.2	15.7	15.7	15.4	15.5	15.1	14.3	4.17	4.17	4.17	4.17
		36.2	88.5	15.2	15.7	15.7	15.5	15.6	15.1	14.3	4.17	4.17	4.17	4.17
		36.3	88.9	15.2	15.7	15.7	15.5	15.5	15.1	14.3	4.17	4.17	4.17	4.17
		36.4	89.4	15.2	15.7	15.7	15.5	15.5	15.1	14.3	4.17	4.17	4.17	4.17
		36.5	89.9	15.3	15.7	15.7	15.4	15.5	15.1	14.3	4.17	4.17	4.17	4.17
		36.6	90.4	15.3	15.7	15.7	15.4	15.5	15.1	14.3	4.17	4.17	4.17	4.17
		36.7	90.8	15.3	15.7	15.7	15.4	15.6	15.1	14.3	4.17	4.17	4.17	4.17
		36.8	91.3	15.3	15.7	15.7	15.5	15.5	15.1	14.3	4.17	4.17	4.17	4.17
		36.9	91.8	15.3	15.7	15.7	15.5	15.5	15.1	14.3	4.17	4.17	4.17	4.17
		37	92.2	15.3	15.7	15.7	15.5	15.5	15.1	14.3	4.17	4.17	4.17	4.17
		37.1	92.8	15.3	15.7	15.7	15.5	15.6	15.1	14.3	4.17	4.17	4.17	4.17
		37.2	93.2	15.3	15.7	15.7	15.5	15.6	15.1	14.3	4.17	4.17	4.17	4.17
		37.3	93.7	15.3	15.7	15.7	15.4	15.5	15	14.3	4.17	4.17	4.17	4.17
		37.4	94.2	15.3	15.7	15.7	15.5	15.5	15	14.3	4.17	4.17	4.17	4.17
		37.5	94.7	15.3	15.7	15.7	15.5	15.5	15	14.3	4.17	4.17	4.17	4.17
		37.6	95.2	15.4	15.7	15.7	15.5	15.6	15	14.3	4.17	4.17	4.17	4.17
		37.7	95.7	15.3	15.7	15.7	15.5	15.5	15	14.3	4.17	4.17	4.17	4.17
		37.8	96.2	15.3	15.7	15.7	15.5	15.5	15	14.3	4.17	4.17	4.17	4.17
		37.9	96.7	15.4	15.7	15.7	15.5	15.5	15	14.3	4.17	4.17	4.17	4.17
		38	97.2	15.4	15.7	15.7	15.4	15.6	15	14.3	4.17	4.17	4.17	4.17
		38.1	97.7	15.4	15.7	15.7	15.5	15.6	15	14.3	4.17	4.17	4.17	4.17
		38.2	98.2	15.4	15.7	15.7	15.5	15.6	15	14.3	4.17	4.17	4.17	4.17
		38.3	98.7	15.4	15.7	15.7	15.5	15.6	15	14.3	4.17	4.17	4.17	4.17
		38.4	99.2	15.4	15.7	15.7	15.5	15.5	15	14.3	4.17	4.17	4.17	4.17
		38.5	99.7	15.4	15.7	15.7	15.5	15.5	15	14.3	4.17	4.17	4.17	4.17
		38.6	100.2	15.4	15.7	15.7	15.5	15.6	15	14.3	4.17	4.17	4.17	4.17
		38.7	100.7	15.4	15.7	15.7	15.5	15.6	15	14.3	4.17	4.17	4.17	4.17
		38.8	101.2	15.5	15.7	15.7	15.5	15.6	15	14.3	4.17	4.17	4.17	4.17
		38.9	101.6	15.4	15.7	15.7	15.5	15.5	15	14.3	4.17	4.17	4.17	4.17
		39	102.1	15.4	15.7	15.7	15.5	15.6	15	14.3	4.17	4.17	4.17	4.17
		39.1	102.6	15.5	15.7	15.7	15.5	15.6	15	14.3	4.17	4.17	4.17	4.17
		39.2	103	15.5	15.7	15.7	15.5	15.6	15	14.3	4.17	4.17	4.17	4.17
		39.3	103.5	15.5	15.7	15.7	15.5	15.5	14.9	14.3	4.17	4.17	4.17	4.17
		39.4	103.9	15.5	15.7	15.7	15.5	15.6	15	14.3	4.17	4.17	4.17	4.17
		39.5	104.4	15.5	15.7	15.7	15.5	15.6	15	14.3	4.17	4.17	4.17	4.17
		39.6	104.8	15.5	15.7	15.7	15.5	15.6	14.9	14.3	4.17	4.17	4.17	4.17
		39.7	105.2	15.5	15.7	15.7	15.5	15.6	14.9	14.3	4.17	4.17	4.17	4.17
		39.8	105.6	15.6	15.7	15.7	15.5	15.5	14.9	14.3	4.17	4.17	4.17	4.17
		39.9	106.1	15.6	15.7	15.7	15.5	15.5	14.9	14.3	4.17	4.17	4.17	4.17
		40	106.5	15.6	15.7	15.7	15.5	15.6	14.9	14.3	4.17	4.17	4.17	4.17
		40.1	106.9	15.6	15.8	15.7	15.5	15.6	14.9	14.3	4.17	4.17	4.17	4.17
		40.2	107.3	15.6	15.8	15.7	15.5	15.6	14.9	14.3	4.17	4.17	4.17	4.17
		40.3	107.7	15.7	15.8	15.7	15.5	15.6	14.9	14.3	4.17	4.17	4.17	4.17
		40.4	108.2	15.7	15.8	15.7	15.5	15.6	14.9	14.3	4.17	4.17	4.17	4.17
		40.5	108.6	15.7	15.8	15.7	15.6	15.6	14.9	14.3	4.17	4.17	4.17	4.17
		40.6	109	15.7	15.8	15.7	15.5	15.5	14.9	14.3	4.17	4.17	4.17	4.17
		40.7	109.4	15.8	15.8	15.7	15.5	15.6	14.9	14.3	4.17	4.17	4.17	4.17
		40.8	109.8	15.8	15.8	15.7	15.5	15.6	14.9	14.3	4.17	4.17	4.17	4.17
		40.9	110.2	15.8	15.8	15.7	15.5	15.6	14.9	14.3	4.17	4.17	4.17	4.17
		41	110.6	15.8	15.8	15.7	15.5	15.6	14.9	14.3	4.17	4.17	4.17	4.17
		41.1	111.1	15.8	15.8	15.7	15.5	15.5	14.9	14.3	4.17	4.17	4.17	4.17
		41.2	111.5	15.8	15.8	15.7	15.5	15.6	14.9	14.3	4.17	4.17	4.17	4.17
		41.3	111.9	15.9	15.8	15.7	15.5	15.6	14.9	14.3	4.17	4.17	4.17	4.17
		41.4	112.3	15.9	15.8	15.7	15.5	15.6	14.9	14.3	4.17	4.17	4.17	4.17
		41.5	112.7	15.9	15.8	15.7	15.5	15.6	14.9	14.3	4.17	4.17	4.17	4.17
		41.6	113.1	15.9	15.8	15.7	15.6	15.6	14.9	14.3	4.17	4.17	4.17	4.17
		41.7	113.5	15.9	15.8	15.7	15.6	15.5	14.9	14.3	4.17	4.17	4.17	4.17
		41.8	114	15.9	15.8	15.7	15.5	15.6	14.9	14.4	4.17	4.17	4.17	4.17
		41.9	114.4	15.9	15.8	15.7	15.6	15.6	14.9	14.3	4.17	4.17	4.17	4.17
		42	114.8	15.9	15.8	15.7	15.6	15.6	14.8	14.4	4.17	4.17	4.17	4.17
		42.1	115.2	15.9	15.8	15.7	15.6	15.6	14.8	14.3	4.17	4.17	4.17	4.17
		42.2	115.6	16	15.8	15.7	15.6	15.6	14.9	14.3	4.17	4.17	4.17	4.17
		42.3	115.9	16	15.8	15.7	15.5	15.6	14.8	14.3	4.17	4.17	4.17	4.17
		42.4	116.3	16	15.8	15.7	15.6	15.6	14.8	14.3	4.17	4.17	4.17	4.17
		42.5	116.7	16	15.9	15.7	15.6	15.5	14.8	14.4	4.17	4.17	4.17	4.17
		42.6	117.1	16	15.9	15.7	15.6	15.6	14.7	14.3	4.17	4.17	4.17	4.17
		42.7	117.4	16	15.9	15.7	15.5	15.6	14.7	14.4	4.17	4.17	4.17	4.17
		42.8	117.8	16	15.9	15.6	15.6	15.6	14.7	14.3	4.17	4.17	4.17	4.17
		42.9	118.2	16	15.8	15.7	15.6	15.6	14.7	14.3	4.17	4.17	4.17	4.17
		43	118.5	16.1	15.8	15.7	15.6	15.6	14.7	14.3	4.17	4.17	4.17	4.17
		43.1	118.9	16.1	15.9	15.7	15.6	15.6	14.7	14.3	4.17	4.17	4.17	4.17
		43.2	119.3	16.1	15.9	15.7	15.6	15.6	14.7	14.3	4.17	4.17	4.17	4.17
		43.3	119.7	16.1	15.9	15.7	15.6	15.5	14.7	14.3	4.17	4.17	4.17	4.17
		43.4	120	16.1	15.9	15.7	15.6	15.6	14.7	14.4	4.17	4.17	4.17	4.17
		43.5	120.4	16.2	15.9	15.7	15.6	15.5	14.7	14.3	4.17	4.17	4.17	4.17
		43.6	120.7	16.2	15.9	15.7	15.6	15.6	14.7	14.4	4.17	4.17	4.17	4.17
		43.7	121	16.2	15.9	15.7	15.6	15.5	14.7	14.3	4.17	4.17	4.17	4.17
		43.8	121.5	16.2	15.9	15.7	15.6	15.6	14.7	14.4	4.17	4.17	4.17	4.17
		43.9	121.8	16.2	15.9	15.7	15.6	15.5	14.7	14.3	4.17	4.17	4.17	4.17
		44	122.1	16.2	15.9	15.7	15.6	15.6	14.7	14.4	4.17	4.17	4.17	4.17
		44.1	122.4	16.3	15.9	15.7	15.6	15.5	14.7	14.3	4.17	4.17	4.17	4.16
		44.2	122.8	16.3	15.9	15.7	15.6	15.5	14.7	14.4	4.17	4.17	4.17	4.16
		44.3	123	16.3	15.9	15.7	15.6	15.5	14.7	14.4	4.17	4.17	4.17	4.16
		44.4	123.4	16.3	15.9	15.7	15.6	15.6	14.7	14.4	4.17	4.17	4.17	4.16
		44.5	123.8	16.3	15.9	15.7	15.6	15.5	14.7	14.4	4.17	4.17	4.17	4.16
		44.6	124	16.3	15.9	15.7	15.6	15.5	14.7	14.4	4.17	4.17	4.17	4.16
		44.7	124.3	16.3	15.9	15.7	15.6	15.6	14.7	14.4	4.17	4.17	4.17	4.16
		44.8	124.6	16.3	15.9	15.7	15.6	15.5	14.7	14.4	4.17	4.17	4.17	4.17
		44.9	125	16.3	15.9	15.7	15.6	15.6	14.7	14.4	4.17	4.17	4.17	4.16
		45	125.2	16.3	15.8	15.7	15.6	15.5	14.7	14.4	4.17	4.17	4.17	4.16
		45.1	125.6	16.4	15.9	15.7	15.6	15.6	14.7	14.4	4.17	4.17	4.17	4.16
		45.2	125.9	16.4	15.9	15.7	15.6	15.5	14.7	14.4	4.17	4.17	4.17	4.17
		45.3	126.1	16.4	15.9	15.7	15.6	15.5	14.7	14.4	4.17	4.17	4.17	4.17
		45.4	126.4	16.4	15.9	15.7	15.6	15.5	14.7	14.4	4.17	4.17	4.17	4.17
		45.5	126.7	16.4	15.8	15.7	15.6	15.5	14.7	14.4	4.17	4.17	4.17	4.17
		45.6	127	16.5	15.8	15.7	15.6	15.5	14.7	14.4	4.17	4.17	4.17	4.17
		45.7	127.2	16.5	15.8	15.7	15.6	15.5	14.7	14.4	4.17	4.17	4.17	4.17
		45.8	127.5	16.5	15.8	15.7	15.6	15.5	14.7	14.4	4.17	4.17	4.17	4.17
		45.9	127.8	16.6	15.9	15.7	15.6	15.5	14.7	14.4	4.17	4.17	4.17	4.17
		46	128.1	16.6	15.8	15.7	15.6	15.5	14.7	14.4	4.17	4.17	4.17	4.16
		46.1	128.4	16.6	15.8	15.7	15.6	15.5	14.7	14.4	4.17	4.17	4.17	4.16
		46.2	128.6	16.6	15.8	15.7	15.6	15.5	14.7	14.4	4.17	4.17	4.17	4.17
		46.3	128.9	16.7	15.8	15.7	15.6	15.5	14.7	14.4	4.17	4.17	4.17	4.17
		46.4	129.3	16.7	15.9	15.7	15.6	15.5	14.7	14.4	4.17	4.17	4.17	4.17
		46.5	129.5	16.7	15.8	15.7	15.6	15.5	14.7	14.4	4.17	4.17	4.17	4.17
		46.6	129.9	16.7	15.8	15.7	15.6	15.5	14.7	14.4	4.17	4.17	4.17	4.17
		46.7	130.1	16.8	15.8	15.7	15.6	15.5	14.7	14.4	4.17	4.17	4.17	4.17
		46.8	130.4	16.8	15.8	15.7	15.6	15.5	14.7	14.4	4.17	4.17	4.17	4.17
		46.9	130.7	16.8	15.8	15.7	15.6	15.5	14.7	14.4	4.17	4.17	4.17	4.17
		47	131	16.9	15.8	15.7	15.6	15.5	14.6	14.4	4.17	4.17	4.17	4.17
		47.1	131.3	16.9	15.8	15.7	15.6	15.5	14.7	14.4	4.17	4.17	4.17	4.17
		47.2	131.6	16.9	15.8	15.7	15.6	15.5	14.7	14.4	4.17	4.17	4.17	4.17
		47.3	132	16.9	15.8	15.7	15.6	15.5	14.6	14.4	4.17	4.17	4.17	4.17
		47.4	132.3	17	15.8	15.7	15.6	15.5	14.7	14.4	4.17	4.17	4.17	4.17
		47.5	132.6	17	15.8	15.7	15.6	15.5	14.7	14.4	4.17	4.17	4.17	4.17
		47.6	133	17	15.8	15.7	15.6	15.5	14.6	14.4	4.17	4.17	4.17	4.17
		47.7	133.3	17	15.8	15.7	15.6	15.5	14.6	14.4	4.17	4.17	4.17	4.17
		47.8	133.6	17	15.8	15.7	15.6	15.5	14.6	14.4	4.17	4.17	4.17	4.17
		47.9	134	17.1	15.8	15.7	15.6	15.5	14.6	14.4	4.17	4.17	4.17	4.17
		48	134.3	17	15.8	15.7	15.6	15.5	14.6	14.4	4.17	4.17	4.17	4.17
		48.1	134.6	17	15.8	15.7	15.6	15.5	14.6	14.4	4.17	4.17	4.17	4.17
		48.2	134.9	17.1	15.8	15.7	15.6	15.5	14.6	14.4	4.17	4.17	4.17	4.17
		48.3	135.2	17.1	15.8	15.7	15.6	15.5	14.6	14.4	4.17	4.17	4.17	4.17
		48.4	135.5	17.1	15.8	15.7	15.6	15.5	14.6	14.4	4.17	4.17	4.17	4.17
		48.5	135.8	17.1	15.8	15.7	15.6	15.5	14.6	14.4	4.17	4.17	4.17	4.17
		48.6	136.1	17.1	15.8	15.7	15.6	15.5	14.6	14.4	4.17	4.17	4.17	4.17
		48.7	136.5	17.1	15.8	15.7	15.6	15.5	14.6	14.4	4.17	4.17	4.17	4.17
		48.8	136.8	17.1	15.8	15.7	15.6	15.5	14.6	14.4	4.17	4.17	4.17	4.17
		48.9	137.1	17.1	15.8	15.7	15.6	15.5	14.6	14.4	4.17	4.17	4.17	4.17
		49	137.4	17.1	15.8	15.7	15.6	15.5	14.6	14.4	4.17	4.17	4.17	4.17
		49.1	137.6	17.2	15.8	15.7	15.6	15.5	14.6	14.4	4.17	4.17	4.17	4.17
		49.2	137.9	17.1	15.8	15.7	15.6	15.5	14.6	14.4	4.17	4.17	4.17	4.17
		49.3	138.1	17.2	15.8	15.7	15.6	15.5	14.6	14.4	4.17	4.17	4.17	4.17
		49.4	138.4	17.2	15.9	15.7	15.6	15.5	14.6	14.4	4.17	4.17	4.17	4.17
		49.5	138.7	17.2	15.8	15.7	15.6	15.5	14.6	14.4	4.17	4.17	4.17	4.17
		49.6	139	17.2	15.8	15.7	15.6	15.5	14.6	14.4	4.17	4.17	4.17	4.17
		49.7	139.3	17.2	15.8	15.7	15.6	15.4	14.6	14.4	4.17	4.17	4.17	4.17
		49.8	139.6	17.2	15.9	15.7	15.6	15.4	14.6	14.4	4.17	4.17	4.17	4.17
		49.9	139.9	17.2	15.8	15.7	15.6	15.5	14.6	14.4	4.17	4.17	4.17	4.17
		50	140.1	17.2	15.8	15.7	15.6	15.5	14.6	14.4	4.17	4.17	4.17	4.17
		50.1	140.4	17.2	15.8	15.7	15.6	15.5	14.7	14.4	4.17	4.17	4.17	4.17
		50.2	140.7	17.3	15.8	15.7	15.6	15.5	14.7	14.4	4.17	4.17	4.17	4.17
		50.3	140.9	17.3	15.8	15.7	15.6	15.4	14.6	14.4	4.17	4.17	4.17	4.17
		50.4	141.2	17.3	15.8	15.7	15.6	15.5	14.6	14.4	4.17	4.17	4.17	4.17
		50.5	141.4	17.3	15.8	15.7	15.6	15.5	14.7	14.4	4.17	4.17	4.17	4.17
		50.6	141.7	17.3	15.8	15.7	15.6	15.5	14.6	14.4	4.17	4.17	4.17	4.17
		50.7	142	17.3	15.9	15.7	15.6	15.5	14.7	14.4	4.17	4.17	4.17	4.17
		50.8	142.2	17.3	15.8	15.7	15.6	15.5	14.7	14.4	4.17	4.17	4.17	4.17
		50.9	142.5	17.3	15.9	15.7	15.6	15.4	14.7	14.4	4.17	4.17	4.17	4.17
		51	142.7	17.3	15.8	15.7	15.6	15.5	14.7	14.5	4.17	4.17	4.17	4.17
		51.1	142.9	17.4	15.8	15.7	15.6	15.4	14.7	14.5	4.17	4.17	4.17	4.17
		51.2	143.1	17.4	15.8	15.7	15.6	15.4	14.6	14.4	4.17	4.17	4.17	4.17
		51.3	143.4	17.5	15.9	15.7	15.6	15.5	14.6	14.5	4.17	4.17	4.17	4.17
		51.4	143.6	17.4	15.9	15.7	15.6	15.5	14.7	14.4	4.17	4.17	4.17	4.17
		51.5	143.8	17.5	15.8	15.7	15.6	15.4	14.6	14.4	4.17	4.17	4.17	4.17
		51.6	144	17.5	15.9	15.7	15.6	15.5	14.7	14.4	4.17	4.17	4.17	4.17
		51.7	144.3	17.5	15.8	15.7	15.6	15.4	14.7	14.4	4.17	4.17	4.17	4.17
		51.8	144.6	17.5	15.8	15.7	15.6	15.5	14.7	14.4	4.17	4.17	4.17	4.17
		51.9	144.8	17.5	15.9	15.7	15.6	15.5	14.7	14.5	4.17	4.17	4.17	4.17
		52	145	17.6	15.9	15.7	15.6	15.4	14.6	14.4	4.17	4.17	4.17	4.17
		52.1	145.2	17.6	15.8	15.7	15.6	15.5	14.7	14.4	4.17	4.17	4.17	4.17
		52.2	145.4	17.6	15.8	15.7	15.6	15.5	14.7	14.4	4.17	4.17	4.17	4.17
		52.3	145.6	17.5	15.8	15.7	15.6	15.4	14.7	14.5	4.17	4.17	4.17	4.17
		52.4	145.8	17.6	15.9	15.7	15.6	15.4	14.7	14.5	4.17	4.17	4.17	4.17
		52.5	146.1	17.6	15.9	15.7	15.6	15.4	14.7	14.4	4.17	4.17	4.17	4.17
		52.6	146.3	17.7	15.9	15.7	15.6	15.4	14.6	14.4	4.17	4.17	4.17	4.17
		52.7	146.5	17.7	15.9	15.7	15.6	15.4	14.7	14.4	4.17	4.17	4.17	4.17
		52.8	146.8	17.7	15.9	15.7	15.6	15.4	14.7	14.4	4.17	4.17	4.17	4.17
		52.9	147	17.7	15.9	15.7	15.6	15.4	14.7	14.5	4.17	4.17	4.17	4.17
		53	147.3	17.7	15.9	15.7	15.6	15.3	14.7	14.5	4.17	4.17	4.17	4.17
		53.1	147.5	17.7	15.9	15.7	15.6	15.4	14.7	14.5	4.17	4.17	4.17	4.17
		53.2	147.8	17.8	15.9	15.7	15.6	15.4	14.7	14.5	4.17	4.17	4.17	4.17
		53.3	148	17.8	15.9	15.7	15.6	15.4	14.7	14.5	4.17	4.17	4.17	4.17
		53.4	148.3	17.8	15.9	15.7	15.6	15.4	14.7	14.5	4.17	4.17	4.17	4.17
		53.5	148.6	17.8	15.9	15.7	15.6	15.4	14.7	14.5	4.17	4.17	4.17	4.17
		53.6	148.8	17.8	15.9	15.7	15.6	15.4	14.7	14.4	4.17	4.17	4.17	4.17
		53.7	149.1	17.8	15.9	15.7	15.6	15.4	14.7	14.4	4.17	4.17	4.17	4.17
		53.8	149.3	17.9	15.9	15.7	15.6	15.4	14.7	14.5	4.17	4.17	4.17	4.17
		53.9	149.6	17.8	15.9	15.7	15.6	15.4	14.7	14.5	4.17	4.17	4.17	4.17
		54	149.8	17.9	15.9	15.7	15.6	15.4	14.7	14.5	4.17	4.17	4.17	4.17
		54.1	150	17.9	15.9	15.7	15.6	15.4	14.7	14.5	4.17	4.17	4.17	4.17
		54.2	150.2	17.9	15.9	15.7	15.6	15.4	14.7	14.5	4.17	4.17	4.17	4.17
		54.3	150.4	17.9	15.9	15.7	15.6	15.4	14.7	14.5	4.17	4.17	4.17	4.17
		54.4	150.6	17.9	15.9	15.7	15.6	15.4	14.7	14.5	4.17	4.17	4.17	4.17
		54.5	150.8	17.9	15.9	15.7	15.6	15.4	14.7	14.5	4.17	4.17	4.17	4.17
		54.6	151	17.9	15.9	15.7	15.6	15.3	14.7	14.5	4.17	4.17	4.17	4.17
		54.7	151.2	18	15.9	15.7	15.6	15.4	14.7	14.5	4.17	4.17	4.17	4.17
		54.8	151.4	18	15.9	15.7	15.5	15.4	14.7	14.6	4.17	4.17	4.17	4.17
		54.9	151.6	18	15.9	15.7	15.6	15.4	14.7	14.5	4.17	4.17	4.17	4.17
		55	151.8	18	15.9	15.7	15.6	15.4	14.7	14.6	4.17	4.17	4.17	4.17
		55.1	151.9	18	15.9	15.7	15.6	15.4	14.7	14.6	4.17	4.17	4.17	4.17
		55.2	152.2	18	15.9	15.7	15.6	15.4	14.7	14.6	4.17	4.17	4.17	4.17
		55.3	152.4	18	15.9	15.7	15.6	15.4	14.7	14.6	4.17	4.17	4.17	4.17
		55.4	152.6	18	15.9	15.7	15.6	15.3	14.7	14.5	4.17	4.17	4.17	4.17
		55.5	152.8	18	15.9	15.6	15.6	15.4	14.7	14.6	4.17	4.17	4.17	4.17
		55.6	152.9	18	15.9	15.7	15.6	15.4	14.7	14.5	4.17	4.17	4.17	4.17
		55.7	153.1	18.1	15.9	15.7	15.6	15.4	14.7	14.5	4.17	4.17	4.17	4.17
		55.8	153.2	18	15.9	15.7	15.5	15.4	14.7	14.6	4.17	4.17	4.17	4.17
		55.9	153.4	18.1	15.9	15.7	15.6	15.4	14.7	14.6	4.17	4.17	4.17	4.17
		56	153.6	18.1	15.9	15.7	15.6	15.4	14.7	14.6	4.17	4.17	4.17	4.17
		56.1	153.8	18.1	15.9	15.7	15.6	15.4	14.7	14.6	4.17	4.17	4.17	4.17
		56.2	153.9	18.1	15.9	15.7	15.5	15.3	14.7	14.6	4.17	4.17	4.17	4.17
		56.3	154.1	18.1	15.9	15.7	15.5	15.3	14.7	14.6	4.17	4.17	4.17	4.17
		56.4	154.2	18.2	15.9	15.7	15.6	15.4	14.7	14.6	4.17	4.17	4.17	4.17
		56.5	154.4	18.1	15.9	15.7	15.6	15.4	14.7	14.6	4.17	4.17	4.17	4.17
		56.6	154.6	18.1	15.9	15.7	15.6	15.4	14.7	14.6	4.17	4.17	4.17	4.17
		56.7	154.8	18.2	15.9	15.7	15.5	15.4	14.7	14.6	4.17	4.17	4.17	4.17
		56.8	155	18.2	15.9	15.7	15.5	15.4	14.7	14.6	4.17	4.17	4.17	4.17
		56.9	155.3	18.2	15.9	15.7	15.6	15.4	14.7	14.6	4.17	4.17	4.17	4.17
		57	155.4	18.2	15.9	15.6	15.6	15.4	14.7	14.6	4.17	4.17	4.17	4.17
		57.1	155.7	18.2	15.9	15.6	15.5	15.3	14.7	14.6	4.17	4.17	4.17	4.17
		57.2	155.9	18.2	15.9	15.6	15.6	15.4	14.7	14.6	4.17	4.17	4.17	4.17
		57.3	156.1	18.2	15.9	15.7	15.5	15.4	14.8	14.6	4.17	4.17	4.17	4.17
		57.4	156.3	18.2	15.9	15.7	15.5	15.3	14.7	14.6	4.17	4.17	4.17	4.17
		57.5	156.5	18.3	15.9	15.7	15.5	15.3	14.7	14.6	4.17	4.17	4.17	4.17
		57.6	156.7	18.3	15.9	15.7	15.6	15.3	14.7	14.6	4.17	4.17	4.17	4.17
		57.7	157	18.3	15.9	15.7	15.6	15.4	14.7	14.6	4.17	4.17	4.17	4.17
		57.8	157.2	18.3	15.9	15.7	15.5	15.4	14.7	14.6	4.17	4.17	4.17	4.17
		57.9	157.4	18.3	15.9	15.7	15.6	15.4	14.7	14.6	4.17	4.17	4.17	4.17
		58	157.7	18.3	15.9	15.7	15.5	15.3	14.7	14.6	4.17	4.17	4.17	4.17
		58.1	157.8	18.3	15.9	15.6	15.5	15.3	14.8	14.6	4.17	4.17	4.17	4.17
		58.2	158.1	18.3	15.9	15.7	15.6	15.3	14.8	14.6	4.17	4.17	4.17	4.17
		58.3	158.3	18.3	15.9	15.6	15.5	15.3	14.7	14.6	4.17	4.17	4.17	4.17
		58.4	158.5	18.3	15.9	15.6	15.6	15.3	14.7	14.6	4.17	4.17	4.17	4.17
		58.5	158.7	18.4	15.9	15.6	15.5	15.3	14.8	14.6	4.17	4.17	4.17	4.17
		58.6	159	18.4	15.9	15.7	15.5	15.4	14.8	14.6	4.17	4.17	4.17	4.17
		58.7	159.2	18.4	15.9	15.6	15.5	15.4	14.7	14.6	4.17	4.17	4.17	4.17
		58.8	159.4	18.4	15.9	15.6	15.6	15.4	14.7	14.6	4.17	4.17	4.17	4.17
		58.9	159.6	18.4	15.9	15.6	15.5	15.4	14.8	14.6	4.17	4.17	4.17	4.17
		59	159.9	18.4	15.9	15.7	15.5	15.3	14.8	14.6	4.17	4.17	4.17	4.17
		59.1	160.1	18.4	15.9	15.6	15.6	15.3	14.8	14.6	4.17	4.17	4.17	4.17
		59.2	160.3	18.4	15.9	15.6	15.5	15.3	14.8	14.6	4.17	4.17	4.17	4.17
		59.3	160.6	18.4	15.9	15.7	15.5	15.4	14.8	14.6	4.17	4.17	4.17	4.17
		59.4	160.8	18.5	15.9	15.7	15.6	15.3	14.8	14.6	4.17	4.17	4.17	4.17
		59.5	161	18.5	15.9	15.7	15.5	15.3	14.8	14.6	4.17	4.17	4.17	4.17
		59.6	161.3	18.5	15.9	15.6	15.6	15.3	14.8	14.6	4.17	4.17	4.17	4.17
		59.7	161.5	18.5	15.9	15.6	15.5	15.3	14.8	14.6	4.17	4.17	4.17	4.17
		59.8	161.7	18.5	16	15.7	15.5	15.4	14.8	14.6	4.17	4.17	4.17	4.17
		59.9	161.9	18.5	15.9	15.7	15.5	15.4	14.8	14.6	4.17	4.17	4.17	4.17
		60	162.2	18.6	15.9	15.7	15.6	15.4	14.8	14.6	4.17	4.17	4.17	4.17
		60.1	162.4	18.6	16	15.7	15.5	15.3	14.8	14.6	4.17	4.17	4.17	4.17
		60.2	162.6	18.6	15.9	15.7	15.5	15.4	14.8	14.6	4.17	4.17	4.17	4.17
		60.3	162.9	18.6	15.9	15.7	15.5	15.3	14.8	14.6	4.17	4.17	4.17	4.17
		60.4	163.1	18.6	15.9	15.6	15.5	15.3	14.8	14.6	4.17	4.17	4.17	4.17
		60.5	163.4	18.6	15.9	15.7	15.5	15.3	14.8	14.6	4.17	4.17	4.17	4.17
		60.6	163.6	18.6	15.9	15.6	15.5	15.3	14.8	14.6	4.17	4.17	4.17	4.17
		60.7	163.9	18.6	16	15.7	15.5	15.3	14.8	14.6	4.17	4.17	4.17	4.17
		60.8	164.1	18.7	15.9	15.7	15.6	15.3	14.8	14.6	4.17	4.17	4.17	4.17
		60.9	164.3	18.7	16	15.7	15.6	15.4	14.8	14.6	4.17	4.17	4.17	4.17
		61	164.6	18.7	15.9	15.6	15.5	15.3	14.8	14.6	4.17	4.17	4.17	4.17
		61.1	164.8	18.7	16	15.7	15.5	15.3	14.9	14.6	4.17	4.17	4.17	4.17
		61.2	165.1	18.7	16	15.7	15.5	15.3	14.8	14.6	4.17	4.17	4.17	4.17
		61.3	165.3	18.7	16	15.7	15.5	15.3	14.8	14.6	4.17	4.17	4.17	4.17
		61.4	165.6	18.7	16	15.6	15.5	15.3	14.8	14.6	4.17	4.17	4.17	4.17
		61.5	165.8	18.7	15.9	15.7	15.5	15.3	14.8	14.6	4.17	4.17	4.17	4.17
		61.6	166	18.8	15.9	15.7	15.5	15.3	14.8	14.6	4.17	4.17	4.17	4.17
		61.7	166.3	18.8	16	15.7	15.5	15.3	14.8	14.6	4.17	4.17	4.17	4.17
		61.8	166.6	18.8	16	15.7	15.5	15.3	14.8	14.6	4.17	4.17	4.17	4.17
		61.9	166.8	18.8	16	15.6	15.5	15.3	14.8	14.6	4.17	4.17	4.17	4.17
		62	167.1	18.8	16	15.7	15.5	15.3	14.8	14.6	4.17	4.17	4.17	4.17
		62.1	167.3	18.8	16	15.7	15.5	15.3	14.8	14.6	4.17	4.17	4.17	4.17
		62.2	167.6	18.8	16	15.6	15.5	15.3	14.8	14.6	4.17	4.17	4.17	4.17
		62.3	167.9	18.8	16	15.7	15.5	15.4	14.8	14.6	4.17	4.17	4.17	4.17
		62.4	168.1	18.9	16	15.7	15.5	15.3	14.8	14.6	4.17	4.17	4.17	4.17
		62.5	168.3	18.9	16	15.7	15.5	15.3	14.8	14.6	4.17	4.17	4.17	4.17
		62.6	168.6	18.9	16	15.6	15.5	15.3	14.8	14.6	4.17	4.17	4.17	4.17
		62.7	168.8	18.9	16	15.7	15.5	15.3	14.8	14.6	4.17	4.17	4.17	4.17
		62.8	169.1	18.9	16	15.7	15.6	15.3	14.8	14.6	4.17	4.17	4.17	4.17
		62.9	169.3	19	16	15.7	15.5	15.3	14.8	14.6	4.17	4.17	4.17	4.17
		63	169.6	18.9	16	15.7	15.5	15.3	14.8	14.6	4.17	4.17	4.17	4.17
		63.1	169.8	19	16	15.7	15.5	15.4	14.8	14.6	4.17	4.17	4.17	4.17
		63.2	170	19	16	15.7	15.5	15.3	14.8	14.6	4.17	4.17	4.17	4.17
		63.3	170.3	19	16	15.7	15.5	15.3	14.8	14.6	4.17	4.17	4.17	4.17
		63.4	170.5	19	16	15.6	15.5	15.3	14.8	14.6	4.17	4.17	4.17	4.17
		63.5	170.8	19	16	15.7	15.6	15.3	14.8	14.6	4.17	4.17	4.17	4.17
		63.6	171	19	16	15.7	15.6	15.3	14.8	14.6	4.17	4.17	4.17	4.17
		63.7	171.2	19	16	15.7	15.5	15.3	14.8	14.6	4.17	4.17	4.17	4.17
		63.8	171.5	19.1	16	15.7	15.5	15.3	14.8	14.6	4.17	4.17	4.17	4.17
		63.9	171.6	19.1	16	15.6	15.5	15.3	14.8	14.6	4.17	4.17	4.17	4.17
		64	171.9	19.1	16	15.7	15.6	15.4	14.8	14.6	4.17	4.17	4.17	4.17
		64.1	172.1	19.1	16	15.7	15.5	15.3	14.8	14.6	4.17	4.17	4.17	4.17
		64.2	172.4	19.1	16	15.7	15.6	15.3	14.8	14.6	4.17	4.17	4.17	4.17
		64.3	172.6	19.1	16	15.7	15.5	15.4	14.8	14.6	4.17	4.17	4.17	4.17
		64.4	172.8	19.2	16	15.7	15.5	15.3	14.8	14.6	4.17	4.17	4.17	4.17
		64.5	173.1	19.2	16	15.7	15.5	15.3	14.8	14.7	4.17	4.17	4.17	4.17
		64.6	173.3	19.2	16	15.7	15.5	15.3	14.8	14.6	4.17	4.17	4.17	4.17
		64.7	173.5	19.2	16	15.7	15.5	15.3	14.8	14.6	4.17	4.17	4.17	4.17
		64.8	173.8	19.2	16.1	15.7	15.6	15.4	14.8	14.6	4.17	4.17	4.17	4.17
		64.9	174	19.2	16	15.7	15.6	15.3	14.8	14.7	4.17	4.17	4.17	4.17
		65	174.2	19.2	16	15.7	15.5	15.4	14.8	14.6	4.17	4.17	4.17	4.17
		65.1	174.5	19.3	16.1	15.7	15.5	15.4	14.8	14.6	4.17	4.17	4.17	4.17
		65.2	174.7	19.3	16	15.6	15.6	15.4	14.8	14.6	4.17	4.17	4.17	4.17
		65.3	174.9	19.3	16	15.7	15.5	15.3	14.8	14.6	4.17	4.17	4.17	4.17
		65.4	175.1	19.4	16	15.7	15.6	15.4	14.8	14.6	4.17	4.17	4.17	4.17
		65.5	175.4	19.4	16.1	15.7	15.5	15.3	14.8	14.6	4.17	4.17	4.17	4.17
		65.6	175.6	19.4	16	15.7	15.5	15.3	14.8	14.6	4.17	4.17	4.17	4.17
		65.7	175.9	19.4	16.1	15.6	15.6	15.3	14.8	14.6	4.17	4.17	4.17	4.17
		65.8	176.1	19.4	16.1	15.7	15.6	15.3	14.8	14.6	4.17	4.17	4.17	4.17
		65.9	176.3	19.4	16.1	15.7	15.5	15.4	14.8	14.6	4.17	4.17	4.17	4.17
		66	176.5	19.4	16.1	15.7	15.6	15.3	14.8	14.6	4.17	4.17	4.17	4.17
		66.1	176.7	19.5	16.1	15.7	15.5	15.3	14.7	14.6	4.17	4.17	4.17	4.17
		66.2	176.9	19.4	16.1	15.7	15.5	15.3	14.8	14.6	4.17	4.17	4.17	4.17
		66.3	177.2	19.5	16.1	15.6	15.5	15.3	14.7	14.6	4.17	4.17	4.17	4.17
		66.4	177.4	19.5	16.1	15.6	15.5	15.3	14.8	14.6	4.17	4.17	4.17	4.17
		66.5	177.6	19.5	16.1	15.7	15.5	15.3	14.8	14.6	4.17	4.17	4.17	4.17
		66.6	177.8	19.5	16.1	15.6	15.5	15.3	14.7	14.6	4.17	4.17	4.17	4.17
		66.7	178.1	19.6	16.1	15.7	15.6	15.3	14.8	14.6	4.17	4.17	4.17	4.17
		66.8	178.3	19.6	16.1	15.6	15.5	15.4	14.7	14.6	4.17	4.17	4.17	4.17
		66.9	178.6	19.6	16.1	15.6	15.5	15.3	14.7	14.6	4.17	4.17	4.17	4.17
		67	178.8	19.6	16.1	15.7	15.5	15.4	14.7	14.6	4.17	4.17	4.17	4.17
		67.1	179	19.6	16.1	15.6	15.5	15.3	14.8	14.6	4.17	4.17	4.17	4.17
		67.2	179.2	19.6	16.1	15.7	15.6	15.3	14.7	14.6	4.17	4.17	4.17	4.17
		67.3	179.5	19.7	16.1	15.7	15.5	15.3	14.7	14.6	4.17	4.17	4.17	4.17
		67.4	179.7	19.7	16.1	15.7	15.5	15.3	14.7	14.6	4.17	4.17	4.17	4.17
		67.5	179.9	19.7	16.1	15.7	15.5	15.3	14.7	14.6	4.17	4.17	4.17	4.17
		67.6	180.1	19.7	16.2	15.7	15.5	15.4	14.7	14.6	4.17	4.17	4.17	4.17
		67.7	180.3	19.7	16.2	15.6	15.6	15.4	14.8	14.6	4.17	4.17	4.17	4.17
		67.8	180.6	19.7	16.1	15.6	15.5	15.4	14.7	14.6	4.17	4.17	4.17	4.17
		67.9	180.8	19.8	16.2	15.7	15.6	15.4	14.7	14.6	4.17	4.17	4.17	4.17
		68	181	19.8	16.2	15.7	15.6	15.4	14.7	14.6	4.17	4.17	4.17	4.17
		68.1	181.2	19.8	16.2	15.7	15.5	15.3	14.7	14.6	4.17	4.17	4.17	4.17
		68.2	181.4	19.8	16.1	15.6	15.6	15.4	14.7	14.6	4.17	4.17	4.17	4.17
		68.3	181.7	19.8	16.2	15.7	15.6	15.4	14.7	14.6	4.17	4.17	4.17	4.17
		68.4	181.9	19.8	16.1	15.7	15.6	15.4	14.7	14.6	4.17	4.17	4.17	4.17
		68.5	182.1	19.9	16.2	15.7	15.6	15.4	14.7	14.6	4.17	4.17	4.17	4.17
		68.6	182.3	19.8	16.1	15.7	15.6	15.4	14.8	14.6	4.17	4.17	4.17	4.17
		68.7	182.5	19.9	16.1	15.7	15.5	15.3	14.7	14.6	4.17	4.17	4.17	4.17
		68.8	182.7	19.9	16.1	15.7	15.6	15.4	14.7	14.6	4.17	4.17	4.17	4.17
		68.9	182.9	19.9	16.2	15.7	15.6	15.4	14.7	14.6	4.17	4.17	4.17	4.17
		69	183.2	20	16.2	15.7	15.6	15.4	14.7	14.7	4.17	4.17	4.17	4.17
		69.1	183.4	20	16.1	15.7	15.6	15.4	14.7	14.6	4.17	4.17	4.17	4.17
		69.2	183.6	20	16.1	15.7	15.6	15.4	14.7	14.6	4.17	4.17	4.17	4.17
		69.3	183.8	20	16.2	15.6	15.6	15.3	14.7	14.6	4.17	4.17	4.17	4.17
		69.4	184	20	16.1	15.7	15.6	15.4	14.7	14.6	4.17	4.17	4.17	4.17
		69.5	184.2	20	16.2	15.6	15.6	15.4	14.7	14.6	4.17	4.17	4.17	4.17
		69.6	184.4	20	16.2	15.7	15.6	15.4	14.7	14.6	4.17	4.17	4.17	4.17
		69.7	184.6	20.1	16.2	15.7	15.6	15.4	14.7	14.6	4.17	4.17	4.17	4.17
		69.8	184.8	20.1	16.1	15.7	15.6	15.4	14.7	14.6	4.17	4.17	4.17	4.17
		69.9	185.1	20.1	16.1	15.7	15.6	15.4	14.7	14.6	4.17	4.17	4.17	4.17
		70	185.3	20.1	16.2	15.7	15.6	15.4	14.7	14.6	4.17	4.17	4.17	4.17
		70.1	185.5	20.2	16.2	15.7	15.6	15.4	14.7	14.6	4.17	4.17	4.17	4.17
		70.2	185.7	20.2	16.2	15.7	15.6	15.4	14.7	14.6	4.17	4.17	4.17	4.17
		70.3	185.9	20.2	16.2	15.7	15.6	15.4	14.7	14.6	4.17	4.17	4.17	4.17
		70.4	186.1	20.2	16.2	15.7	15.6	15.4	14.7	14.6	4.17	4.17	4.17	4.17
		70.5	186.4	20.2	16.2	15.7	15.6	15.4	14.7	14.6	4.17	4.17	4.17	4.17
		70.6	186.5	20.2	16.2	15.7	15.6	15.4	14.7	14.6	4.17	4.17	4.17	4.17
		70.7	186.8	20.2	16.2	15.7	15.5	15.4	14.7	14.6	4.17	4.17	4.17	4.17
		70.8	187	20.3	16.2	15.6	15.6	15.3	14.7	14.6	4.17	4.17	4.17	4.17
		70.9	187.2	20.3	16.3	15.7	15.6	15.4	14.7	14.6	4.17	4.17	4.17	4.17
		71	187.4	20.4	16.2	15.7	15.6	15.3	14.7	14.6	4.17	4.17	4.17	4.17
		71.1	187.6	20.3	16.2	15.7	15.5	15.4	14.7	14.5	4.17	4.17	4.17	4.17
		71.2	187.8	20.4	16.3	15.7	15.6	15.4	14.7	14.5	4.17	4.17	4.17	4.17
		71.3	188	20.4	16.2	15.7	15.6	15.4	14.7	14.5	4.17	4.17	4.17	4.17
		71.4	188.2	20.4	16.2	15.7	15.6	15.4	14.7	14.6	4.17	4.17	4.17	4.17
		71.5	188.5	20.4	16.3	15.7	15.6	15.4	14.7	14.5	4.17	4.17	4.17	4.17
		71.6	188.7	20.4	16.3	15.7	15.6	15.4	14.7	14.5	4.17	4.17	4.17	4.17
		71.7	188.9	20.4	16.2	15.7	15.6	15.3	14.6	14.6	4.17	4.17	4.17	4.17
		71.8	189	20.5	16.3	15.7	15.6	15.4	14.7	14.5	4.17	4.17	4.17	4.17
		71.9	189.2	20.5	16.2	15.7	15.6	15.4	14.7	14.5	4.17	4.17	4.17	4.17
		72	189.4	20.5	16.2	15.6	15.6	15.4	14.7	14.6	4.17	4.17	4.17	4.17
		72.1	189.6	20.5	16.2	15.7	15.6	15.3	14.7	14.5	4.17	4.17	4.17	4.17
		72.2	189.8	20.5	16.2	15.7	15.6	15.4	14.7	14.6	4.17	4.17	4.17	4.17
		72.3	190	20.5	16.2	15.6	15.6	15.4	14.7	14.5	4.17	4.17	4.17	4.17
		72.4	190.2	20.6	16.2	15.7	15.6	15.4	14.6	14.5	4.17	4.17	4.17	4.17
		72.5	190.4	20.6	16.2	15.6	15.5	15.3	14.7	14.4	4.17	4.17	4.17	4.17
		72.6	190.5	20.6	16.3	15.7	15.5	15.3	14.7	14.5	4.17	4.17	4.17	4.17
		72.7	190.7	20.6	16.3	15.7	15.6	15.4	14.6	14.4	4.17	4.17	4.17	4.17
		72.8	190.9	20.6	16.3	15.7	15.6	15.4	14.7	14.5	4.17	4.17	4.17	4.17
		72.9	191.1	20.6	16.3	15.7	15.6	15.3	14.7	14.5	4.17	4.17	4.17	4.17
		73	191.2	20.6	16.3	15.7	15.6	15.4	14.6	14.4	4.17	4.17	4.17	4.17
		73.1	191.4	20.6	16.3	15.7	15.5	15.3	14.6	14.4	4.17	4.17	4.17	4.17
		73.2	191.6	20.7	16.3	15.7	15.6	15.3	14.6	14.4	4.17	4.17	4.17	4.17
		73.3	191.7	20.7	16.3	15.7	15.6	15.4	14.6	14.5	4.17	4.17	4.17	4.17
		73.4	191.9	20.7	16.3	15.6	15.6	15.4	14.6	14.5	4.17	4.17	4.17	4.17
		73.5	192	20.7	16.3	15.7	15.6	15.4	14.6	14.4	4.17	4.17	4.17	4.17
		73.6	192.2	20.7	16.3	15.7	15.6	15.4	14.6	14.5	4.17	4.17	4.17	4.17
		73.7	192.3	20.7	16.3	15.7	15.6	15.4	14.6	14.4	4.17	4.17	4.17	4.17
		73.8	192.5	20.7	16.3	15.7	15.6	15.3	14.6	14.5	4.17	4.17	4.17	4.17
		73.9	192.6	20.7	16.3	15.7	15.6	15.4	14.6	14.5	4.17	4.17	4.17	4.17
		74	192.7	20.8	16.3	15.7	15.6	15.4	14.6	14.4	4.17	4.17	4.17	4.17
		74.1	192.8	20.8	16.3	15.7	15.6	15.4	14.6	14.5	4.17	4.17	4.17	4.17
		74.2	192.9	20.8	16.3	15.7	15.6	15.4	14.6	14.4	4.17	4.17	4.17	4.17
		74.3	193.1	20.8	16.3	15.7	15.5	15.4	14.6	14.5	4.17	4.17	4.17	4.17
		74.4	193.1	20.8	16.3	15.6	15.6	15.4	14.6	14.5	4.17	4.17	4.17	4.17
		74.5	193.2	20.8	16.3	15.7	15.6	15.4	14.6	14.4	4.17	4.17	4.17	4.17
		74.6	193.3	20.8	16.3	15.7	15.6	15.4	14.6	14.5	4.17	4.17	4.17	4.17
		74.7	193.4	20.9	16.3	15.7	15.6	15.4	14.6	14.4	4.17	4.17	4.17	4.17
		74.8	193.4	20.9	16.3	15.6	15.6	15.4	14.6	14.4	4.17	4.17	4.17	4.17
		74.9	193.4	20.9	16.3	15.7	15.6	15.4	14.6	14.4	4.17	4.17	4.17	4.17
		75	193.5	20.9	16.3	15.7	15.6	15.4	14.6	14.4	4.17	4.17	4.17	4.17
		75.1	193.5	21	16.3	15.7	15.6	15.4	14.6	14.4	4.17	4.17	4.17	4.17
		75.2	193.5	21	16.3	15.7	15.5	15.4	14.6	14.4	4.17	4.17	4.17	4.17
		75.3	193.5	21	16.3	15.7	15.5	15.4	14.7	14.4	4.17	4.17	4.17	4.17
		75.4	193.5	21	16.4	15.7	15.6	15.5	14.6	14.4	4.17	4.17	4.17	4.17
		75.5	193.5	21	16.4	15.7	15.6	15.5	14.6	14.4	4.17	4.17	4.17	4.17
		75.6	193.4	21	16.4	15.6	15.5	15.5	14.6	14.4	4.17	4.17	4.17	4.17
		75.7	193.4	21	16.4	15.6	15.6	15.5	14.6	14.4	4.17	4.17	4.17	4.17
		75.8	193.3	21	16.3	15.7	15.5	15.4	14.6	14.4	4.17	4.17	4.17	4.17
		75.9	193.3	21	16.4	15.6	15.6	15.5	14.6	14.4	4.17	4.17	4.17	4.17
		76	193.1	21	16.4	15.7	15.6	15.4	14.6	14.4	4.17	4.17	4.17	4.17
		76.1	193.1	21	16.4	15.6	15.5	15.5	14.6	14.4	4.17	4.17	4.17	4.17
		76.2	193	21.1	16.4	15.6	15.6	15.4	14.6	14.4	4.17	4.17	4.17	4.17
		76.3	192.9	21.1	16.4	15.7	15.6	15.5	14.6	14.4	4.17	4.17	4.17	4.17
		76.4	192.9	21.1	16.4	15.6	15.5	15.5	14.6	14.4	4.17	4.17	4.17	4.17
		76.5	192.8	21.1	16.4	15.6	15.5	15.5	14.6	14.4	4.17	4.17	4.17	4.17
		76.6	192.8	21.1	16.4	15.6	15.6	15.5	14.6	14.4	4.17	4.17	4.17	4.17
		76.7	192.8	21.1	16.4	15.6	15.6	15.5	14.6	14.4	4.17	4.17	4.17	4.17
		76.8	192.7	21.2	16.4	15.6	15.6	15.5	14.6	14.4	4.17	4.17	4.17	4.17
		76.9	192.7	21.2	16.4	15.6	15.6	15.5	14.6	14.4	4.17	4.17	4.17	4.17
		77	192.7	21.2	16.4	15.6	15.6	15.5	14.6	14.4	4.17	4.17	4.17	4.17
		77.1	192.7	21.2	16.4	15.6	15.6	15.4	14.6	14.4	4.17	4.17	4.17	4.17
		77.2	192.6	21.2	16.4	15.6	15.6	15.5	14.6	14.4	4.17	4.17	4.17	4.17
		77.3	192.6	21.2	16.4	15.6	15.6	15.5	14.6	14.4	4.17	4.17	4.17	4.17
		77.4	192.6	21.2	16.4	15.6	15.6	15.5	14.6	14.4	4.17	4.17	4.17	4.17
		77.5	192.6	21.3	16.4	15.6	15.6	15.5	14.6	14.4	4.17	4.17	4.17	4.17
		77.6	192.6	21.3	16.4	15.6	15.6	15.5	14.6	14.4	4.17	4.17	4.17	4.17
		77.7	192.6	21.3	16.5	15.6	15.6	15.5	14.6	14.4	4.17	4.17	4.17	4.17
		77.8	192.6	21.3	16.4	15.6	15.6	15.5	14.6	14.4	4.17	4.17	4.17	4.17
		77.9	192.6	21.3	16.4	15.6	15.6	15.5	14.6	14.4	4.17	4.17	4.17	4.17
		78	192.6	21.3	16.4	15.6	15.6	15.5	14.6	14.4	4.17	4.17	4.17	4.17
		78.1	192.6	21.3	16.4	15.6	15.6	15.5	14.6	14.4	4.17	4.17	4.17	4.17
		78.2	192.6	21.3	16.4	15.6	15.6	15.5	14.6	14.4	4.17	4.17	4.17	4.17
		78.3	192.6	21.2	16.5	15.6	15.6	15.5	14.6	14.4	4.17	4.17	4.17	4.17
		78.4	192.6	21.2	16.5	15.6	15.5	15.4	14.6	14.4	4.17	4.17	4.17	4.17
		78.5	192.6	21.2	16.5	15.6	15.5	15.4	14.7	14.4	4.17	4.17	4.17	4.17
		78.6	192.6	21.2	16.5	15.6	15.6	15.5	14.6	14.4	4.17	4.17	4.17	4.17
		78.7	192.6	21.2	16.5	15.6	15.5	15.4	14.7	14.4	4.17	4.17	4.17	4.17
		78.8	192.6	21.2	16.5	15.6	15.5	15.5	14.6	14.4	4.17	4.17	4.17	4.17
		78.9	192.6	21.2	16.5	15.6	15.5	15.4	14.7	14.3	4.17	4.17	4.17	4.17
		79	192.6	21.2	16.5	15.6	15.5	15.4	14.6	14.3	4.17	4.17	4.17	4.17
		79.1	192.6	21.2	16.5	15.6	15.6	15.5	14.7	14.3	4.17	4.17	4.17	4.17
		79.2	192.6	21.2	16.5	15.6	15.6	15.5	14.6	14.4	4.17	4.17	4.17	4.17
		79.3	192.6	21.2	16.5	15.6	15.5	15.5	14.6	14.4	4.17	4.17	4.17	4.17
		79.4	192.7	21.2	16.5	15.7	15.5	15.5	14.6	14.4	4.17	4.17	4.17	4.17
		79.5	192.7	21.2	16.5	15.7	15.5	15.5	14.6	14.4	4.17	4.17	4.17	4.17
		79.6	192.7	21.2	16.5	15.6	15.5	15.5	14.7	14.4	4.17	4.17	4.17	4.17
		79.7	192.7	21.2	16.5	15.6	15.5	15.5	14.7	14.4	4.17	4.17	4.17	4.17
		79.8	192.6	21.3	16.5	15.6	15.5	15.5	14.7	14.4	4.17	4.17	4.17	4.17
		79.9	192.6	21.2	16.5	15.6	15.5	15.5	14.6	14.4	4.17	4.17	4.17	4.17
		80	192.6	21.2	16.5	15.6	15.5	15.5	14.7	14.4	4.17	4.17	4.17	4.17
		80.1	192.7	21.3	16.5	15.6	15.5	15.5	14.7	14.4	4.17	4.17	4.17	4.17
		80.2	192.8	21.3	16.5	15.6	15.5	15.5	14.6	14.3	4.17	4.17	4.17	4.17
		80.3	192.9	21.3	16.5	15.6	15.5	15.5	14.6	14.3	4.17	4.17	4.17	4.17
		80.4	193	21.3	16.5	15.6	15.5	15.5	14.6	14.3	4.17	4.17	4.17	4.17
		80.5	193.1	21.3	16.5	15.6	15.5	15.5	14.7	14.3	4.17	4.17	4.17	4.17
		80.6	193.2	21.3	16.5	15.7	15.5	15.5	14.7	14.4	4.17	4.17	4.17	4.17
		80.7	193.4	21.3	16.5	15.6	15.5	15.5	14.7	14.4	4.17	4.17	4.17	4.17
		80.8	193.4	21.3	16.5	15.6	15.5	15.5	14.7	14.4	4.17	4.17	4.17	4.17
		80.9	193.6	21.3	16.5	15.6	15.5	15.5	14.7	14.4	4.17	4.17	4.17	4.17
		81	193.7	21.3	16.5	15.6	15.5	15.5	14.8	14.4	4.17	4.17	4.17	4.17
		81.1	193.7	21.4	16.5	15.6	15.5	15.5	14.7	14.3	4.17	4.17	4.17	4.17
		81.2	193.8	21.3	16.5	15.6	15.5	15.5	14.7	14.3	4.17	4.17	4.17	4.17
		81.3	193.9	21.4	16.5	15.6	15.5	15.5	14.8	14.4	4.17	4.17	4.17	4.17
		81.4	194	21.4	16.5	15.7	15.5	15.5	14.7	14.4	4.17	4.17	4.17	4.17
		81.5	194.1	21.4	16.5	15.7	15.5	15.5	14.8	14.3	4.17	4.17	4.17	4.17
		81.6	194.1	21.4	16.5	15.6	15.5	15.5	14.8	14.3	4.17	4.17	4.17	4.17
		81.7	194.2	21.4	16.5	15.6	15.5	15.5	14.8	14.4	4.17	4.17	4.17	4.17
		81.8	194.2	21.4	16.5	15.6	15.5	15.5	14.9	14.4	4.17	4.17	4.17	4.17
		81.9	194.3	21.4	16.5	15.7	15.5	15.5	14.8	14.3	4.17	4.17	4.17	4.17
		82	194.3	21.5	16.5	15.7	15.5	15.5	14.8	14.3	4.17	4.17	4.17	4.17
		82.1	194.4	21.5	16.5	15.7	15.5	15.5	14.8	14.3	4.17	4.17	4.17	4.17
		82.2	194.5	21.5	16.6	15.6	15.5	15.5	14.8	14.3	4.17	4.17	4.17	4.17
		82.3	194.5	21.5	16.6	15.6	15.5	15.5	14.8	14.3	4.17	4.17	4.17	4.17
		82.4	194.6	21.5	16.5	15.7	15.5	15.5	14.8	14.3	4.17	4.17	4.17	4.17
		82.5	194.7	21.5	16.6	15.7	15.5	15.5	14.8	14.3	4.17	4.17	4.17	4.17
		82.6	194.7	21.5	16.5	15.7	15.5	15.5	14.8	14.3	4.17	4.17	4.17	4.17
		82.7	194.8	21.5	16.5	15.7	15.4	15.5	14.8	14.3	4.17	4.17	4.17	4.17
		82.8	194.8	21.5	16.6	15.7	15.5	15.5	14.9	14.3	4.17	4.17	4.17	4.17
		82.9	194.9	21.5	16.6	15.7	15.5	15.5	14.8	14.3	4.17	4.17	4.17	4.17
		83	195	21.5	16.5	15.7	15.5	15.5	14.9	14.3	4.17	4.17	4.17	4.17
		83.1	195.1	21.5	16.6	15.7	15.5	15.5	14.9	14.3	4.17	4.17	4.17	4.17
		83.2	195.1	21.5	16.5	15.7	15.4	15.5	14.9	14.3	4.17	4.17	4.17	4.17
		83.3	195.2	21.5	16.6	15.7	15.4	15.5	14.9	14.3	4.17	4.17	4.17	4.17
		83.4	195.3	21.5	16.6	15.7	15.4	15.5	14.9	14.3	4.17	4.17	4.17	4.17
		83.5	195.3	21.5	16.6	15.7	15.4	15.5	14.9	14.3	4.17	4.17	4.17	4.17
		83.6	195.4	21.5	16.6	15.7	15.4	15.5	14.9	14.3	4.17	4.17	4.17	4.17
		83.7	195.5	21.6	16.6	15.7	15.4	15.5	14.9	14.3	4.17	4.17	4.17	4.17
		83.8	195.6	21.6	16.6	15.7	15.4	15.5	14.9	14.3	4.17	4.17	4.17	4.17
		83.9	195.7	21.6	16.6	15.7	15.4	15.5	14.9	14.3	4.17	4.17	4.17	4.17
		84	195.8	21.6	16.5	15.7	15.4	15.5	14.9	14.3	4.17	4.17	4.17	4.17
		84.1	195.8	21.5	16.6	15.7	15.4	15.5	14.9	14.3	4.17	4.17	4.17	4.17
		84.2	195.9	21.6	16.5	15.7	15.4	15.5	14.9	14.3	4.17	4.17	4.17	4.17
		84.3	196	21.6	16.5	15.7	15.4	15.5	14.9	14.3	4.17	4.17	4.17	4.17
		84.4	196.1	21.6	16.6	15.7	15.4	15.5	14.9	14.3	4.17	4.17	4.17	4.17
		84.5	196.2	21.6	16.5	15.7	15.4	15.5	15	14.3	4.17	4.17	4.17	4.17
		84.6	196.2	21.6	16.6	15.7	15.4	15.5	14.9	14.3	4.17	4.17	4.17	4.17
		84.7	196.3	21.7	16.5	15.7	15.4	15.5	14.9	14.3	4.17	4.17	4.17	4.17
		84.8	196.4	21.7	16.5	15.7	15.4	15.5	15	14.3	4.17	4.17	4.17	4.17
		84.9	196.5	21.7	16.5	15.7	15.4	15.5	15	14.3	4.17	4.17	4.17	4.17
		85	196.6	21.7	16.5	15.7	15.4	15.5	14.9	14.3	4.17	4.17	4.17	4.17
		85.1	196.6	21.7	16.6	15.7	15.4	15.5	14.9	14.3	4.17	4.17	4.17	4.17
		85.2	196.7	21.7	16.5	15.7	15.4	15.5	15	14.3	4.17	4.17	4.17	4.17
		85.3	196.8	21.8	16.6	15.7	15.4	15.5	15	14.3	4.17	4.17	4.17	4.17
		85.4	196.9	21.8	16.6	15.7	15.4	15.5	15	14.3	4.17	4.17	4.17	4.17
		85.5	196.9	21.8	16.5	15.7	15.4	15.5	15	14.3	4.17	4.17	4.17	4.17
		85.6	197.1	21.8	16.6	15.6	15.4	15.5	15	14.3	4.17	4.17	4.17	4.17
		85.7	197.1	21.8	16.5	15.7	15.4	15.5	15	14.3	4.17	4.17	4.17	4.17
		85.8	197.2	21.8	16.6	15.7	15.4	15.5	15.1	14.3	4.17	4.17	4.17	4.17
		85.9	197.3	21.8	16.6	15.7	15.4	15.5	15.1	14.3	4.17	4.17	4.17	4.17
		86	197.5	21.9	16.5	15.7	15.4	15.5	15.1	14.3	4.17	4.17	4.17	4.17
		86.1	197.5	21.9	16.6	15.6	15.4	15.5	15.1	14.3	4.17	4.17	4.17	4.17
		86.2	197.7	21.9	16.6	15.6	15.4	15.5	15	14.3	4.17	4.17	4.17	4.17
		86.3	197.8	21.9	16.6	15.6	15.4	15.5	15	14.3	4.17	4.17	4.17	4.17
		86.4	197.9	21.9	16.6	15.6	15.4	15.5	15.1	14.3	4.17	4.17	4.17	4.17
		86.5	197.9	22	16.6	15.6	15.4	15.5	15.1	14.3	4.17	4.17	4.17	4.17
		86.6	198	22	16.6	15.6	15.4	15.5	15.1	14.3	4.17	4.17	4.17	4.17
		86.7	198.2	22	16.6	15.6	15.4	15.5	15.1	14.3	4.17	4.17	4.17	4.17
		86.8	198.3	22	16.6	15.6	15.4	15.5	15.1	14.3	4.17	4.17	4.17	4.17
		86.9	198.4	22	16.6	15.6	15.4	15.5	15.1	14.3	4.17	4.17	4.17	4.17
		87	198.5	22	16.6	15.6	15.4	15.5	15.1	14.3	4.17	4.17	4.17	4.17
		87.1	198.6	22.1	16.6	15.6	15.4	15.5	15.1	14.3	4.17	4.17	4.17	4.17
		87.2	198.8	22.1	16.6	15.6	15.4	15.5	15.1	14.4	4.17	4.17	4.17	4.17
		87.3	198.8	22.1	16.6	15.6	15.4	15.4	15.1	14.4	4.17	4.17	4.17	4.17
		87.4	199	22.1	16.6	15.6	15.4	15.5	15.1	14.4	4.17	4.17	4.17	4.17
		87.5	199.1	22.1	16.6	15.6	15.4	15.5	15.1	14.4	4.17	4.17	4.17	4.17
		87.6	199.2	22.2	16.6	15.7	15.4	15.5	15.1	14.4	4.17	4.17	4.17	4.17
		87.7	199.2	22.2	16.6	15.7	15.4	15.4	15.1	14.4	4.17	4.17	4.17	4.17
		87.8	199.4	22.2	16.6	15.6	15.4	15.5	15.1	14.4	4.17	4.17	4.17	4.17
		87.9	199.4	22.2	16.6	15.6	15.4	15.5	15.1	14.4	4.17	4.17	4.17	4.17
		88	199.5	22.2	16.6	15.6	15.4	15.4	15.1	14.4	4.17	4.17	4.17	4.17
		88.1	199.6	22.3	16.6	15.6	15.4	15.4	15.1	14.4	4.17	4.17	4.17	4.17
		88.2	199.8	22.3	16.6	15.6	15.3	15.5	15.1	14.5	4.17	4.17	4.17	4.17
		88.3	199.8	22.4	16.6	15.6	15.4	15.4	15.1	14.4	4.17	4.17	4.17	4.17
		88.4	199.9	22.4	16.7	15.6	15.4	15.5	15.1	14.4	4.17	4.17	4.17	4.17
		88.5	200.1	22.4	16.7	15.6	15.3	15.4	15.1	14.4	4.17	4.17	4.17	4.17
		88.6	200.2	22.5	16.7	15.6	15.4	15.5	15.1	14.4	4.17	4.17	4.17	4.17
		88.7	200.3	22.6	16.7	15.6	15.4	15.4	15.1	14.4	4.17	4.17	4.17	4.17
		88.8	200.3	22.6	16.6	15.6	15.4	15.4	15.1	14.4	4.17	4.17	4.17	4.17
		88.9	200.5	22.6	16.7	15.6	15.4	15.4	15.1	14.5	4.17	4.17	4.17	4.17
		89	200.6	22.6	16.7	15.6	15.3	15.4	15.1	14.5	4.17	4.17	4.17	4.17
		89.1	200.7	22.7	16.7	15.6	15.4	15.4	15.1	14.5	4.17	4.17	4.17	4.17
		89.2	200.8	22.7	16.7	15.6	15.4	15.4	15.1	14.5	4.17	4.17	4.17	4.17
		89.3	200.9	22.7	16.7	15.6	15.4	15.4	15.1	14.5	4.17	4.17	4.17	4.17
		89.4	201	22.7	16.7	15.6	15.4	15.4	15.1	14.5	4.17	4.17	4.17	4.17
		89.5	201.1	22.7	16.7	15.6	15.4	15.4	15.1	14.5	4.17	4.17	4.17	4.17
		89.6	201.2	22.8	16.7	15.6	15.3	15.3	15.1	14.4	4.17	4.17	4.17	4.17
		89.7	201.3	22.8	16.7	15.6	15.4	15.4	15.1	14.5	4.17	4.17	4.17	4.17
		89.8	201.5	22.8	16.7	15.6	15.3	15.4	15.1	14.5	4.17	4.17	4.17	4.17
		89.9	201.5	22.9	16.7	15.6	15.4	15.4	15.1	14.4	4.17	4.17	4.17	4.17
		90	201.6	22.9	16.7	15.6	15.4	15.4	15.1	14.4	4.17	4.17	4.17	4.17
		90.1	201.7	22.9	16.7	15.6	15.3	15.4	15.1	14.5	4.17	4.17	4.17	4.17
		90.2	201.8	22.9	16.7	15.6	15.4	15.3	15.1	14.5	4.17	4.17	4.17	4.17
		90.3	201.9	23	16.7	15.7	15.4	15.4	15.1	14.4	4.17	4.17	4.17	4.17
		90.4	202.1	23	16.7	15.6	15.4	15.4	15.1	14.4	4.17	4.17	4.17	4.17
		90.5	202.3	23	16.7	15.6	15.3	15.3	15.1	14.5	4.17	4.17	4.17	4.17
		90.6	202.4	23	16.7	15.7	15.4	15.4	15.1	14.5	4.17	4.17	4.17	4.17
		90.7	202.5	23	16.7	15.6	15.3	15.4	15.1	14.5	4.17	4.17	4.17	4.17
		90.8	202.7	23	16.7	15.7	15.3	15.4	15.1	14.5	4.17	4.17	4.17	4.17
		90.9	202.8	23.1	16.7	15.6	15.4	15.4	15.1	14.5	4.17	4.17	4.17	4.17
		91	203	23.1	16.7	15.6	15.4	15.4	15.1	14.5	4.17	4.17	4.17	4.17
		91.1	203.1	23.1	16.7	15.6	15.3	15.3	15.1	14.5	4.17	4.17	4.17	4.17
		91.2	203.2	23.1	16.7	15.7	15.3	15.4	15.1	14.5	4.17	4.17	4.17	4.17
		91.3	203.4	23.2	16.7	15.6	15.4	15.4	15.1	14.5	4.17	4.17	4.17	4.17
		91.4	203.5	23.2	16.7	15.7	15.3	15.3	15.1	14.5	4.17	4.17	4.17	4.17
		91.5	203.6	23.3	16.7	15.7	15.3	15.3	15.1	14.5	4.17	4.17	4.17	4.17
		91.6	203.7	23.3	16.7	15.7	15.3	15.3	15.1	14.5	4.17	4.17	4.17	4.17
		91.7	203.9	23.4	16.7	15.7	15.3	15.4	15.1	14.5	4.17	4.17	4.17	4.17
		91.8	204	23.4	16.7	15.7	15.3	15.3	15.1	14.5	4.17	4.17	4.17	4.17
		91.9	204.1	23.5	16.7	15.7	15.3	15.3	15.1	14.5	4.17	4.17	4.17	4.17
		92	204.3	23.5	16.7	15.7	15.3	15.3	15.1	14.6	4.17	4.17	4.17	4.17
		92.1	204.4	23.6	16.7	15.7	15.3	15.3	15	14.6	4.17	4.17	4.17	4.17
		92.2	204.5	23.6	16.7	15.6	15.3	15.3	15.1	14.6	4.17	4.17	4.17	4.17
		92.3	204.6	23.7	16.7	15.7	15.3	15.3	15	14.6	4.17	4.17	4.17	4.17
		92.4	204.8	23.7	16.7	15.7	15.3	15.3	15	14.6	4.17	4.17	4.17	4.17
		92.5	204.9	23.8	16.7	15.6	15.3	15.3	15.1	14.6	4.17	4.17	4.17	4.17
		92.6	205	23.8	16.7	15.7	15.3	15.3	15.1	14.5	4.17	4.17	4.17	4.17
		92.7	205.1	23.9	16.7	15.7	15.3	15.3	15	14.5	4.17	4.17	4.17	4.17
		92.8	205.2	23.9	16.7	15.7	15.4	15.4	15	14.5	4.17	4.17	4.17	4.17
		92.9	205.3	24	16.7	15.7	15.4	15.3	15	14.6	4.17	4.17	4.17	4.17
		93	205.4	24.1	16.7	15.7	15.4	15.2	15	14.6	4.17	4.17	4.17	4.17
		93.1	205.6	24.1	16.7	15.7	15.3	15.3	15	14.5	4.17	4.17	4.17	4.17
		93.2	205.7	24.1	16.7	15.6	15.3	15.2	15.1	14.6	4.17	4.17	4.17	4.17
		93.3	205.8	24.1	16.7	15.7	15.3	15.3	15	14.5	4.17	4.17	4.17	4.17
		93.4	205.9	24.2	16.7	15.7	15.3	15.4	15.1	14.6	4.17	4.17	4.17	4.17
		93.5	206.1	24.2	16.7	15.7	15.3	15.2	15.1	14.6	4.17	4.17	4.17	4.16
		93.6	206.2	24.2	16.7	15.6	15.3	15.3	15.1	14.5	4.17	4.17	4.17	4.16
		93.7	206.3	24.2	16.7	15.7	15.3	15.2	15	14.6	4.17	4.17	4.17	4.16
		93.8	206.5	24.3	16.7	15.7	15.3	15.3	15	14.6	4.17	4.17	4.17	4.16
		93.9	206.6	24.3	16.7	15.7	15.4	15.3	15.1	14.6	4.17	4.17	4.17	4.16
		94	206.7	24.3	16.7	15.7	15.3	15.3	15.1	14.5	4.17	4.17	4.17	4.16
		94.1	206.9	24.4	16.7	15.6	15.3	15.3	15.1	14.6	4.17	4.17	4.17	4.15
		94.2	207	24.4	16.8	15.7	15.3	15.2	15	14.5	4.17	4.17	4.17	4.14
		94.3	207.1	24.4	16.7	15.7	15.3	15.2	15.1	14.6	4.17	4.17	4.17	4.17
		94.4	207.3	24.5	16.8	15.7	15.4	15.3	15	14.6	4.17	4.17	4.17	4.17
		94.5	207.4	24.5	16.7	15.7	15.3	15.2	15	14.6	4.17	4.17	4.17	4.17
		94.6	207.6	24.6	16.8	15.7	15.4	15.2	15	14.5	4.17	4.17	4.17	4.17
		94.7	207.7	24.6	16.8	15.6	15.4	15.3	15	14.6	4.17	4.17	4.17	4.17
		94.8	207.9	24.6	16.8	15.7	15.3	15.2	15	14.5	4.17	4.17	4.17	4.17
		94.9	208	24.7	16.8	15.6	15.3	15.3	15	14.6	4.17	4.17	4.17	4.17
		95	208.2	24.7	16.8	15.7	15.4	15.2	15	14.5	4.17	4.17	4.17	4.17
		95.1	208.3	24.7	16.8	15.6	15.4	15.2	15	14.6	4.17	4.17	4.17	4.17
		95.2	208.5	24.7	16.8	15.7	15.4	15.2	15	14.5	4.17	4.17	4.17	4.17
		95.3	208.6	24.8	16.8	15.6	15.4	15.2	14.9	14.5	4.17	4.17	4.17	4.17
		95.4	208.7	24.8	16.8	15.7	15.3	15.2	14.9	14.6	4.17	4.17	4.17	4.17
		95.5	208.9	24.8	16.8	15.6	15.3	15.2	14.9	14.5	4.17	4.17	4.17	4.17
		95.6	209	24.9	16.8	15.6	15.4	15.3	14.9	14.6	4.17	4.17	4.17	4.17
		95.7	209.1	24.9	16.8	15.6	15.4	15.2	14.9	14.6	4.17	4.17	4.17	4.17
		95.8	209.3	24.9	16.8	15.7	15.4	15.2	14.8	14.5	4.17	4.17	4.17	4.17
		95.9	209.4	25	16.8	15.7	15.4	15.2	14.9	14.6	4.17	4.17	4.17	4.17
		96	209.5	25	16.8	15.6	15.4	15.2	14.8	14.6	4.17	4.17	4.17	4.17
		96.1	209.6	25	16.8	15.6	15.4	15.2	14.8	14.6	4.17	4.17	4.17	4.17
		96.2	209.7	25.1	16.8	15.6	15.4	15.2	14.9	14.6	4.17	4.17	4.17	4.17
		96.3	209.8	25.1	16.8	15.6	15.4	15.2	14.8	14.6	4.17	4.17	4.17	4.17
		96.4	209.9	25.1	16.8	15.6	15.4	15.2	14.8	14.6	4.17	4.17	4.17	4.17
		96.5	210	25.2	16.8	15.6	15.4	15.2	14.8	14.5	4.17	4.17	4.17	4.17
		96.6	210.1	25.3	16.9	15.6	15.5	15.2	14.8	14.6	4.17	4.17	4.17	4.17
		96.7	210.3	25.3	16.9	15.6	15.4	15.2	14.8	14.5	4.17	4.17	4.17	4.17
		96.8	210.4	25.3	16.8	15.6	15.4	15.2	14.8	14.6	4.17	4.17	4.17	4.17
		96.9	210.5	25.4	16.8	15.6	15.5	15.2	14.8	14.6	4.17	4.17	4.17	4.17
		97	210.7	25.4	16.9	15.6	15.5	15.3	14.8	14.5	4.17	4.17	4.17	4.17
		97.1	210.8	25.5	16.9	15.6	15.5	15.2	14.8	14.6	4.17	4.17	4.17	4.17
		97.2	210.9	25.5	16.9	15.6	15.5	15.2	14.8	14.6	4.17	4.17	4.17	4.17
		97.3	211.1	25.5	16.9	15.6	15.5	15.3	14.8	14.6	4.17	4.17	4.17	4.17
		97.4	211.2	25.6	16.9	15.6	15.5	15.2	14.8	14.5	4.17	4.17	4.17	4.17
		97.5	211.3	25.6	16.9	15.6	15.5	15.2	14.8	14.5	4.17	4.17	4.17	4.17
		97.6	211.5	25.7	16.9	15.6	15.4	15.2	14.7	14.6	4.17	4.17	4.17	4.17
		97.7	211.6	25.7	17	15.6	15.4	15.2	14.7	14.6	4.17	4.17	4.17	4.17
		97.8	211.8	25.7	16.9	15.6	15.5	15.2	14.8	14.6	4.17	4.17	4.17	4.17
		97.9	211.9	25.7	17	15.6	15.5	15.2	14.7	14.6	4.17	4.17	4.17	4.17
		98	212.1	25.8	17	15.6	15.5	15.2	14.8	14.6	4.17	4.17	4.17	4.17
		98.1	212.2	25.8	17	15.6	15.5	15.2	14.8	14.6	4.17	4.17	4.17	4.17
		98.2	212.3	25.8	17	15.6	15.5	15.2	14.7	14.5	4.17	4.17	4.17	4.17
		98.3	212.5	25.9	17	15.6	15.5	15.3	14.8	14.6	4.17	4.17	4.17	4.17
		98.4	212.6	25.9	17	15.6	15.5	15.2	14.7	14.5	4.17	4.17	4.17	4.17
		98.5	212.8	25.9	17	15.6	15.5	15.2	14.7	14.5	4.17	4.17	4.17	4.17
		98.6	212.9	25.9	17	15.6	15.5	15.2	14.7	14.5	4.17	4.17	4.17	4.17
		98.7	213	26	17	15.6	15.5	15.2	14.7	14.5	4.17	4.17	4.17	4.17
		98.8	213.2	26	17	15.6	15.5	15.2	14.7	14.5	4.17	4.17	4.17	4.17
		98.9	213.3	26	17.1	15.6	15.5	15.3	14.7	14.5	4.17	4.17	4.17	4.17
		99	213.4	26.1	17	15.6	15.5	15.2	14.6	14.5	4.17	4.17	4.17	4.17
		99.1	213.6	26.1	17	15.6	15.5	15.3	14.6	14.6	4.17	4.17	4.17	4.17
		99.2	213.7	26.1	17	15.6	15.5	15.2	14.6	14.6	4.17	4.17	4.17	4.17
		99.3	213.8	26.1	17	15.6	15.5	15.3	14.6	14.5	4.17	4.17	4.17	4.17
		99.4	214	26.2	17.1	15.6	15.6	15.3	14.6	14.6	4.17	4.17	4.17	4.17
		99.5	214.1	26.2	17	15.6	15.5	15.3	14.7	14.5	4.17	4.17	4.17	4.17
		99.6	214.2	26.2	17	15.6	15.5	15.3	14.6	14.5	4.17	4.17	4.17	4.17
		99.7	214.3	26.2	17	15.6	15.5	15.3	14.6	14.5	4.17	4.17	4.17	4.17
		99.8	214.4	26.3	17.1	15.6	15.5	15.2	14.6	14.5	4.17	4.17	4.17	4.17
		99.9	214.6	26.3	17.1	15.7	15.5	15.3	14.7	14.6	4.17	4.17	4.17	4.17
		100	214.7	26.3	17.1	15.6	15.5	15.3	14.7	14.6	4.17	4.17	4.17	4.17
		100.1	214.8	26.4	17.1	15.6	15.5	15.2	14.6	14.5	4.17	4.17	4.17	4.17
		100.2	214.9	26.4	17.1	15.7	15.5	15.3	14.6	14.6	4.17	4.17	4.17	4.17
		100.3	215.1	26.4	17.1	15.6	15.6	15.3	14.7	14.6	4.17	4.17	4.17	4.17
		100.4	215.2	26.4	17.2	15.6	15.6	15.3	14.6	14.4	4.17	4.17	4.17	4.17
		100.5	215.3	26.4	17.1	15.6	15.5	15.3	14.6	14.5	4.17	4.17	4.17	4.17
		100.6	215.5	26.4	17.1	15.7	15.5	15.2	14.6	14.5	4.17	4.17	4.17	4.17
		100.7	215.6	26.5	17.1	15.6	15.5	15.3	14.6	14.4	4.17	4.17	4.17	4.17
		100.8	215.8	26.5	17.1	15.7	15.5	15.3	14.6	14.4	4.17	4.17	4.17	4.17
		100.9	215.9	26.5	17.1	15.7	15.5	15.3	14.6	14.4	4.17	4.17	4.17	4.17
		101	216	26.5	17.1	15.6	15.5	15.3	14.6	14.4	4.17	4.17	4.17	4.17
		101.1	216.2	26.5	17.1	15.6	15.6	15.2	14.6	14.4	4.17	4.17	4.17	4.17
		101.2	216.3	26.6	17.1	15.6	15.5	15.3	14.6	14.4	4.17	4.17	4.17	4.17
		101.3	216.5	26.6	17.1	15.6	15.5	15.3	14.7	14.4	4.17	4.17	4.17	4.17
		101.4	216.6	26.7	17.1	15.7	15.5	15.3	14.6	14.4	4.17	4.17	4.17	4.17
		101.5	216.7	26.7	17.1	15.6	15.5	15.4	14.6	14.4	4.17	4.17	4.17	4.17
		101.6	216.8	26.7	17.1	15.6	15.5	15.3	14.6	14.4	4.17	4.17	4.17	4.17
		101.7	217	26.7	17.1	15.7	15.5	15.3	14.6	14.4	4.17	4.17	4.17	4.17
		101.8	217.2	26.7	17.1	15.6	15.5	15.4	14.6	14.4	4.17	4.17	4.17	4.17
		101.9	217.3	26.7	17.2	15.6	15.5	15.3	14.6	14.4	4.17	4.17	4.17	4.17
		102	217.4	26.7	17.1	15.6	15.5	15.3	14.6	14.4	4.17	4.17	4.17	4.17
		102.1	217.6	26.8	17.2	15.7	15.5	15.3	14.6	14.4	4.17	4.17	4.17	4.17
		102.2	217.7	26.7	17.1	15.6	15.5	15.4	14.6	14.4	4.17	4.17	4.17	4.17
		102.3	217.8	26.7	17.2	15.7	15.5	15.4	14.6	14.4	4.17	4.17	4.17	4.17
		102.4	218	26.7	17.2	15.6	15.5	15.4	14.6	14.4	4.17	4.17	4.17	4.17
		102.5	218.2	26.8	17.2	15.7	15.5	15.4	14.6	14.4	4.17	4.17	4.17	4.17
		102.6	218.3	26.8	17.2	15.7	15.5	15.4	14.6	14.4	4.17	4.17	4.17	4.17
		102.7	218.5	26.8	17.2	15.6	15.5	15.4	14.6	14.4	4.17	4.17	4.17	4.17
		102.8	218.6	26.8	17.2	15.6	15.5	15.4	14.6	14.4	4.17	4.17	4.17	4.17
		102.9	218.8	26.9	17.2	15.6	15.5	15.4	14.6	14.4	4.17	4.17	4.17	4.17
		103	218.9	26.8	17.2	15.6	15.6	15.4	14.6	14.4	4.17	4.17	4.17	4.17
		103.1	219.1	26.9	17.2	15.6	15.5	15.4	14.6	14.4	4.17	4.17	4.17	4.17
		103.2	219.2	26.9	17.2	15.6	15.6	15.4	14.6	14.3	4.17	4.17	4.17	4.17
		103.3	219.4	26.9	17.2	15.7	15.5	15.4	14.6	14.3	4.17	4.17	4.17	4.17
		103.4	219.5	27	17.2	15.6	15.6	15.4	14.6	14.4	4.17	4.17	4.17	4.17
		103.5	219.7	26.9	17.2	15.7	15.5	15.4	14.6	14.4	4.17	4.17	4.17	4.17
		103.6	219.8	27	17.2	15.7	15.5	15.4	14.6	14.3	4.17	4.17	4.17	4.17
		103.7	220	27	17.2	15.7	15.5	15.4	14.6	14.4	4.17	4.17	4.17	4.17
		103.8	220.1	27	17.2	15.7	15.6	15.4	14.6	14.4	4.17	4.17	4.17	4.17
		103.9	220.3	27	17.2	15.6	15.6	15.5	14.6	14.4	4.17	4.17	4.17	4.17
		104	220.4	27.1	17.2	15.7	15.5	15.4	14.6	14.4	4.17	4.17	4.17	4.17
		104.1	220.6	27.1	17.2	15.7	15.5	15.4	14.6	14.4	4.17	4.17	4.17	4.17
		104.2	220.7	27.1	17.2	15.6	15.5	15.4	14.6	14.4	4.17	4.17	4.17	4.17
		104.3	220.9	27.2	17.2	15.6	15.5	15.4	14.5	14.4	4.17	4.17	4.17	4.17
		104.4	221.1	27.2	17.3	15.6	15.5	15.4	14.5	14.4	4.17	4.17	4.17	4.17
		104.5	221.2	27.2	17.3	15.6	15.6	15.4	14.5	14.3	4.17	4.17	4.17	4.17
		104.6	221.4	27.2	17.3	15.6	15.5	15.4	14.5	14.4	4.17	4.17	4.17	4.17
		104.7	221.5	27.3	17.3	15.6	15.5	15.5	14.5	14.3	4.17	4.17	4.17	4.17
		104.8	221.7	27.3	17.3	15.7	15.5	15.5	14.6	14.3	4.17	4.17	4.17	4.17
		104.9	221.8	27.3	17.3	15.6	15.5	15.4	14.5	14.3	4.17	4.17	4.17	4.17
		105	222	27.3	17.3	15.6	15.6	15.4	14.6	14.3	4.17	4.17	4.17	4.17
		105.1	222.1	27.3	17.3	15.7	15.6	15.4	14.6	14.3	4.17	4.17	4.17	4.17
		105.2	222.3	27.3	17.3	15.6	15.5	15.4	14.6	14.3	4.17	4.17	4.17	4.17
		105.3	222.5	27.3	17.3	15.6	15.5	15.5	14.6	14.3	4.17	4.17	4.17	4.17
		105.4	222.6	27.3	17.3	15.6	15.6	15.5	14.6	14.3	4.17	4.17	4.17	4.17
		105.5	222.8	27.3	17.3	15.6	15.6	15.4	14.6	14.3	4.17	4.17	4.17	4.17
		105.6	222.9	27.3	17.4	15.6	15.5	15.5	14.6	14.3	4.17	4.17	4.17	4.17
		105.7	223.1	27.4	17.4	15.6	15.6	15.5	14.6	14.3	4.17	4.17	4.17	4.17
		105.8	223.2	27.3	17.4	15.6	15.6	15.5	14.6	14.3	4.17	4.17	4.17	4.17
		105.9	223.4	27.3	17.4	15.6	15.5	15.4	14.6	14.3	4.17	4.17	4.17	4.17
		106	223.5	27.3	17.4	15.6	15.5	15.4	14.6	14.3	4.17	4.17	4.17	4.17
		106.1	223.7	27.3	17.4	15.6	15.5	15.4	14.6	14.3	4.17	4.17	4.17	4.17
		106.2	223.8	27.3	17.4	15.6	15.5	15.5	14.6	14.3	4.17	4.17	4.17	4.17
		106.3	224	27.3	17.4	15.6	15.5	15.4	14.6	14.3	4.17	4.17	4.17	4.17
		106.4	224.2	27.3	17.4	15.6	15.6	15.5	14.6	14.4	4.17	4.17	4.17	4.17
		106.5	224.3	27.3	17.4	15.6	15.6	15.5	14.6	14.3	4.17	4.17	4.17	4.17
		106.6	224.4	27.3	17.4	15.6	15.5	15.5	14.6	14.3	4.17	4.17	4.17	4.17
		106.7	224.6	27.3	17.4	15.6	15.5	15.5	14.6	14.3	4.17	4.17	4.17	4.17
		106.8	224.8	27.3	17.4	15.6	15.5	15.5	14.6	14.3	4.17	4.17	4.17	4.17
		106.9	224.9	27.3	17.4	15.6	15.5	15.5	14.6	14.3	4.17	4.17	4.17	4.17
		107	225.1	27.3	17.5	15.6	15.5	15.5	14.6	14.3	4.17	4.17	4.17	4.17
		107.1	225.2	27.3	17.5	15.6	15.5	15.5	14.6	14.3	4.17	4.17	4.17	4.17
		107.2	225.4	27.4	17.4	15.6	15.5	15.5	14.6	14.3	4.17	4.17	4.17	4.17
		107.3	225.5	27.4	17.5	15.6	15.5	15.5	14.6	14.3	4.17	4.17	4.17	4.17
		107.4	225.7	27.4	17.5	15.6	15.5	15.5	14.6	14.3	4.17	4.17	4.17	4.17
		107.5	225.8	27.4	17.5	15.6	15.5	15.5	14.6	14.3	4.17	4.17	4.17	4.17
		107.6	225.9	27.4	17.5	15.6	15.5	15.5	14.6	14.3	4.17	4.17	4.17	4.17
		107.7	226.1	27.4	17.5	15.6	15.5	15.5	14.6	14.3	4.17	4.17	4.17	4.17
		107.8	226.3	27.5	17.5	15.6	15.5	15.5	14.6	14.3	4.17	4.17	4.17	4.17
		107.9	226.4	27.5	17.5	15.6	15.5	15.5	14.6	14.3	4.17	4.17	4.17	4.17
		108	226.6	27.5	17.5	15.6	15.5	15.5	14.6	14.3	4.17	4.17	4.17	4.17
		108.1	226.7	27.5	17.5	15.6	15.5	15.5	14.6	14.3	4.17	4.17	4.17	4.17
		108.2	226.8	27.5	17.5	15.6	15.5	15.5	14.6	14.3	4.17	4.17	4.17	4.17
		108.3	227	27.5	17.5	15.6	15.5	15.5	14.6	14.3	4.17	4.17	4.17	4.17
		108.4	227.2	27.5	17.5	15.6	15.5	15.5	14.6	14.3	4.17	4.17	4.17	4.17
		108.5	227.4	27.6	17.5	15.6	15.5	15.5	14.6	14.3	4.17	4.17	4.17	4.17
		108.6	227.5	27.6	17.5	15.6	15.5	15.5	14.6	14.3	4.17	4.17	4.17	4.17
		108.7	227.6	27.6	17.5	15.6	15.5	15.5	14.7	14.3	4.17	4.17	4.17	4.17
		108.8	227.8	27.6	17.5	15.6	15.5	15.5	14.7	14.3	4.17	4.17	4.17	4.17
		108.9	227.9	27.6	17.5	15.6	15.5	15.5	14.7	14.3	4.17	4.17	4.17	4.17
		109	228	27.6	17.5	15.6	15.5	15.5	14.7	14.3	4.17	4.17	4.17	4.17
		109.1	228.2	27.6	17.5	15.6	15.5	15.5	14.7	14.3	4.17	4.17	4.17	4.17
		109.2	228.3	27.7	17.5	15.6	15.5	15.5	14.8	14.3	4.17	4.17	4.17	4.17
		109.3	228.5	27.7	17.5	15.6	15.5	15.5	14.8	14.3	4.17	4.17	4.17	4.17
		109.4	228.6	27.7	17.5	15.6	15.4	15.5	14.8	14.3	4.17	4.17	4.17	4.17
		109.5	228.8	27.7	17.5	15.6	15.5	15.5	14.8	14.3	4.17	4.17	4.17	4.17
		109.6	228.9	27.7	17.5	15.6	15.4	15.5	14.8	14.3	4.17	4.17	4.17	4.17
		109.7	229.1	27.8	17.5	15.7	15.4	15.5	14.8	14.3	4.17	4.17	4.17	4.17
		109.8	229.2	27.8	17.5	15.7	15.4	15.5	14.8	14.3	4.17	4.17	4.17	4.17
		109.9	229.4	27.8	17.5	15.7	15.4	15.5	14.8	14.3	4.17	4.17	4.17	4.17
		110	229.6	27.8	17.5	15.7	15.4	15.5	14.8	14.3	4.17	4.17	4.17	4.17
		110.1	229.7	27.8	17.5	15.6	15.4	15.5	14.8	14.2	4.17	4.17	4.17	4.17
		110.2	229.9	27.8	17.5	15.7	15.4	15.5	14.8	14.3	4.17	4.17	4.17	4.17
		110.3	230	27.8	17.5	15.7	15.4	15.5	14.8	14.2	4.17	4.17	4.17	4.17
		110.4	230.2	27.8	17.5	15.6	15.4	15.5	14.8	14.2	4.17	4.17	4.17	4.17
		110.5	230.3	27.8	17.5	15.6	15.4	15.5	14.9	14.3	4.17	4.17	4.17	4.17
		110.6	230.5	27.8	17.5	15.7	15.4	15.5	14.9	14.2	4.17	4.17	4.17	4.17
		110.7	230.7	27.8	17.5	15.6	15.4	15.5	14.9	14.2	4.17	4.17	4.17	4.17
		110.8	230.8	27.8	17.5	15.7	15.4	15.5	14.9	14.3	4.17	4.17	4.17	4.17
		110.9	230.9	27.8	17.5	15.7	15.4	15.5	14.9	14.3	4.17	4.17	4.17	4.17
		111	231.1	27.9	17.6	15.7	15.4	15.5	14.9	14.3	4.17	4.17	4.17	4.17
		111.1	231.2	27.9	17.5	15.7	15.4	15.5	14.9	14.3	4.17	4.17	4.17	4.17
		111.2	231.4	27.9	17.5	15.7	15.4	15.5	14.9	14.3	4.17	4.17	4.17	4.17
		111.3	231.5	27.9	17.5	15.7	15.4	15.5	14.9	14.3	4.17	4.17	4.17	4.17
		111.4	231.7	27.9	17.6	15.7	15.4	15.5	14.9	14.3	4.17	4.17	4.17	4.17
		111.5	231.8	27.9	17.5	15.7	15.4	15.5	14.9	14.2	4.17	4.17	4.17	4.17
		111.6	232	28	17.6	15.7	15.4	15.5	14.9	14.2	4.17	4.17	4.17	4.17
		111.7	232.1	27.9	17.5	15.6	15.4	15.5	14.9	14.2	4.17	4.17	4.17	4.17
		111.8	232.2	28	17.6	15.7	15.4	15.5	14.9	14.3	4.17	4.17	4.17	4.17
		111.9	232.4	28	17.5	15.6	15.4	15.5	14.9	14.3	4.17	4.17	4.17	4.17
		112	232.5	28	17.5	15.7	15.4	15.5	14.9	14.2	4.17	4.17	4.17	4.17
		112.1	232.7	28.1	17.5	15.6	15.4	15.5	14.9	14.2	4.17	4.17	4.17	4.17
		112.2	232.8	28.1	17.6	15.6	15.4	15.5	14.9	14.2	4.17	4.17	4.17	4.17
		112.3	233	28.1	17.5	15.6	15.4	15.5	14.9	14.3	4.17	4.17	4.17	4.17
		112.4	233.1	28.1	17.5	15.6	15.4	15.5	14.9	14.3	4.17	4.17	4.17	4.17
		112.5	233.2	28.1	17.5	15.6	15.4	15.5	14.9	14.2	4.17	4.17	4.17	4.17
		112.6	233.3	28.1	17.5	15.6	15.4	15.5	14.9	14.3	4.17	4.17	4.17	4.17
		112.7	233.4	28.2	17.6	15.6	15.4	15.5	14.9	14.2	4.17	4.17	4.17	4.17
		112.8	233.6	28.2	17.6	15.6	15.4	15.4	15	14.3	4.17	4.17	4.17	4.17
		112.9	233.7	28.2	17.5	15.6	15.4	15.4	14.9	14.3	4.17	4.17	4.17	4.17
		113	233.9	28.2	17.5	15.6	15.4	15.5	15	14.2	4.17	4.17	4.17	4.17
		113.1	234	28.2	17.5	15.6	15.3	15.5	15	14.3	4.17	4.17	4.17	4.17
		113.2	234.2	28.3	17.5	15.6	15.4	15.5	15	14.3	4.17	4.17	4.17	4.17
		113.3	234.3	28.3	17.5	15.6	15.3	15.4	15	14.3	4.17	4.17	4.17	4.17
		113.4	234.5	28.3	17.6	15.6	15.4	15.5	15.1	14.3	4.17	4.17	4.17	4.17
		113.5	234.7	28.3	17.5	15.6	15.3	15.4	15.1	14.3	4.17	4.17	4.17	4.17
		113.6	234.8	28.4	17.6	15.6	15.3	15.4	15.1	14.3	4.17	4.17	4.17	4.17
		113.7	235	28.4	17.6	15.6	15.3	15.4	15	14.3	4.17	4.17	4.17	4.17
		113.8	235.2	28.4	17.6	15.6	15.3	15.5	15	14.3	4.17	4.17	4.17	4.17
		113.9	235.3	28.4	17.6	15.6	15.3	15.4	15.1	14.3	4.17	4.17	4.17	4.17
		114	235.5	28.5	17.6	15.6	15.3	15.4	15.1	14.3	4.17	4.17	4.17	4.17
		114.1	235.6	28.5	17.6	15.6	15.3	15.4	15.1	14.3	4.17	4.17	4.17	4.17
		114.2	235.8	28.5	17.6	15.6	15.3	15.4	15	14.3	4.17	4.17	4.17	4.17
		114.3	236	28.6	17.6	15.6	15.3	15.4	15.1	14.3	4.17	4.17	4.17	4.17
		114.4	236.1	28.6	17.6	15.6	15.3	15.4	15.1	14.3	4.17	4.17	4.17	4.17
		114.5	236.3	28.6	17.6	15.6	15.3	15.4	15.1	14.4	4.17	4.17	4.17	4.17
		114.6	236.4	28.6	17.6	15.6	15.3	15.4	15	14.4	4.17	4.17	4.17	4.17
		114.7	236.6	28.7	17.6	15.6	15.4	15.5	15.1	14.4	4.17	4.17	4.17	4.17
		114.8	236.7	28.7	17.6	15.6	15.3	15.4	15	14.3	4.17	4.17	4.17	4.17
		114.9	236.8	28.7	17.6	15.6	15.3	15.5	15.1	14.4	4.17	4.17	4.17	4.17
		115	237	28.8	17.6	15.6	15.3	15.4	15.1	14.4	4.17	4.17	4.17	4.17
		115.1	237.2	28.8	17.6	15.6	15.3	15.4	15.1	14.4	4.17	4.17	4.17	4.17
		115.2	237.3	28.8	17.6	15.6	15.4	15.4	15.1	14.3	4.17	4.17	4.17	4.17
		115.3	237.4	28.9	17.7	15.7	15.3	15.4	15.1	14.4	4.17	4.17	4.17	4.17
		115.4	237.6	28.9	17.7	15.6	15.3	15.4	15.1	14.4	4.17	4.17	4.17	4.17
		115.5	237.8	28.9	17.7	15.6	15.3	15.4	15.1	14.4	4.17	4.17	4.17	4.17
		115.6	238	29	17.7	15.6	15.3	15.4	15.1	14.4	4.17	4.17	4.17	4.17
		115.7	238	29	17.7	15.6	15.3	15.4	15	14.4	4.17	4.17	4.17	4.17
		115.8	238.3	29	17.7	15.6	15.3	15.4	15.1	14.4	4.17	4.17	4.17	4.17
		115.9	238.4	29.1	17.6	15.6	15.3	15.4	15.1	14.4	4.17	4.17	4.17	4.17
		116	238.5	29.1	17.7	15.6	15.4	15.4	15.1	14.4	4.17	4.17	4.17	4.17
		116.1	238.7	29.2	17.7	15.6	15.3	15.4	15.1	14.4	4.17	4.17	4.17	4.17
		116.2	238.8	29.2	17.7	15.6	15.3	15.4	15.1	14.4	4.17	4.17	4.17	4.17
		116.3	239	29.2	17.7	15.6	15.3	15.4	15.1	14.4	4.17	4.17	4.17	4.17
		116.4	239.1	29.2	17.7	15.6	15.3	15.4	15.1	14.4	4.17	4.17	4.17	4.17
		116.5	239.2	29.3	17.7	15.6	15.3	15.4	15.1	14.4	4.17	4.17	4.17	4.17
		116.6	239.3	29.3	17.7	15.6	15.3	15.3	15.1	14.4	4.17	4.17	4.17	4.17
		116.7	239.5	29.3	17.7	15.6	15.3	15.4	15.1	14.4	4.17	4.17	4.17	4.17
		116.8	239.7	29.3	17.7	15.6	15.3	15.4	15.1	14.4	4.17	4.17	4.17	4.17
		116.9	239.8	29.4	17.7	15.6	15.3	15.3	15.1	14.4	4.17	4.17	4.17	4.17
		117	240	29.4	17.8	15.6	15.3	15.3	15.1	14.4	4.17	4.17	4.17	4.17
		117.1	240.2	29.5	17.7	15.6	15.3	15.3	15.1	14.5	4.17	4.17	4.17	4.17
		117.2	240.3	29.5	17.8	15.6	15.3	15.4	15.1	14.4	4.17	4.17	4.17	4.17
		117.3	240.5	29.5	17.8	15.6	15.3	15.3	15.1	14.4	4.17	4.17	4.17	4.17
		117.4	240.7	29.5	17.7	15.6	15.3	15.3	15.1	14.4	4.17	4.17	4.17	4.17
		117.5	240.9	29.6	17.7	15.6	15.3	15.3	15.1	14.4	4.17	4.17	4.17	4.17
		117.6	241	29.6	17.8	15.6	15.3	15.3	15.1	14.4	4.17	4.17	4.17	4.17
		117.7	241.2	29.6	17.7	15.6	15.3	15.3	15.1	14.4	4.17	4.17	4.17	4.17
		117.8	241.3	29.6	17.8	15.6	15.3	15.3	15.1	14.4	4.17	4.17	4.17	4.17
		117.9	241.5	29.6	17.8	15.6	15.3	15.3	15.1	14.4	4.17	4.17	4.17	4.17
		118	241.7	29.7	17.8	15.6	15.3	15.4	15.1	14.5	4.17	4.17	4.17	4.17
		118.1	241.8	29.7	17.8	15.6	15.3	15.3	15.1	14.4	4.17	4.17	4.17	4.17
		118.2	242	29.8	17.8	15.6	15.3	15.3	15.1	14.4	4.17	4.17	4.17	4.17
		118.3	242.1	29.8	17.8	15.7	15.3	15.3	15.1	14.4	4.17	4.17	4.17	4.17
		118.4	242.3	29.8	17.7	15.6	15.3	15.3	15.1	14.4	4.17	4.17	4.17	4.17
		118.5	242.5	29.8	17.8	15.6	15.3	15.3	15.1	14.4	4.17	4.17	4.17	4.17
		118.6	242.6	29.9	17.8	15.6	15.3	15.3	15.1	14.5	4.17	4.17	4.17	4.17
		118.7	242.9	29.9	17.8	15.6	15.3	15.3	15.1	14.4	4.17	4.17	4.17	4.17
		118.8	243	29.9	17.8	15.6	15.3	15.3	15.1	14.5	4.17	4.17	4.17	4.17
		118.9	243.2	29.9	17.8	15.7	15.2	15.2	15.1	14.5	4.17	4.17	4.17	4.17
		119	243.4	30	17.8	15.6	15.3	15.2	15.1	14.5	4.17	4.17	4.17	4.17
		119.1	243.5	30	17.8	15.6	15.3	15.3	15.1	14.5	4.17	4.17	4.17	4.17
		119.2	243.7	30.1	17.8	15.6	15.2	15.4	15.1	14.5	4.17	4.17	4.17	4.17
		119.3	243.8	30.1	17.8	15.6	15.3	15.3	15.1	14.5	4.17	4.17	4.17	4.17
		119.4	244	30.2	17.8	15.6	15.3	15.3	15.1	14.4	4.17	4.17	4.17	4.17
		119.5	244.1	30.3	17.8	15.7	15.3	15.3	15.1	14.5	4.17	4.17	4.17	4.17
		119.6	244.3	30.3	17.8	15.6	15.2	15.3	15	14.5	4.17	4.17	4.17	4.17
		119.7	244.4	30.4	17.8	15.6	15.3	15.3	15	14.5	4.17	4.17	4.17	4.17
		119.8	244.6	30.5	17.8	15.6	15.3	15.3	15	14.5	4.17	4.17	4.17	4.17
		119.9	244.7	30.5	17.8	15.7	15.3	15.3	15	14.5	4.17	4.17	4.17	4.17
		120	244.9	30.6	17.8	15.7	15.3	15.3	15	14.5	4.17	4.17	4.17	4.17
		120.1	245.1	30.7	17.8	15.6	15.3	15.3	15	14.6	4.17	4.17	4.17	4.17
		120.2	245.3	30.7	17.8	15.6	15.3	15.2	15	14.5	4.17	4.17	4.17	4.17
		120.3	245.4	30.8	17.8	15.6	15.3	15.2	15	14.5	4.17	4.17	4.17	4.17
		120.4	245.6	30.8	17.8	15.7	15.3	15.2	15	14.5	4.17	4.17	4.17	4.17
		120.5	245.8	30.9	17.8	15.6	15.3	15.3	15	14.5	4.17	4.17	4.17	4.17
		120.6	246	30.9	17.8	15.6	15.3	15.2	15	14.6	4.17	4.17	4.17	4.17
		120.7	246.1	31	17.8	15.7	15.3	15.2	15	14.5	4.17	4.17	4.17	4.17
		120.8	246.3	31	17.8	15.6	15.3	15.3	15	14.6	4.17	4.17	4.17	4.17
		120.9	246.4	31	17.8	15.6	15.3	15.2	15	14.5	4.17	4.17	4.17	4.17
		121	246.5	31.1	17.8	15.6	15.3	15.2	15	14.6	4.17	4.17	4.17	4.17
		121.1	246.8	31.1	17.8	15.6	15.3	15.2	15	14.5	4.17	4.17	4.17	4.17
		121.2	246.9	31.2	17.8	15.6	15.3	15.2	15	14.6	4.17	4.17	4.17	4.17
		121.3	247.1	31.2	17.8	15.7	15.4	15.3	15	14.6	4.17	4.17	4.17	4.17
		121.4	247.3	31.2	17.8	15.6	15.3	15.2	15	14.5	4.17	4.17	4.17	4.17
		121.5	247.5	31.3	17.8	15.6	15.3	15.2	15	14.5	4.17	4.17	4.17	4.17
		121.6	247.6	31.3	17.8	15.6	15.3	15.2	15	14.6	4.17	4.17	4.17	4.17
		121.7	247.9	31.4	17.9	15.6	15.3	15.2	15	14.6	4.17	4.17	4.17	4.17
		121.8	248.1	31.4	17.8	15.7	15.3	15.2	15	14.6	4.17	4.17	4.17	4.17
		121.9	248.3	31.4	17.8	15.7	15.3	15.2	15	14.6	4.17	4.17	4.17	4.17
		122	248.5	31.5	17.9	15.6	15.3	15.2	15	14.6	4.17	4.17	4.17	4.17
		122.1	248.7	31.5	17.9	15.7	15.3	15.2	15	14.6	4.17	4.17	4.17	4.17
		122.2	248.9	31.5	17.9	15.6	15.3	15.2	15	14.6	4.17	4.17	4.17	4.17
		122.3	249.1	31.6	17.9	15.6	15.3	15.2	15	14.6	4.17	4.17	4.17	4.17
		122.4	249.4	31.6	17.9	15.7	15.3	15.2	15	14.6	4.17	4.17	4.17	4.17
		122.5	249.6	31.7	17.9	15.6	15.3	15.2	14.9	14.5	4.17	4.17	4.17	4.17
		122.6	249.8	31.7	17.9	15.7	15.3	15.2	15	14.6	4.17	4.17	4.17	4.17
		122.7	250	31.8	17.9	15.7	15.3	15.2	14.9	14.6	4.17	4.17	4.17	4.17
		122.8	250.2	31.8	17.9	15.7	15.3	15.2	14.9	14.6	4.17	4.17	4.17	4.17
		122.9	250.5	31.9	17.9	15.6	15.3	15.2	14.9	14.6	4.17	4.17	4.17	4.17
		123	250.7	31.9	17.9	15.6	15.3	15.2	14.9	14.6	4.17	4.17	4.17	4.17
		123.1	251	31.9	17.9	15.7	15.3	15.2	14.8	14.6	4.17	4.17	4.17	4.17
		123.2	251.2	32	17.9	15.6	15.3	15.2	14.8	14.6	4.17	4.17	4.17	4.17
		123.3	251.4	32	17.9	15.7	15.3	15.2	14.8	14.6	4.17	4.17	4.17	4.17
		123.4	251.7	32	17.9	15.7	15.3	15.2	14.8	14.6	4.17	4.17	4.17	4.17
		123.5	251.9	32.1	17.9	15.7	15.4	15.2	14.8	14.6	4.17	4.17	4.17	4.17
		123.6	252.2	32.1	18	15.7	15.4	15.2	14.8	14.6	4.17	4.17	4.17	4.17
		123.7	252.4	32.2	17.9	15.6	15.3	15.2	14.8	14.6	4.17	4.17	4.17	4.17
		123.8	252.6	32.2	18	15.7	15.4	15.2	14.8	14.6	4.17	4.17	4.17	4.17
		123.9	252.8	32.2	18	15.6	15.4	15.2	14.8	14.6	4.17	4.17	4.17	4.17
		124	253	32.3	18	15.6	15.4	15.2	14.8	14.6	4.17	4.17	4.17	4.17
		124.1	253.2	32.3	18	15.6	15.4	15.2	14.8	14.6	4.17	4.17	4.17	4.17
		124.2	253.4	32.4	18	15.7	15.4	15.2	14.8	14.6	4.17	4.17	4.17	4.17
		124.3	253.5	32.4	18	15.6	15.5	15.2	14.8	14.6	4.17	4.17	4.17	4.17
		124.4	253.7	32.5	18	15.6	15.4	15.2	14.8	14.6	4.17	4.17	4.17	4.17
		124.5	253.9	32.5	18	15.6	15.4	15.2	14.7	14.6	4.17	4.17	4.17	4.17
		124.6	254.1	32.6	18	15.6	15.4	15.2	14.8	14.6	4.17	4.17	4.17	4.17
		124.7	254.3	32.6	18	15.6	15.4	15.2	14.8	14.6	4.17	4.17	4.17	4.17
		124.8	254.5	32.7	18	15.6	15.4	15.2	14.7	14.6	4.17	4.17	4.17	4.17
		124.9	254.7	32.7	18	15.6	15.4	15.2	14.7	14.6	4.17	4.17	4.17	4.17
		125	254.9	32.7	18	15.6	15.4	15.2	14.7	14.6	4.17	4.17	4.17	4.17
		125.1	255	32.8	18	15.6	15.5	15.2	14.8	14.6	4.17	4.17	4.17	4.17
		125.2	255.2	32.8	18	15.6	15.5	15.2	14.7	14.6	4.17	4.17	4.17	4.17
		125.3	255.3	32.8	18.1	15.7	15.5	15.2	14.7	14.6	4.17	4.17	4.17	4.17
		125.4	255.5	32.8	18	15.6	15.5	15.2	14.7	14.5	4.17	4.17	4.17	4.17
		125.5	255.7	32.9	18.1	15.7	15.5	15.2	14.7	14.6	4.17	4.17	4.17	4.17
		125.6	255.8	32.9	18.1	15.6	15.5	15.2	14.7	14.6	4.17	4.17	4.17	4.17
		125.7	256	33	18.1	15.6	15.5	15.2	14.7	14.6	4.17	4.17	4.17	4.17
		125.8	256.1	33	18.1	15.6	15.5	15.2	14.6	14.6	4.17	4.17	4.17	4.17
		125.9	256.3	33	18.1	15.6	15.5	15.2	14.7	14.6	4.17	4.17	4.17	4.17
		126	256.5	33.1	18.1	15.6	15.5	15.2	14.7	14.6	4.17	4.17	4.17	4.17
		126.1	256.7	33.1	18.1	15.7	15.5	15.2	14.7	14.6	4.17	4.17	4.17	4.17
		126.2	256.8	33.1	18.1	15.6	15.5	15.2	14.6	14.6	4.17	4.17	4.17	4.17
		126.3	257	33.2	18.1	15.6	15.5	15.2	14.7	14.6	4.17	4.17	4.17	4.17
		126.4	257.1	33.2	18.1	15.6	15.5	15.2	14.6	14.6	4.17	4.17	4.17	4.17
		126.5	257.3	33.2	18.1	15.6	15.5	15.3	14.6	14.6	4.17	4.17	4.17	4.17
		126.6	257.4	33.3	18.1	15.7	15.5	15.3	14.6	14.6	4.17	4.17	4.17	4.17
		126.7	257.5	33.3	18.1	15.6	15.5	15.2	14.6	14.6	4.17	4.17	4.17	4.17
		126.8	257.7	33.4	18.1	15.6	15.5	15.2	14.6	14.6	4.17	4.17	4.17	4.17
		126.9	257.8	33.4	18.2	15.6	15.5	15.2	14.6	14.6	4.17	4.17	4.17	4.17
		127	257.9	33.4	18.2	15.7	15.5	15.3	14.6	14.6	4.17	4.17	4.17	4.17
		127.1	258.1	33.4	18.1	15.7	15.5	15.3	14.6	14.6	4.17	4.17	4.17	4.17
		127.2	258.2	33.5	18.2	15.6	15.5	15.3	14.6	14.6	4.17	4.17	4.17	4.17
		127.3	258.4	33.5	18.2	15.7	15.5	15.3	14.6	14.6	4.17	4.17	4.17	4.17
		127.4	258.5	33.5	18.2	15.7	15.5	15.3	14.6	14.6	4.17	4.17	4.17	4.17
		127.5	258.7	33.6	18.2	15.7	15.5	15.3	14.5	14.6	4.17	4.17	4.17	4.17
		127.6	258.8	33.6	18.2	15.7	15.6	15.3	14.6	14.6	4.17	4.17	4.17	4.17
		127.7	258.9	33.6	18.2	15.7	15.5	15.2	14.6	14.5	4.17	4.17	4.17	4.17
		127.8	259.1	33.6	18.2	15.7	15.5	15.2	14.6	14.5	4.17	4.17	4.17	4.17
		127.9	259.3	33.6	18.2	15.7	15.5	15.3	14.6	14.4	4.17	4.17	4.17	4.17
		128	259.4	33.7	18.2	15.6	15.5	15.3	14.6	14.4	4.17	4.17	4.17	4.17
		128.1	259.5	33.7	18.3	15.7	15.6	15.3	14.6	14.4	4.17	4.17	4.17	4.17
		128.2	259.7	33.7	18.2	15.6	15.5	15.2	14.6	14.5	4.17	4.17	4.17	4.17
		128.3	259.8	33.8	18.2	15.6	15.5	15.2	14.6	14.4	4.17	4.17	4.17	4.17
		128.4	260	33.8	18.2	15.6	15.5	15.3	14.6	14.4	4.17	4.17	4.17	4.17
		128.5	260.2	33.8	18.2	15.7	15.5	15.3	14.6	14.4	4.17	4.17	4.17	4.17
		128.6	260.3	33.8	18.2	15.7	15.5	15.2	14.6	14.5	4.17	4.17	4.17	4.17
		128.7	260.4	33.9	18.2	15.7	15.5	15.2	14.5	14.4	4.17	4.17	4.17	4.17
		128.8	260.5	33.9	18.3	15.7	15.5	15.2	14.6	14.4	4.17	4.17	4.17	4.17
		128.9	260.7	33.9	18.3	15.7	15.5	15.2	14.6	14.4	4.17	4.17	4.17	4.17
		129	260.8	33.9	18.3	15.7	15.5	15.3	14.6	14.4	4.17	4.17	4.17	4.17
		129.1	261	34	18.3	15.6	15.5	15.3	14.5	14.4	4.17	4.17	4.17	4.17
		129.2	261.2	34	18.3	15.6	15.5	15.2	14.5	14.3	4.17	4.17	4.17	4.17
		129.3	261.3	34	18.3	15.7	15.5	15.3	14.5	14.4	4.17	4.17	4.17	4.17
		129.4	261.5	34	18.3	15.7	15.5	15.2	14.5	14.4	4.17	4.17	4.17	4.17
		129.5	261.6	34	18.3	15.6	15.5	15.3	14.6	14.4	4.17	4.17	4.17	4.17
		129.6	261.8	34	18.3	15.7	15.5	15.4	14.5	14.4	4.17	4.17	4.17	4.17
		129.7	261.9	34.1	18.3	15.7	15.5	15.3	14.6	14.3	4.17	4.17	4.17	4.17
		129.8	262	34.1	18.3	15.6	15.5	15.3	14.6	14.4	4.17	4.17	4.17	4.17
		129.9	262.2	34.1	18.3	15.7	15.6	15.4	14.5	14.3	4.17	4.17	4.17	4.17
		130	262.3	34.1	18.3	15.6	15.5	15.3	14.6	14.4	4.17	4.17	4.17	4.17
		130.1	262.5	34.1	18.4	15.6	15.5	15.4	14.5	14.4	4.17	4.17	4.17	4.17
		130.2	262.6	34.2	18.3	15.7	15.5	15.4	14.6	14.4	4.17	4.17	4.17	4.17
		130.3	262.8	34.2	18.4	15.6	15.5	15.4	14.5	14.3	4.17	4.17	4.17	4.17
		130.4	262.9	34.2	18.4	15.6	15.5	15.4	14.5	14.4	4.17	4.17	4.17	4.17
		130.5	263	34.2	18.4	15.7	15.5	15.4	14.6	14.3	4.17	4.17	4.17	4.17
		130.6	263.2	34.3	18.4	15.6	15.5	15.4	14.5	14.3	4.17	4.17	4.17	4.17
		130.7	263.4	34.2	18.4	15.7	15.5	15.4	14.5	14.3	4.17	4.17	4.17	4.17
		130.8	263.5	34.3	18.4	15.7	15.5	15.4	14.5	14.4	4.17	4.17	4.17	4.17
		130.9	263.6	34.3	18.3	15.6	15.5	15.4	14.5	14.3	4.17	4.17	4.17	4.17
		131	263.7	34.4	18.4	15.6	15.5	15.4	14.5	14.3	4.17	4.17	4.17	4.17
		131.1	263.8	34.3	18.4	15.6	15.6	15.4	14.5	14.3	4.17	4.17	4.17	4.17
		131.2	264	34.4	18.4	15.6	15.5	15.4	14.5	14.3	4.17	4.17	4.17	4.17
		131.3	264.1	34.4	18.4	15.6	15.5	15.4	14.5	14.3	4.17	4.17	4.17	4.17
		131.4	264.2	34.4	18.4	15.6	15.5	15.4	14.5	14.3	4.17	4.17	4.17	4.17
		131.5	264.3	34.5	18.4	15.6	15.5	15.4	14.5	14.3	4.17	4.17	4.17	4.17
		131.6	264.4	34.5	18.4	15.6	15.5	15.4	14.5	14.3	4.17	4.17	4.17	4.17
		131.7	264.5	34.5	18.4	15.6	15.5	15.4	14.5	14.3	4.17	4.17	4.17	4.17
		131.8	264.5	34.5	18.4	15.6	15.5	15.4	14.5	14.3	4.17	4.17	4.17	4.17
		131.9	264.6	34.6	18.4	15.6	15.5	15.4	14.5	14.3	4.17	4.17	4.17	4.17
		132	264.7	34.6	18.4	15.6	15.5	15.4	14.5	14.3	4.17	4.17	4.17	4.17
		132.1	264.8	34.6	18.4	15.6	15.5	15.4	14.5	14.3	4.17	4.17	4.17	4.17
		132.2	264.9	34.6	18.4	15.6	15.5	15.4	14.6	14.3	4.17	4.17	4.17	4.17
		132.3	265	34.7	18.5	15.6	15.5	15.4	14.6	14.3	4.17	4.17	4.17	4.17
		132.4	265	34.7	18.5	15.6	15.5	15.4	14.6	14.3	4.17	4.17	4.17	4.17
		132.5	265.1	34.7	18.5	15.6	15.5	15.4	14.6	14.3	4.17	4.17	4.17	4.17
		132.6	265.2	34.7	18.5	15.6	15.5	15.4	14.6	14.3	4.17	4.17	4.17	4.17
		132.7	265.3	34.7	18.5	15.6	15.5	15.4	14.6	14.3	4.17	4.17	4.17	4.17
		132.8	265.4	34.7	18.5	15.6	15.5	15.4	14.5	14.3	4.17	4.17	4.17	4.17
		132.9	265.4	34.6	18.5	15.6	15.5	15.4	14.6	14.3	4.17	4.17	4.17	4.17
		133	265.5	34.6	18.5	15.6	15.5	15.4	14.6	14.3	4.17	4.17	4.17	4.17
		133.1	265.6	34.6	18.5	15.6	15.5	15.4	14.6	14.3	4.17	4.17	4.17	4.17
		133.2	265.7	34.6	18.5	15.6	15.5	15.5	14.6	14.3	4.17	4.17	4.17	4.17
		133.3	265.8	34.6	18.6	15.6	15.5	15.4	14.6	14.3	4.17	4.17	4.17	4.17
		133.4	265.9	34.6	18.6	15.6	15.5	15.4	14.6	14.3	4.17	4.17	4.17	4.17
		133.5	266	34.6	18.6	15.6	15.5	15.4	14.6	14.3	4.17	4.17	4.17	4.17
		133.6	266.1	34.6	18.6	15.6	15.5	15.4	14.6	14.3	4.17	4.17	4.17	4.17
		133.7	266.2	34.7	18.6	15.6	15.5	15.5	14.6	14.3	4.17	4.17	4.17	4.17
		133.8	266.3	34.6	18.6	15.6	15.5	15.4	14.6	14.3	4.17	4.17	4.17	4.17
		133.9	266.5	34.7	18.6	15.6	15.5	15.4	14.6	14.3	4.17	4.17	4.17	4.17
		134	266.6	34.7	18.6	15.7	15.5	15.4	14.6	14.3	4.17	4.17	4.17	4.17
		134.1	266.7	34.6	18.6	15.6	15.5	15.4	14.6	14.3	4.17	4.17	4.17	4.17
		134.2	266.7	34.7	18.6	15.6	15.5	15.5	14.6	14.3	4.17	4.17	4.17	4.17
		134.3	266.8	34.7	18.6	15.6	15.5	15.5	14.6	14.3	4.17	4.17	4.17	4.17
		134.4	266.9	34.7	18.6	15.7	15.5	15.5	14.6	14.3	4.17	4.17	4.17	4.17
		134.5	266.9	34.8	18.6	15.6	15.5	15.5	14.6	14.2	4.17	4.17	4.17	4.17
		134.6	267	34.8	18.6	15.6	15.5	15.5	14.6	14.3	4.17	4.17	4.17	4.17
		134.7	267.1	34.8	18.6	15.6	15.5	15.4	14.6	14.2	4.17	4.17	4.17	4.17
		134.8	267.1	34.9	18.7	15.6	15.4	15.4	14.6	14.2	4.17	4.17	4.17	4.17
		134.9	267.2	34.9	18.7	15.6	15.5	15.5	14.6	14.3	4.17	4.17	4.17	4.17
		135	267.3	34.9	18.6	15.6	15.5	15.5	14.6	14.3	4.17	4.17	4.17	4.17
		135.1	267.4	34.9	18.6	15.6	15.5	15.5	14.6	14.3	4.17	4.17	4.17	4.17
		135.2	267.5	34.9	18.7	15.6	15.5	15.4	14.6	14.2	4.17	4.17	4.17	4.17
		135.3	267.5	34.9	18.7	15.6	15.5	15.5	14.7	14.3	4.17	4.17	4.17	4.17
		135.4	267.6	35	18.7	15.6	15.5	15.4	14.6	14.3	4.17	4.17	4.17	4.17
		135.5	267.7	35	18.7	15.6	15.5	15.5	14.8	14.2	4.17	4.17	4.17	4.17
		135.6	267.8	35	18.7	15.6	15.4	15.5	14.6	14.2	4.17	4.17	4.17	4.17
		135.7	268	35	18.6	15.6	15.5	15.5	14.7	14.3	4.17	4.17	4.17	4.17
		135.8	268	35	18.7	15.6	15.5	15.5	14.7	14.2	4.17	4.17	4.17	4.17
		135.9	268.1	35	18.7	15.7	15.4	15.5	14.9	14.2	4.17	4.17	4.17	4.17
		136	268.2	35.1	18.7	15.6	15.4	15.5	14.8	14.3	4.17	4.17	4.17	4.17
		136.1	268.3	35.1	18.6	15.6	15.4	15.5	14.8	14.3	4.17	4.17	4.17	4.17
		136.2	268.4	35.1	18.7	15.6	15.5	15.5	14.8	14.3	4.17	4.17	4.17	4.17
		136.3	268.4	35.1	18.7	15.7	15.5	15.5	14.8	14.2	4.17	4.17	4.17	4.17
		136.4	268.5	35.1	18.7	15.7	15.4	15.5	14.8	14.2	4.17	4.17	4.17	4.17
		136.5	268.5	35.2	18.7	15.6	15.4	15.5	14.8	14.2	4.17	4.17	4.17	4.17
		136.6	268.6	35.2	18.7	15.6	15.5	15.5	14.8	14.2	4.17	4.17	4.17	4.17
		136.7	268.6	35.2	18.7	15.7	15.4	15.5	14.8	14.2	4.17	4.17	4.17	4.17
		136.8	268.7	35.2	18.7	15.7	15.4	15.4	14.8	14.2	4.17	4.17	4.17	4.17
		136.9	268.8	35.3	18.7	15.7	15.4	15.5	14.8	14.2	4.17	4.17	4.17	4.17
		137	268.9	35.3	18.7	15.7	15.4	15.5	14.8	14.2	4.17	4.17	4.17	4.17
		137.1	269	35.3	18.7	15.7	15.4	15.5	14.8	14.2	4.17	4.17	4.17	4.17
		137.2	269.1	35.3	18.7	15.6	15.4	15.5	14.8	14.2	4.17	4.17	4.17	4.17
		137.3	269.2	35.3	18.7	15.6	15.4	15.5	14.8	14.2	4.17	4.17	4.17	4.17
		137.4	269.3	35.3	18.7	15.7	15.4	15.5	14.8	14.2	4.17	4.17	4.17	4.17
		137.5	269.4	35.3	18.7	15.7	15.4	15.5	14.8	14.2	4.17	4.17	4.17	4.17
		137.6	269.5	35.3	18.7	15.7	15.4	15.5	14.8	14.2	4.17	4.17	4.17	4.17
		137.7	269.6	35.3	18.7	15.7	15.4	15.4	14.8	14.2	4.17	4.17	4.17	4.17
		137.8	269.7	35.3	18.7	15.7	15.4	15.4	14.9	14.2	4.17	4.17	4.17	4.17
		137.9	269.8	35.3	18.7	15.7	15.4	15.4	14.9	14.2	4.17	4.17	4.17	4.17
		138	269.9	35.4	18.7	15.7	15.4	15.5	14.9	14.2	4.17	4.17	4.17	4.17
		138.1	270	35.4	18.7	15.7	15.4	15.5	14.9	14.2	4.17	4.17	4.17	4.17
		138.2	270.2	35.4	18.7	15.7	15.3	15.5	14.9	14.2	4.17	4.17	4.17	4.17
		138.3	270.3	35.4	18.7	15.7	15.3	15.5	14.9	14.2	4.17	4.17	4.17	4.17
		138.4	270.4	35.4	18.7	15.7	15.4	15.5	14.9	14.2	4.17	4.17	4.17	4.17
		138.5	270.6	35.5	18.7	15.7	15.4	15.5	14.9	14.2	4.17	4.17	4.17	4.17
		138.6	270.7	35.5	18.7	15.7	15.4	15.4	14.9	14.2	4.17	4.17	4.17	4.17
		138.7	270.8	35.5	18.7	15.6	15.4	15.4	14.9	14.2	4.17	4.17	4.17	4.17
		138.8	270.9	35.5	18.7	15.7	15.3	15.4	14.9	14.2	4.17	4.17	4.17	4.17
		138.9	271.1	35.6	18.7	15.6	15.3	15.4	14.9	14.2	4.17	4.17	4.17	4.17
		139	271.2	35.6	18.7	15.7	15.3	15.4	14.9	14.2	4.17	4.17	4.17	4.17
		139.1	271.3	35.6	18.7	15.6	15.3	15.4	14.9	14.2	4.17	4.17	4.17	4.17
		139.2	271.4	35.6	18.7	15.6	15.4	15.4	14.9	14.2	4.17	4.17	4.17	4.17
		139.3	271.5	35.7	18.7	15.6	15.3	15.4	14.9	14.2	4.17	4.17	4.17	4.17
		139.4	271.6	35.7	18.7	15.6	15.2	15.4	14.9	14.2	4.17	4.17	4.17	4.17
		139.5	271.7	35.7	18.7	15.7	15.3	15.4	14.9	14.2	4.17	4.17	4.17	4.17
		139.6	271.8	35.7	18.7	15.7	15.3	15.4	14.9	14.2	4.17	4.17	4.17	4.17
		139.7	271.9	35.8	18.8	15.6	15.3	15.4	14.9	14.2	4.17	4.17	4.17	4.17
		139.8	272	35.8	18.8	15.6	15.3	15.4	14.9	14.2	4.17	4.17	4.17	4.17
		139.9	272.2	35.8	18.8	15.7	15.3	15.4	15	14.2	4.17	4.17	4.17	4.17
		140	272.3	35.8	18.8	15.6	15.3	15.4	15	14.2	4.17	4.17	4.17	4.17
		140.1	272.4	35.8	18.8	15.7	15.3	15.4	15	14.2	4.17	4.17	4.17	4.17
		140.2	272.5	35.9	18.8	15.6	15.3	15.4	15	14.2	4.17	4.17	4.17	4.17
		140.3	272.7	35.9	18.8	15.6	15.3	15.4	15	14.2	4.17	4.17	4.17	4.17
		140.4	272.8	35.9	18.8	15.6	15.3	15.4	15	14.2	4.17	4.17	4.17	4.17
		140.5	272.9	36	18.8	15.7	15.3	15.4	15	14.2	4.17	4.17	4.17	4.17
		140.6	273	36	18.8	15.6	15.3	15.4	15	14.2	4.17	4.17	4.17	4.17
		140.7	273.1	36	18.8	15.6	15.3	15.4	15	14.2	4.17	4.17	4.17	4.17
		140.8	273.3	36.1	18.8	15.6	15.2	15.4	15	14.2	4.17	4.17	4.17	4.17
		140.9	273.4	36.1	18.8	15.6	15.2	15.4	15	14.2	4.17	4.17	4.17	4.17
		141	273.5	36.1	18.8	15.6	15.3	15.4	15	14.2	4.17	4.17	4.17	4.17
		141.1	273.6	36.1	18.8	15.6	15.2	15.4	15	14.2	4.17	4.17	4.17	4.17
		141.2	273.7	36.2	18.8	15.6	15.2	15.4	15	14.2	4.17	4.17	4.17	4.17
		141.3	273.8	36.2	18.8	15.6	15.2	15.4	15	14.2	4.17	4.17	4.17	4.17
		141.4	273.9	36.2	18.9	15.6	15.3	15.4	15	14.2	4.17	4.17	4.17	4.17
		141.5	274	36.2	18.8	15.6	15.3	15.4	15	14.2	4.17	4.17	4.17	4.17
		141.6	274.1	36.3	18.8	15.6	15.2	15.4	15	14.3	4.17	4.17	4.17	4.17
		141.7	274.2	36.4	18.9	15.6	15.2	15.4	15	14.3	4.17	4.17	4.17	4.17
		141.8	274.3	36.4	18.9	15.6	15.2	15.3	15	14.2	4.17	4.17	4.17	4.17
		141.9	274.4	36.4	18.9	15.6	15.2	15.4	15	14.3	4.17	4.17	4.17	4.17
		142	274.5	36.4	18.9	15.6	15.2	15.4	15	14.3	4.17	4.17	4.17	4.17
		142.1	274.6	36.5	18.9	15.6	15.2	15.4	15	14.3	4.17	4.17	4.17	4.17
		142.2	274.8	36.5	18.9	15.6	15.2	15.4	15	14.3	4.17	4.17	4.17	4.17
		142.3	274.9	36.5	18.9	15.6	15.2	15.4	15	14.4	4.17	4.17	4.17	4.17
		142.4	275	36.6	18.9	15.6	15.2	15.4	15	14.3	4.17	4.17	4.17	4.17
		142.5	275.2	36.6	18.9	15.6	15.3	15.4	15	14.4	4.17	4.17	4.17	4.17
		142.6	275.3	36.6	18.9	15.6	15.3	15.4	15	14.3	4.17	4.17	4.17	4.17
		142.7	275.4	36.7	18.9	15.6	15.3	15.4	15	14.3	4.17	4.17	4.17	4.17
		142.8	275.5	36.7	18.9	15.6	15.2	15.4	15.1	14.3	4.17	4.17	4.17	4.17
		142.9	275.6	36.7	18.9	15.6	15.3	15.4	15	14.4	4.17	4.17	4.17	4.17
		143	275.7	36.8	18.9	15.6	15.2	15.4	15.1	14.3	4.17	4.17	4.17	4.17
		143.1	275.8	36.8	19	15.6	15.3	15.3	15	14.4	4.17	4.17	4.17	4.17
		143.2	275.9	36.8	18.9	15.6	15.2	15.4	15	14.4	4.17	4.17	4.17	4.17
		143.3	275.9	36.9	19	15.6	15.3	15.3	15.1	14.3	4.17	4.17	4.17	4.17
		143.4	276	36.9	19	15.6	15.3	15.4	15.1	14.3	4.17	4.17	4.17	4.17
		143.5	276.1	36.9	19	15.6	15.2	15.4	15.1	14.4	4.17	4.17	4.17	4.17
		143.6	276.2	37	19	15.6	15.3	15.4	15.1	14.4	4.17	4.17	4.17	4.17
		143.7	276.3	37	19	15.6	15.3	15.3	15	14.4	4.17	4.17	4.17	4.17
		143.8	276.5	37.1	19	15.6	15.2	15.4	15.1	14.4	4.17	4.17	4.17	4.17
		143.9	276.6	37.1	19	15.7	15.3	15.3	15	14.4	4.17	4.17	4.17	4.17
		144	276.6	37.2	19	15.6	15.2	15.3	15.1	14.4	4.17	4.17	4.17	4.17
		144.1	276.7	37.2	19	15.6	15.3	15.3	15	14.4	4.17	4.17	4.17	4.17
		144.2	276.8	37.2	19	15.6	15.2	15.3	15.1	14.4	4.17	4.17	4.17	4.17
		144.3	276.9	37.3	19	15.6	15.2	15.3	15	14.4	4.17	4.17	4.17	4.17
		144.4	277.1	37.3	19	15.6	15.3	15.3	15.1	14.4	4.17	4.17	4.17	4.17
		144.5	277.2	37.3	19	15.7	15.3	15.4	15.1	14.4	4.17	4.17	4.17	4.17
		144.6	277.3	37.4	19	15.7	15.3	15.3	15	14.4	4.17	4.17	4.17	4.17
		144.7	277.4	37.4	19	15.6	15.2	15.4	15.1	14.4	4.17	4.17	4.17	4.17
		144.8	277.5	37.4	19	15.6	15.3	15.3	15.1	14.4	4.17	4.17	4.17	4.17
		144.9	277.6	37.4	19	15.6	15.2	15.3	15	14.4	4.17	4.17	4.17	4.17
		145	277.7	37.5	19	15.6	15.2	15.2	15	14.4	4.17	4.17	4.17	4.17
		145.1	277.8	37.5	19.1	15.6	15.3	15.3	15	14.4	4.17	4.17	4.17	4.17
		145.2	277.9	37.6	19	15.6	15.2	15.3	15.1	14.4	4.17	4.17	4.17	4.17
		145.3	278	37.6	19.1	15.6	15.3	15.3	15.1	14.4	4.17	4.17	4.17	4.17
		145.4	278.1	37.6	19.1	15.6	15.2	15.2	15	14.4	4.17	4.17	4.17	4.17
		145.5	278.2	37.7	19.1	15.6	15.3	15.3	15.1	14.4	4.17	4.17	4.17	4.17
		145.6	278.3	37.7	19.1	15.7	15.3	15.3	15.1	14.4	4.17	4.17	4.17	4.17
		145.7	278.5	37.7	19.1	15.7	15.2	15.3	15.1	14.4	4.17	4.17	4.17	4.17
		145.8	278.6	37.8	19	15.6	15.3	15.3	15	14.4	4.17	4.17	4.17	4.17
		145.9	278.7	37.8	19.1	15.6	15.3	15.3	15	14.4	4.17	4.17	4.17	4.17
		146	278.7	37.9	19.1	15.7	15.2	15.2	15.1	14.4	4.17	4.17	4.17	4.17
		146.1	278.8	37.9	19.1	15.7	15.2	15.3	15.1	14.4	4.17	4.17	4.17	4.17
		146.2	278.9	38	19.1	15.6	15.2	15.3	15.1	14.4	4.17	4.17	4.17	4.17
		146.3	279	38	19.1	15.6	15.2	15.3	15.1	14.4	4.17	4.17	4.17	4.17
		146.4	279.1	38	19	15.6	15.2	15.3	15.1	14.4	4.17	4.17	4.17	4.17
		146.5	279.3	38	19.1	15.6	15.2	15.3	15.1	14.4	4.17	4.17	4.17	4.17
		146.6	279.4	38.1	19.1	15.6	15.2	15.3	15.1	14.4	4.17	4.17	4.17	4.17
		146.7	279.5	38.1	19.1	15.7	15.2	15.3	15.1	14.4	4.17	4.17	4.17	4.17
		146.8	279.6	38.1	19.1	15.7	15.2	15.3	15.1	14.4	4.17	4.17	4.17	4.17
		146.9	279.7	38.2	19.1	15.6	15.2	15.2	15.1	14.4	4.17	4.17	4.17	4.17
		147	279.8	38.2	19.1	15.6	15.2	15.2	15.1	14.4	4.17	4.17	4.17	4.17
		147.1	279.9	38.2	19.1	15.6	15.2	15.3	15.1	14.4	4.17	4.17	4.17	4.17
		147.2	279.9	38.2	19.1	15.7	15.2	15.3	15.1	14.4	4.17	4.17	4.17	4.17
		147.3	280	38.3	19.1	15.7	15.2	15.2	15.1	14.4	4.17	4.17	4.17	4.17
		147.4	280.1	38.3	19.1	15.7	15.2	15.3	15.1	14.4	4.17	4.17	4.17	4.17
		147.5	280.2	38.4	19.1	15.7	15.2	15.2	15.1	14.5	4.17	4.17	4.17	4.17
		147.6	280.3	38.4	19.1	15.7	15.2	15.2	15	14.4	4.17	4.17	4.17	4.17
		147.7	280.4	38.5	19.1	15.7	15.2	15.2	15	14.4	4.17	4.17	4.17	4.17
		147.8	280.5	38.5	19.1	15.7	15.2	15.2	15.1	14.4	4.17	4.17	4.17	4.17
		147.9	280.6	38.6	19.2	15.7	15.2	15.2	15	14.4	4.17	4.17	4.17	4.17
		148	280.7	38.6	19.2	15.7	15.2	15.2	15	14.4	4.17	4.17	4.17	4.17
		148.1	280.8	38.6	19.1	15.7	15.2	15.2	15	14.4	4.17	4.17	4.17	4.17
		148.2	280.9	38.7	19.1	15.7	15.2	15.2	15	14.4	4.17	4.17	4.17	4.17
		148.3	281	38.7	19.1	15.7	15.2	15.2	15	14.5	4.17	4.17	4.17	4.17
		148.4	281.1	38.8	19.1	15.7	15.2	15.2	15	14.4	4.17	4.17	4.17	4.17
		148.5	281.2	38.9	19.2	15.7	15.2	15.2	15	14.5	4.17	4.17	4.17	4.17
		148.6	281.3	38.9	19.2	15.7	15.2	15.2	15	14.4	4.17	4.17	4.17	4.17
		148.7	281.4	39	19.2	15.7	15.2	15.2	15	14.4	4.17	4.17	4.17	4.17
		148.8	281.6	39	19.2	15.7	15.2	15.2	15	14.5	4.17	4.17	4.17	4.17
		148.9	281.6	39.1	19.2	15.7	15.2	15.2	15	14.5	4.17	4.17	4.17	4.17
		149	281.7	39.1	19.1	15.7	15.2	15.2	15	14.5	4.17	4.17	4.17	4.17
		149.1	281.8	39.2	19.2	15.7	15.2	15.2	15	14.5	4.17	4.17	4.17	4.17
		149.2	281.9	39.3	19.2	15.7	15.2	15.2	15	14.5	4.17	4.17	4.17	4.17
		149.3	282	39.3	19.2	15.7	15.2	15.2	15	14.5	4.17	4.17	4.17	4.17
		149.4	282.1	39.3	19.2	15.7	15.2	15.2	15	14.5	4.17	4.17	4.17	4.17
		149.5	282.2	39.4	19.2	15.7	15.2	15.2	15	14.5	4.17	4.17	4.17	4.17
		149.6	282.3	39.5	19.2	15.7	15.2	15.2	15	14.5	4.17	4.17	4.17	4.17
		149.7	282.4	39.5	19.2	15.7	15.3	15.2	15	14.5	4.17	4.17	4.17	4.17
		149.8	282.5	39.6	19.2	15.7	15.3	15.2	15	14.5	4.17	4.17	4.17	4.17
		149.9	282.5	39.6	19.2	15.7	15.2	15.2	15	14.5	4.17	4.17	4.17	4.17
		150	282.6	39.7	19.2	15.7	15.3	15.2	15	14.5	4.17	4.17	4.17	4.17
		150.1	282.7	39.7	19.2	15.7	15.3	15.2	15	14.4	4.17	4.17	4.17	4.17
		150.2	282.8	39.7	19.2	15.7	15.3	15.2	15	14.5	4.17	4.17	4.17	4.17
		150.3	282.9	39.8	19.2	15.7	15.3	15.1	15	14.5	4.17	4.17	4.17	4.17
		150.4	283	39.8	19.2	15.7	15.2	15.2	15	14.5	4.17	4.17	4.17	4.17
		150.5	283	39.9	19.2	15.7	15.2	15.2	15	14.5	4.17	4.17	4.17	4.17
		150.6	283.1	39.9	19.2	15.7	15.2	15.2	15	14.5	4.17	4.17	4.17	4.17
		150.7	283.2	39.9	19.2	15.7	15.2	15.2	15	14.5	4.17	4.17	4.17	4.17
		150.8	283.4	40	19.2	15.7	15.3	15.2	15	14.5	4.17	4.17	4.17	4.17
		150.9	283.4	40	19.2	15.7	15.3	15.2	15	14.5	4.17	4.17	4.17	4.17
		151	283.6	40.1	19.2	15.7	15.3	15.2	15	14.5	4.17	4.17	4.17	4.17
		151.1	283.6	40.1	19.3	15.7	15.3	15.2	15	14.5	4.17	4.17	4.17	4.17
		151.2	283.8	40.1	19.2	15.7	15.2	15.2	15	14.5	4.17	4.17	4.17	4.17
		151.3	283.9	40.2	19.2	15.7	15.2	15.2	15	14.5	4.17	4.17	4.17	4.17
		151.4	284	40.2	19.2	15.7	15.3	15.1	15	14.5	4.17	4.17	4.17	4.17
		151.5	284.1	40.2	19.3	15.7	15.3	15.2	15	14.5	4.17	4.17	4.17	4.17
		151.6	284.2	40.3	19.3	15.7	15.3	15.2	15	14.6	4.17	4.17	4.17	4.17
		151.7	284.2	40.4	19.3	15.7	15.3	15.2	15	14.5	4.17	4.17	4.17	4.17
		151.8	284.3	40.3	19.3	15.7	15.3	15.2	15	14.5	4.17	4.17	4.17	4.17
		151.9	284.4	40.4	19.3	15.7	15.2	15.2	15	14.5	4.17	4.17	4.17	4.17
		152	284.5	40.5	19.3	15.7	15.3	15.2	15	14.5	4.17	4.17	4.17	4.17
		152.1	284.6	40.5	19.3	15.7	15.2	15.2	15	14.5	4.17	4.17	4.17	4.17
		152.2	284.8	40.6	19.4	15.7	15.3	15.2	14.9	14.5	4.17	4.17	4.17	4.17
		152.3	284.9	40.6	19.3	15.7	15.3	15.2	14.9	14.5	4.17	4.17	4.17	4.17
		152.4	285	40.6	19.4	15.7	15.3	15.2	15	14.5	4.17	4.17	4.17	4.17
		152.5	285.1	40.7	19.4	15.7	15.2	15.2	14.9	14.5	4.17	4.17	4.17	4.17
		152.6	285.1	40.7	19.4	15.7	15.3	15.2	14.9	14.5	4.17	4.17	4.17	4.17
		152.7	285.2	40.7	19.4	15.7	15.2	15.2	14.9	14.5	4.17	4.17	4.17	4.17
		152.8	285.4	40.8	19.4	15.7	15.3	15.2	14.9	14.5	4.17	4.17	4.17	4.17
		152.9	285.5	40.8	19.4	15.7	15.2	15.2	14.9	14.5	4.17	4.17	4.17	4.17
		153	285.6	40.9	19.4	15.6	15.3	15.2	14.9	14.5	4.17	4.17	4.17	4.17
		153.1	285.6	40.9	19.4	15.7	15.2	15.2	14.8	14.5	4.17	4.17	4.17	4.17
		153.2	285.8	40.9	19.4	15.7	15.3	15.1	14.9	14.5	4.17	4.17	4.17	4.17
		153.3	285.9	41	19.4	15.7	15.3	15.1	14.8	14.5	4.17	4.17	4.17	4.17
		153.4	286	41	19.4	15.7	15.3	15.1	14.8	14.5	4.17	4.17	4.17	4.17
		153.5	286.1	41.1	19.4	15.7	15.3	15.2	14.8	14.5	4.17	4.17	4.17	4.17
		153.6	286.2	41.1	19.5	15.7	15.2	15.1	14.8	14.5	4.17	4.17	4.17	4.17
		153.7	286.3	41.1	19.4	15.7	15.3	15.1	14.8	14.6	4.17	4.17	4.17	4.17
		153.8	286.4	41.2	19.5	15.7	15.3	15.1	14.8	14.5	4.17	4.17	4.17	4.17
		153.9	286.5	41.2	19.5	15.7	15.3	15.2	14.8	14.5	4.17	4.17	4.17	4.17
		154	286.5	41.3	19.5	15.7	15.3	15.1	14.8	14.5	4.17	4.17	4.17	4.17
		154.1	286.6	41.3	19.5	15.7	15.3	15.2	14.8	14.6	4.17	4.17	4.17	4.17
		154.2	286.7	41.3	19.5	15.7	15.3	15.2	14.8	14.5	4.17	4.17	4.17	4.17
		154.3	286.8	41.4	19.5	15.7	15.3	15.1	14.8	14.5	4.17	4.17	4.17	4.17
		154.4	286.9	41.4	19.5	15.7	15.3	15.1	14.8	14.5	4.17	4.17	4.17	4.17
		154.5	286.9	41.4	19.5	15.7	15.4	15.2	14.8	14.5	4.17	4.17	4.17	4.17
		154.6	287	41.5	19.5	15.7	15.4	15.1	14.8	14.6	4.17	4.17	4.17	4.17
		154.7	287.1	41.5	19.5	15.7	15.3	15.1	14.8	14.5	4.17	4.17	4.17	4.17
		154.8	287.2	41.6	19.5	15.7	15.3	15.1	14.8	14.5	4.17	4.17	4.17	4.17
		154.9	287.3	41.6	19.5	15.7	15.4	15.1	14.8	14.6	4.17	4.17	4.17	4.17
		155	287.4	41.6	19.5	15.7	15.3	15.1	14.8	14.6	4.17	4.17	4.17	4.17
		155.1	287.4	41.7	19.5	15.7	15.3	15.2	14.7	14.5	4.17	4.17	4.17	4.17
		155.2	287.5	41.7	19.6	15.7	15.3	15.2	14.8	14.5	4.17	4.17	4.17	4.17
		155.3	287.6	41.8	19.6	15.7	15.4	15.2	14.7	14.5	4.17	4.17	4.17	4.17
		155.4	287.7	41.8	19.6	15.7	15.4	15.2	14.7	14.5	4.17	4.17	4.17	4.17
		155.5	287.8	41.9	19.5	15.7	15.4	15.2	14.7	14.5	4.17	4.17	4.17	4.17
		155.6	287.8	41.9	19.6	15.7	15.3	15.1	14.7	14.5	4.17	4.17	4.17	4.17
		155.7	287.9	42	19.6	15.7	15.4	15.2	14.7	14.5	4.17	4.17	4.17	4.17
		155.8	288	42	19.6	15.7	15.4	15.2	14.7	14.5	4.17	4.17	4.17	4.17
		155.9	288.1	42.1	19.6	15.7	15.4	15.2	14.7	14.5	4.17	4.17	4.17	4.17
		156	288.2	42.1	19.6	15.7	15.4	15.1	14.7	14.5	4.17	4.17	4.17	4.17
		156.1	288.3	42.1	19.6	15.7	15.4	15.2	14.7	14.5	4.17	4.17	4.17	4.17
		156.2	288.4	42.2	19.6	15.7	15.4	15.1	14.7	14.5	4.17	4.17	4.17	4.17
		156.3	288.5	42.2	19.6	15.7	15.4	15.2	14.7	14.5	4.17	4.17	4.17	4.17
		156.4	288.6	42.3	19.6	15.6	15.4	15.1	14.7	14.5	4.17	4.17	4.17	4.17
		156.5	288.7	42.3	19.6	15.7	15.4	15.1	14.7	14.5	4.17	4.17	4.17	4.17
		156.6	288.8	42.4	19.6	15.7	15.4	15.2	14.7	14.5	4.17	4.17	4.17	4.17
		156.7	288.9	42.4	19.6	15.7	15.4	15.1	14.7	14.6	4.17	4.17	4.17	4.17
		156.8	289	42.4	19.6	15.7	15.4	15.2	14.7	14.5	4.17	4.17	4.17	4.17
		156.9	289.1	42.4	19.6	15.7	15.4	15.2	14.7	14.5	4.17	4.17	4.17	4.17
		157	289.2	42.5	19.7	15.7	15.4	15.2	14.7	14.5	4.17	4.17	4.17	4.17
		157.1	289.3	42.5	19.7	15.7	15.4	15.2	14.7	14.5	4.17	4.17	4.17	4.17
		157.2	289.3	42.6	19.7	15.7	15.4	15.2	14.7	14.5	4.17	4.17	4.17	4.17
		157.3	289.4	42.6	19.7	15.7	15.5	15.1	14.7	14.5	4.17	4.17	4.17	4.17
		157.4	289.5	42.6	19.7	15.7	15.4	15.1	14.7	14.5	4.17	4.17	4.17	4.17
		157.5	289.5	42.7	19.7	15.7	15.5	15.1	14.7	14.5	4.17	4.17	4.17	4.17
		157.6	289.6	42.7	19.7	15.7	15.4	15.1	14.7	14.5	4.17	4.17	4.17	4.17
		157.7	289.7	42.7	19.7	15.7	15.4	15.1	14.7	14.5	4.17	4.17	4.17	4.17
		157.8	289.8	42.8	19.7	15.7	15.4	15.1	14.7	14.5	4.17	4.17	4.17	4.17
		157.9	289.8	42.8	19.7	15.7	15.4	15.2	14.6	14.5	4.17	4.17	4.17	4.17
		158	289.8	42.8	19.7	15.7	15.4	15.1	14.7	14.5	4.17	4.17	4.17	4.17
		158.1	289.9	42.9	19.7	15.7	15.4	15.1	14.7	14.5	4.17	4.17	4.17	4.17
		158.2	289.9	42.9	19.8	15.7	15.4	15.1	14.6	14.5	4.17	4.17	4.17	4.17
		158.3	290.1	43	19.8	15.7	15.4	15.1	14.7	14.5	4.17	4.17	4.17	4.17
		158.4	290.1	43.1	19.8	15.7	15.5	15.1	14.7	14.5	4.17	4.17	4.17	4.17
		158.5	290.2	43.1	19.8	15.7	15.5	15.2	14.7	14.5	4.17	4.17	4.17	4.17
		158.6	290.3	43.1	19.8	15.7	15.5	15.2	14.6	14.5	4.17	4.17	4.17	4.17
		158.7	290.4	43.1	19.8	15.7	15.5	15.2	14.7	14.6	4.17	4.17	4.17	4.17
		158.8	290.5	43.2	19.8	15.7	15.5	15.1	14.6	14.5	4.17	4.17	4.17	4.17
		158.9	290.6	43.2	19.9	15.6	15.5	15.2	14.7	14.5	4.17	4.17	4.17	4.17
		159	290.6	43.2	19.9	15.6	15.5	15.2	14.7	14.6	4.17	4.17	4.17	4.17
		159.1	290.8	43.3	19.8	15.6	15.5	15.2	14.6	14.5	4.17	4.17	4.17	4.17
		159.2	290.8	43.3	19.8	15.7	15.4	15.2	14.6	14.5	4.17	4.17	4.17	4.17
		159.3	291	43.4	19.9	15.6	15.5	15.2	14.6	14.5	4.17	4.17	4.17	4.17
		159.4	291.1	43.4	19.9	15.7	15.5	15.2	14.5	14.5	4.17	4.17	4.17	4.17
		159.5	291.2	43.4	19.9	15.7	15.5	15.2	14.5	14.5	4.17	4.17	4.17	4.17
		159.6	291.3	43.5	19.9	15.7	15.5	15.1	14.6	14.5	4.17	4.17	4.17	4.17
		159.7	291.4	43.5	19.9	15.7	15.5	15.2	14.5	14.5	4.17	4.17	4.17	4.17
		159.8	291.5	43.5	19.9	15.6	15.5	15.2	14.5	14.5	4.17	4.17	4.17	4.17
		159.9	291.6	43.6	19.9	15.7	15.5	15.2	14.5	14.5	4.17	4.17	4.17	4.17
		160	291.7	43.6	19.9	15.7	15.5	15.2	14.5	14.6	4.17	4.17	4.17	4.17
		160.1	291.8	43.6	19.9	15.7	15.4	15.2	14.5	14.5	4.17	4.17	4.17	4.17
		160.2	291.9	43.7	19.9	15.7	15.5	15.2	14.6	14.5	4.17	4.17	4.17	4.17
		160.3	291.9	43.7	19.9	15.7	15.5	15.2	14.5	14.5	4.17	4.17	4.17	4.17
		160.4	292	43.7	19.9	15.7	15.5	15.2	14.6	14.5	4.17	4.17	4.17	4.17
		160.5	292.1	43.8	20	15.7	15.5	15.2	14.5	14.5	4.17	4.17	4.17	4.17
		160.6	292.1	43.8	20	15.7	15.5	15.2	14.5	14.5	4.17	4.17	4.17	4.17
		160.7	292.1	43.8	19.9	15.7	15.5	15.2	14.6	14.5	4.17	4.17	4.17	4.17
		160.8	292.2	43.9	19.9	15.7	15.5	15.2	14.6	14.6	4.17	4.17	4.17	4.17
		160.9	292.3	43.9	20	15.7	15.5	15.2	14.6	14.4	4.17	4.17	4.17	4.17
		161	292.4	43.9	20	15.6	15.5	15.2	14.6	14.5	4.17	4.17	4.17	4.17
		161.1	292.5	44	20	15.7	15.5	15.2	14.5	14.4	4.17	4.17	4.17	4.17
		161.2	292.6	44	20	15.7	15.5	15.2	14.5	14.5	4.17	4.17	4.17	4.17
		161.3	292.7	44	20	15.7	15.5	15.2	14.5	14.4	4.17	4.17	4.17	4.17
		161.4	292.8	44.1	20	15.7	15.5	15.2	14.6	14.5	4.17	4.17	4.17	4.17
		161.5	292.9	44.1	20	15.7	15.5	15.2	14.5	14.4	4.17	4.17	4.17	4.17
		161.6	293	44.1	20	15.7	15.5	15.2	14.5	14.4	4.17	4.17	4.17	4.17
		161.7	293.1	44.2	20	15.7	15.5	15.2	14.5	14.5	4.17	4.17	4.17	4.17
		161.8	293.2	44.2	20	15.7	15.5	15.2	14.6	14.4	4.17	4.17	4.17	4.17
		161.9	293.3	44.2	20	15.7	15.5	15.2	14.5	14.4	4.17	4.17	4.17	4.17
		162	293.5	44.3	20	15.7	15.5	15.2	14.6	14.5	4.17	4.17	4.17	4.17
		162.1	293.6	44.3	20	15.7	15.5	15.2	14.5	14.4	4.17	4.17	4.17	4.17
		162.2	293.7	44.3	20.1	15.7	15.5	15.2	14.5	14.5	4.17	4.17	4.17	4.17
		162.3	293.8	44.4	20	15.7	15.5	15.2	14.5	14.4	4.17	4.17	4.17	4.17
		162.4	293.9	44.4	20.1	15.7	15.5	15.2	14.6	14.4	4.17	4.17	4.17	4.17
		162.5	294	44.4	20	15.7	15.5	15.2	14.6	14.4	4.17	4.17	4.17	4.17
		162.6	294.1	44.5	20.1	15.7	15.5	15.2	14.6	14.4	4.17	4.17	4.17	4.17
		162.7	294.2	44.5	20.1	15.7	15.5	15.2	14.6	14.4	4.17	4.17	4.17	4.17
		162.8	294.3	44.6	20.1	15.7	15.5	15.2	14.5	14.4	4.17	4.17	4.17	4.17
		162.9	294.4	44.6	20.1	15.7	15.5	15.2	14.6	14.4	4.17	4.17	4.17	4.17
		163	294.4	44.6	20.1	15.7	15.5	15.2	14.6	14.4	4.17	4.17	4.17	4.17
		163.1	294.4	44.7	20.1	15.7	15.5	15.2	14.5	14.4	4.17	4.17	4.17	4.17
		163.2	294.5	44.7	20.2	15.7	15.5	15.2	14.5	14.4	4.17	4.17	4.17	4.17
		163.3	294.6	44.7	20.2	15.7	15.5	15.2	14.5	14.4	4.17	4.17	4.17	4.17
		163.4	294.6	44.7	20.2	15.7	15.5	15.2	14.5	14.3	4.17	4.17	4.17	4.17
		163.5	294.7	44.8	20.1	15.7	15.5	15.2	14.5	14.3	4.17	4.17	4.17	4.17
		163.6	294.8	44.8	20.2	15.7	15.5	15.2	14.5	14.3	4.17	4.17	4.17	4.17
		163.7	294.9	44.8	20.2	15.7	15.5	15.2	14.5	14.3	4.17	4.17	4.17	4.17
		163.8	295	44.9	20.2	15.7	15.5	15.2	14.5	14.3	4.17	4.17	4.17	4.17
		163.9	295.1	44.9	20.2	15.7	15.5	15.2	14.5	14.3	4.17	4.17	4.17	4.17
		164	295.2	44.9	20.2	15.7	15.5	15.2	14.4	14.3	4.17	4.17	4.17	4.17
		164.1	295.3	45	20.2	15.7	15.5	15.2	14.5	14.3	4.17	4.17	4.17	4.17
		164.2	295.5	45	20.2	15.7	15.5	15.2	14.5	14.4	4.17	4.17	4.17	4.17
		164.3	295.6	45	20.2	15.7	15.5	15.2	14.5	14.4	4.17	4.17	4.17	4.17
		164.4	295.7	45	20.2	15.7	15.5	15.2	14.4	14.3	4.17	4.17	4.17	4.17
		164.5	295.8	45.1	20.2	15.7	15.5	15.2	14.5	14.3	4.17	4.17	4.17	4.17
		164.6	295.8	45.1	20.2	15.7	15.5	15.2	14.4	14.3	4.17	4.17	4.17	4.17
		164.7	295.9	45.1	20.2	15.7	15.5	15.2	14.5	14.4	4.17	4.17	4.17	4.17
		164.8	296	45.1	20.2	15.7	15.5	15.2	14.5	14.4	4.17	4.17	4.17	4.17
		164.9	296.1	45.1	20.2	15.6	15.5	15.2	14.5	14.4	4.17	4.17	4.17	4.17
		165	296.2	45.2	20.2	15.6	15.5	15.2	14.5	14.3	4.17	4.17	4.17	4.17
		165.1	296.4	45.2	20.2	15.7	15.5	15.2	14.5	14.3	4.17	4.17	4.17	4.17
		165.2	296.5	45.3	20.2	15.7	15.5	15.2	14.5	14.4	4.17	4.17	4.17	4.17
		165.3	296.6	45.3	20.2	15.7	15.5	15.2	14.5	14.3	4.17	4.17	4.17	4.17
		165.4	296.7	45.3	20.3	15.7	15.5	15.2	14.5	14.3	4.17	4.17	4.17	4.16
		165.5	296.8	45.3	20.3	15.7	15.5	15.3	14.5	14.4	4.17	4.17	4.17	4.16
		165.6	296.9	45.4	20.3	15.7	15.5	15.3	14.5	14.4	4.17	4.17	4.17	4.16
		165.7	297	45.4	20.3	15.7	15.5	15.2	14.5	14.4	4.17	4.17	4.17	4.17
		165.8	297.1	45.5	20.3	15.7	15.5	15.2	14.5	14.4	4.17	4.17	4.17	4.16
		165.9	297.2	45.5	20.3	15.7	15.5	15.3	14.4	14.3	4.17	4.17	4.17	4.16
		166	297.3	45.5	20.3	15.7	15.5	15.3	14.5	14.3	4.17	4.17	4.17	4.16
		166.1	297.4	45.6	20.3	15.7	15.5	15.3	14.5	14.4	4.17	4.17	4.17	4.16
		166.2	297.6	45.6	20.3	15.7	15.5	15.3	14.4	14.3	4.17	4.17	4.17	4.16
		166.3	297.7	45.6	20.3	15.7	15.5	15.3	14.5	14.4	4.17	4.17	4.17	4.16
		166.4	297.9	45.7	20.3	15.7	15.5	15.2	14.5	14.4	4.17	4.17	4.17	4.16
		166.5	298	45.7	20.3	15.7	15.5	15.2	14.5	14.4	4.17	4.17	4.17	4.16
		166.6	298.1	45.7	20.3	15.7	15.5	15.3	14.5	14.3	4.17	4.17	4.17	4.16
		166.7	298.2	45.8	20.3	15.7	15.5	15.3	14.4	14.4	4.17	4.17	4.17	4.16
		166.8	298.3	45.8	20.4	15.7	15.5	15.2	14.5	14.3	4.17	4.17	4.17	4.16
		166.9	298.4	45.8	20.4	15.7	15.5	15.2	14.5	14.3	4.17	4.17	4.17	4.16
		167	298.6	45.9	20.3	15.7	15.5	15.3	14.5	14.3	4.17	4.17	4.17	4.16
		167.1	298.6	45.9	20.4	15.7	15.5	15.2	14.4	14.3	4.17	4.17	4.17	4.17
		167.2	298.7	46	20.4	15.7	15.5	15.3	14.4	14.3	4.17	4.17	4.17	4.16
		167.3	298.7	46	20.4	15.7	15.5	15.4	14.4	14.3	4.17	4.17	4.17	4.17
		167.4	298.8	46	20.4	15.7	15.5	15.3	14.5	14.3	4.17	4.17	4.17	4.17
		167.5	298.9	46.1	20.4	15.7	15.5	15.3	14.5	14.3	4.17	4.17	4.17	4.17
		167.6	299	46.2	20.4	15.7	15.5	15.3	14.4	14.3	4.17	4.17	4.17	4.17
		167.7	299	46.3	20.4	15.7	15.5	15.3	14.5	14.3	4.17	4.17	4.17	4.17
		167.8	299.1	46.3	20.4	15.7	15.5	15.3	14.5	14.3	4.17	4.17	4.17	4.17
		167.9	299.2	46.3	20.4	15.7	15.5	15.3	14.4	14.3	4.17	4.17	4.17	4.17
		168	299.3	46.4	20.4	15.7	15.5	15.3	14.5	14.3	4.17	4.17	4.17	4.17
		168.1	299.4	46.4	20.4	15.7	15.5	15.3	14.4	14.3	4.17	4.17	4.17	4.17
		168.2	299.5	46.5	20.4	15.7	15.5	15.3	14.4	14.3	4.17	4.17	4.17	4.17
		168.3	299.6	46.6	20.5	15.7	15.5	15.3	14.4	14.3	4.17	4.17	4.17	4.17
		168.4	299.7	46.6	20.5	15.7	15.5	15.3	14.4	14.3	4.17	4.17	4.17	4.17
		168.5	299.8	46.7	20.5	15.7	15.5	15.3	14.4	14.3	4.17	4.17	4.17	4.17
		168.6	299.9	46.8	20.5	15.7	15.5	15.3	14.4	14.3	4.17	4.17	4.17	4.17
		168.7	300	46.8	20.5	15.7	15.5	15.3	14.5	14.3	4.17	4.17	4.17	4.17
		168.8	300.1	46.9	20.5	15.7	15.5	15.4	14.4	14.3	4.17	4.17	4.17	4.17
		168.9	300.2	47	20.5	15.7	15.5	15.4	14.4	14.3	4.17	4.17	4.17	4.17
		169	300.3	47	20.5	15.7	15.5	15.4	14.4	14.3	4.17	4.17	4.17	4.17
		169.1	300.5	47.1	20.5	15.7	15.5	15.3	14.4	14.3	4.17	4.17	4.17	4.17
		169.2	300.6	47.2	20.5	15.7	15.5	15.4	14.4	14.3	4.17	4.17	4.17	4.17
		169.3	300.7	47.3	20.6	15.7	15.5	15.4	14.5	14.3	4.17	4.17	4.17	4.17
		169.4	300.8	47.3	20.5	15.7	15.5	15.3	14.4	14.3	4.17	4.17	4.17	4.17
		169.5	300.9	47.4	20.5	15.7	15.5	15.4	14.4	14.3	4.17	4.17	4.17	4.17
		169.6	301	47.5	20.6	15.7	15.5	15.3	14.4	14.3	4.17	4.17	4.17	4.17
		169.7	301.2	47.5	20.6	15.7	15.5	15.3	14.4	14.3	4.17	4.17	4.17	4.17
		169.8	301.3	47.6	20.6	15.7	15.5	15.3	14.4	14.3	4.17	4.17	4.17	4.17
		169.9	301.4	47.7	20.6	15.7	15.5	15.3	14.4	14.3	4.17	4.17	4.17	4.17
		170	301.5	47.8	20.6	15.7	15.5	15.4	14.4	14.3	4.17	4.17	4.17	4.17
		170.1	301.6	47.8	20.6	15.7	15.5	15.3	14.4	14.3	4.17	4.17	4.17	4.17
		170.2	301.7	47.9	20.6	15.7	15.5	15.4	14.4	14.3	4.17	4.17	4.17	4.17
		170.3	301.9	48	20.6	15.7	15.5	15.3	14.4	14.3	4.17	4.17	4.17	4.17
		170.4	301.9	48.2	20.6	15.7	15.5	15.3	14.4	14.3	4.17	4.17	4.17	4.17
		170.5	302	48.2	20.7	15.7	15.5	15.4	14.4	14.3	4.17	4.17	4.17	4.17
		170.6	302.2	48.3	20.6	15.7	15.5	15.4	14.4	14.3	4.17	4.17	4.17	4.17
		170.7	302.2	48.4	20.7	15.7	15.5	15.3	14.4	14.3	4.17	4.17	4.17	4.17
		170.8	302.3	48.5	20.6	15.7	15.5	15.3	14.4	14.3	4.17	4.17	4.17	4.17
		170.9	302.4	48.6	20.7	15.7	15.5	15.4	14.4	14.3	4.17	4.17	4.17	4.17
		171	302.5	48.6	20.7	15.7	15.5	15.4	14.4	14.3	4.17	4.17	4.17	4.17
		171.1	302.6	48.7	20.7	15.7	15.5	15.3	14.4	14.3	4.17	4.17	4.17	4.17
		171.2	302.7	48.8	20.7	15.7	15.5	15.3	14.4	14.3	4.17	4.17	4.17	4.17
		171.3	302.8	48.9	20.7	15.7	15.5	15.4	14.4	14.3	4.17	4.17	4.17	4.17
		171.4	302.9	49	20.7	15.7	15.5	15.4	14.4	14.3	4.17	4.17	4.17	4.17
		171.5	303	49	20.7	15.7	15.5	15.3	14.4	14.3	4.17	4.17	4.17	4.17
		171.6	303.1	49.1	20.8	15.7	15.5	15.4	14.4	14.3	4.17	4.17	4.17	4.17
		171.7	303.2	49.2	20.7	15.7	15.5	15.4	14.4	14.3	4.17	4.17	4.17	4.17
		171.8	303.3	49.3	20.8	15.7	15.5	15.4	14.4	14.3	4.17	4.17	4.17	4.17
		171.9	303.4	49.4	20.8	15.7	15.5	15.3	14.4	14.3	4.17	4.17	4.17	4.17
		172	303.5	49.5	20.8	15.7	15.5	15.4	14.4	14.3	4.17	4.17	4.17	4.17
		172.1	303.6	49.6	20.8	15.7	15.5	15.4	14.4	14.3	4.17	4.17	4.17	4.17
		172.2	303.7	49.7	20.8	15.7	15.5	15.4	14.4	14.3	4.17	4.17	4.17	4.17
		172.3	303.8	49.7	20.8	15.7	15.5	15.4	14.4	14.3	4.17	4.17	4.17	4.17
		172.4	304	49.8	20.8	15.7	15.5	15.3	14.4	14.3	4.17	4.17	4.17	4.17
		172.5	304.1	49.9	20.8	15.7	15.5	15.4	14.4	14.3	4.17	4.17	4.17	4.17
		172.6	304.2	49.9	20.8	15.7	15.5	15.3	14.4	14.3	4.17	4.17	4.17	4.17
		172.7	304.3	50	20.9	15.7	15.5	15.4	14.4	14.3	4.17	4.17	4.17	4.17
		172.8	304.4	50.1	20.9	15.7	15.5	15.4	14.4	14.3	4.17	4.17	4.17	4.17
		172.9	304.5	50.2	20.9	15.7	15.5	15.3	14.4	14.3	4.17	4.17	4.17	4.17
		173	304.6	50.2	20.9	15.7	15.5	15.4	14.4	14.3	4.17	4.17	4.17	4.17
		173.1	304.7	50.3	20.9	15.7	15.5	15.4	14.4	14.3	4.17	4.17	4.17	4.17
		173.2	304.9	50.4	21	15.7	15.5	15.4	14.4	14.3	4.17	4.17	4.17	4.17
		173.3	305	50.5	21	15.7	15.5	15.3	14.4	14.3	4.17	4.17	4.17	4.17
		173.4	305.1	50.6	21	15.7	15.5	15.4	14.4	14.3	4.17	4.17	4.17	4.17
		173.5	305.2	50.6	21	15.7	15.5	15.4	14.4	14.3	4.17	4.17	4.17	4.17
		173.6	305.4	50.7	21	15.7	15.5	15.4	14.4	14.3	4.17	4.17	4.17	4.17
		173.7	305.5	50.8	21	15.7	15.5	15.4	14.4	14.3	4.17	4.17	4.17	4.17
		173.8	305.6	50.8	21	15.7	15.5	15.4	14.4	14.3	4.17	4.17	4.17	4.17
		173.9	305.7	50.9	21	15.7	15.5	15.4	14.4	14.3	4.17	4.17	4.17	4.17
		174	305.8	51	21.1	15.7	15.5	15.4	14.5	14.3	4.17	4.17	4.17	4.17
		174.1	305.9	51	21	15.7	15.5	15.4	14.5	14.3	4.17	4.17	4.17	4.17
		174.2	306	51.1	21.1	15.7	15.5	15.4	14.5	14.3	4.17	4.17	4.17	4.17
		174.3	306.2	51.1	21.1	15.7	15.5	15.4	14.5	14.3	4.17	4.17	4.17	4.17
		174.4	306.2	51.2	21.1	15.7	15.5	15.4	14.5	14.3	4.17	4.17	4.17	4.17
		174.5	306.4	51.3	21.1	15.7	15.5	15.4	14.4	14.3	4.17	4.17	4.17	4.17
		174.6	306.5	51.3	21.1	15.7	15.5	15.4	14.5	14.3	4.17	4.17	4.17	4.17
		174.7	306.6	51.4	21.1	15.7	15.5	15.4	14.5	14.3	4.17	4.17	4.17	4.17
		174.8	306.7	51.4	21.1	15.7	15.5	15.4	14.5	14.2	4.17	4.17	4.17	4.17
		174.9	306.8	51.5	21.1	15.7	15.5	15.4	14.4	14.3	4.17	4.17	4.17	4.17
		175	306.9	51.5	21.2	15.7	15.5	15.4	14.5	14.3	4.17	4.17	4.17	4.17
		175.1	307	51.6	21.2	15.7	15.5	15.4	14.5	14.3	4.17	4.17	4.17	4.17
		175.2	307.1	51.6	21.2	15.7	15.5	15.4	14.5	14.3	4.17	4.17	4.17	4.17
		175.3	307.2	51.7	21.2	15.6	15.5	15.4	14.5	14.2	4.17	4.17	4.17	4.17
		175.4	307.3	51.8	21.2	15.7	15.5	15.4	14.5	14.3	4.17	4.17	4.17	4.17
		175.5	307.4	51.9	21.2	15.7	15.5	15.4	14.4	14.3	4.17	4.17	4.17	4.17
		175.6	307.5	51.9	21.2	15.7	15.5	15.4	14.5	14.2	4.17	4.17	4.17	4.17
		175.7	307.6	52	21.3	15.7	15.5	15.4	14.5	14.2	4.17	4.17	4.17	4.17
		175.8	307.6	52	21.2	15.7	15.5	15.4	14.5	14.3	4.17	4.17	4.17	4.17
		175.9	307.7	52.1	21.3	15.7	15.5	15.4	14.5	14.3	4.17	4.17	4.17	4.17
		176	307.8	52.1	21.2	15.6	15.5	15.5	14.4	14.2	4.17	4.17	4.17	4.17
		176.1	307.9	52.2	21.3	15.7	15.5	15.4	14.5	14.3	4.17	4.17	4.17	4.17
		176.2	308	52.2	21.3	15.7	15.5	15.4	14.5	14.3	4.17	4.17	4.17	4.17
		176.3	308.1	52.3	21.3	15.7	15.5	15.4	14.5	14.2	4.17	4.17	4.17	4.17
		176.4	308.2	52.3	21.3	15.7	15.5	15.4	14.5	14.2	4.17	4.17	4.17	4.17
		176.5	308.4	52.4	21.3	15.7	15.5	15.4	14.4	14.2	4.17	4.17	4.17	4.17
		176.6	308.5	52.4	21.3	15.6	15.5	15.4	14.5	14.2	4.17	4.17	4.17	4.17
		176.7	308.6	52.5	21.4	15.7	15.5	15.4	14.5	14.2	4.17	4.17	4.17	4.17
		176.8	308.7	52.6	21.4	15.7	15.5	15.4	14.5	14.3	4.17	4.17	4.17	4.17
		176.9	308.8	52.6	21.3	15.7	15.5	15.4	14.5	14.2	4.17	4.17	4.17	4.17
		177	308.9	52.7	21.4	15.7	15.5	15.4	14.5	14.2	4.17	4.17	4.17	4.17
		177.1	309	52.7	21.4	15.7	15.5	15.4	14.5	14.2	4.17	4.17	4.17	4.17
		177.2	309.1	52.8	21.4	15.7	15.5	15.4	14.5	14.2	4.17	4.17	4.17	4.17
		177.3	309.2	52.9	21.5	15.7	15.5	15.4	14.5	14.2	4.17	4.17	4.17	4.17
		177.4	309.3	53	21.4	15.7	15.5	15.4	14.5	14.2	4.17	4.17	4.17	4.17
		177.5	309.4	53	21.4	15.7	15.5	15.4	14.5	14.2	4.17	4.17	4.17	4.17
		177.6	309.5	53.1	21.4	15.7	15.5	15.5	14.5	14.2	4.17	4.17	4.17	4.17
		177.7	309.6	53.1	21.5	15.7	15.5	15.4	14.5	14.2	4.17	4.17	4.17	4.17
		177.8	309.7	53.2	21.5	15.7	15.5	15.4	14.5	14.2	4.17	4.17	4.17	4.17
		177.9	309.8	53.2	21.5	15.7	15.5	15.4	14.5	14.2	4.17	4.17	4.17	4.17
		178	309.9	53.3	21.5	15.7	15.5	15.5	14.5	14.2	4.17	4.17	4.17	4.17
		178.1	310.1	53.3	21.5	15.7	15.5	15.4	14.5	14.2	4.17	4.17	4.17	4.17
		178.2	310.2	53.4	21.5	15.7	15.5	15.4	14.5	14.2	4.17	4.17	4.17	4.17
		178.3	310.2	53.5	21.5	15.7	15.5	15.4	14.5	14.2	4.17	4.17	4.17	4.17
		178.4	310.4	53.5	21.5	15.7	15.5	15.4	14.5	14.2	4.17	4.17	4.17	4.17
		178.5	310.4	53.6	21.6	15.7	15.5	15.4	14.5	14.2	4.17	4.17	4.17	4.17
		178.6	310.6	53.7	21.5	15.7	15.4	15.4	14.5	14.2	4.17	4.17	4.17	4.17
		178.7	310.7	53.7	21.6	15.7	15.5	15.5	14.5	14.2	4.17	4.17	4.17	4.17
		178.8	310.8	53.8	21.6	15.7	15.5	15.5	14.5	14.2	4.17	4.17	4.17	4.17
		178.9	310.9	53.8	21.6	15.7	15.4	15.4	14.5	14.2	4.17	4.17	4.17	4.17
		179	311.1	53.9	21.6	15.7	15.4	15.4	14.5	14.2	4.17	4.17	4.17	4.17
		179.1	311.2	53.9	21.6	15.7	15.4	15.4	14.5	14.2	4.17	4.17	4.17	4.17
		179.2	311.4	54	21.7	15.7	15.5	15.4	14.5	14.2	4.17	4.17	4.17	4.17
		179.3	311.5	54.1	21.6	15.7	15.4	15.4	14.5	14.2	4.17	4.17	4.17	4.17
		179.4	311.6	54.1	21.6	15.7	15.4	15.4	14.5	14.2	4.17	4.17	4.17	4.17
		179.5	311.8	54.2	21.6	15.7	15.5	15.4	14.5	14.2	4.17	4.17	4.17	4.17
		179.6	311.9	54.2	21.7	15.7	15.4	15.4	14.5	14.2	4.17	4.17	4.17	4.17
		179.7	312	54.3	21.7	15.8	15.5	15.5	14.5	14.2	4.17	4.17	4.17	4.17
		179.8	312.1	54.4	21.7	15.7	15.5	15.4	14.5	14.2	4.17	4.17	4.17	4.17
		179.9	312.3	54.4	21.7	15.7	15.4	15.4	14.5	14.2	4.17	4.17	4.17	4.17
		180	312.4	54.5	21.7	15.7	15.4	15.4	14.5	14.2	4.17	4.17	4.17	4.17
		180.1	312.5	54.6	21.7	15.7	15.4	15.4	14.6	14.2	4.17	4.17	4.17	4.17
		180.2	312.6	54.6	21.7	15.7	15.5	15.5	14.5	14.2	4.17	4.17	4.17	4.17
		180.3	312.8	54.7	21.7	15.7	15.4	15.5	14.6	14.2	4.17	4.17	4.17	4.17
		180.4	312.9	54.7	21.8	15.7	15.5	15.4	14.5	14.2	4.17	4.17	4.17	4.17
		180.5	313	54.8	21.8	15.7	15.4	15.5	14.5	14.2	4.17	4.17	4.17	4.17
		180.6	313.1	54.8	21.8	15.7	15.4	15.5	14.6	14.2	4.17	4.17	4.17	4.17
		180.7	313.2	54.9	21.7	15.7	15.4	15.4	14.6	14.3	4.17	4.17	4.17	4.17
		180.8	313.3	54.9	21.8	15.7	15.4	15.5	14.6	14.2	4.17	4.17	4.17	4.17
		180.9	313.5	55	21.8	15.7	15.4	15.5	14.8	14.2	4.17	4.17	4.17	4.17
		181	313.6	55	21.8	15.7	15.4	15.5	14.6	14.2	4.17	4.17	4.17	4.17
		181.1	313.7	55.1	21.8	15.7	15.4	15.5	14.6	14.2	4.17	4.17	4.17	4.17
		181.2	313.8	55.2	21.8	15.7	15.4	15.5	14.6	14.2	4.17	4.17	4.17	4.17
		181.3	313.9	55.3	21.8	15.8	15.4	15.5	14.7	14.2	4.17	4.17	4.17	4.17
		181.4	314	55.3	21.8	15.7	15.4	15.5	14.6	14.2	4.17	4.17	4.17	4.17
		181.5	314.2	55.4	21.8	15.7	15.4	15.5	14.7	14.2	4.16	4.17	4.17	4.17
		181.6	314.4	55.4	21.9	15.7	15.4	15.4	14.7	14.2	4.16	4.17	4.17	4.17
		181.7	320	56	22.2	15.7	15.4	15.8	14.7	14.1	4.16	4.17	1.43	4.16
		181.8	317.2	55.6	22.4	15.7	15.4	15.7	14.7	14.1	4.16	4.17	-0.77	4.17
		181.9	316.9	55.8	22.6	15.7	15.4	15.4	14.7	14.2	4.16	4.17	0.29	4.17
		182	319.3	55.8	22.6	15.8	15.5	15.4	14.7	14.2	4.14	4.17	0.55	4.17
		182.1	321.3	56.4	22.7	15.7	15.4	15.4	14.8	14.2	4.14	4.17	0.84	4.17
		182.2	324.7	56.5	22.7	15.8	15.4	15.3	14.7	14.2	4.12	4.17	-0.05	4.17
		182.3	330.5	56.6	22.7	15.7	15.4	15.5	14.7	14.2	4.1	4.17	0.03	4.17
		182.4	333.9	57.3	22.9	15.7	15.5	15.3	14.7	14.2	4.09	4.17	0.64	4.17
		182.5	337.7	57.3	22.8	15.7	15.4	15.3	14.8	14.2	4.06	4.17	0	4.17
		182.6	344.1	57.4	22.9	15.7	15.4	15.3	14.7	14.2	4.04	4.17	-0.05	4.17
		182.7	350	57.3	23	15.7	15.5	15.4	14.8	14.2	4.03	4.17	0.29	4.17
		182.8	354.4	57.3	23	15.8	15.5	15.4	14.6	14.3	4.01	4.17	0	4.17
		182.9	359	58.5	23.1	15.7	15.4	15.3	14.7	14.2	3.96	4.17	0.02	4.17
		183	363.9	57.8	23.2	15.7	15.5	15.1	14.7	14.2	3.91	4.17	0.17	4.17
		183.1	370.9	57.8	23.2	15.7	15.3	15.2	14.7	14.3	3.87	4.17	-0.09	4.17
		183.2	379	60	23.3	15.7	15.4	15.5	14.4	14.2	3.8	4.17	0.71	4.17
		183.3	389.1	58	23.5	15.8	15.3	15.3	14.6	14.2	3.76	4.17	0.02	4.17
		183.4	401.3	58.6	23.5	15.7	15.3	15.2	14.7	14.2	3.65	4.17	0.69	4.07
		183.5	417.7	59	23.6	15.7	15.4	15.6	14.7	14.2	3.65	4.17	0.47	4.17
		183.6	436.9	59.1	23.8	15.7	15.4	15.6	14.8	14	3.58	4.17	2.51	4.17
		183.7	450.9	58.7	23.9	15.7	15.2	15.6	14.7	14	3.57	4.17	2.21	4.17
		183.8	467.6	59	23.9	15.7	15.2	15.8	14.8	14.1	3.57	4.17	2.28	4.17
		183.9	485.9	59.4	24.1	15.6	15.4	15.7	14.7	14.1	3.46	4.17	2.14	4.17
		184	506.1	59.7	24.2	15.6	15.4	15.8	14.7	14.1	3.6	4.17	2.18	4.17
		184.1	526.8	60.2	24.4	15.7	15.1	15.7	14.8	14.2	3.56	4.17	1.75	4.17
		184.2	550.1	60.7	24.6	15.7	15.1	15.6	14.7	14.3	3.33	4.17	1.42	4.17
		184.3	574.2	61.9	24.8	15.6	15.3	15.2	14.7	14.4	3.31	4.17	0.12	4.17
		184.4	582.4	61.6	25.3	15.7	15.4	15.3	14.7	14.6	3.38	4.17	0.6	4.17
		184.5	586.3	61.7	25.5	15.8	15.3	15.3	14.7	14.7	3.35	4.17	0.76	4.17
		184.6	595.1	61.9	25.6	15.7	15.2	15.1	14.8	14.9	3.43	4.17	0.55	4.17
		184.7	602.3	62	25.8	15.7	15	15	14.3	15.1	3.36	4.17	0.05	4.17
		184.8	610.4	63	25.8	15.8	15	15	14.8	15.4	3.39	4.17	0.37	4.17
		184.9	616.4	63.9	25.9	15.8	15	14.9	14.8	15.7	3.35	4.17	0.34	4.17
		185	623	63.8	26	15.8	15	14.7	14.8	16.1	3.3	4.17	0.22	4.17
		185.1	628.3	64.5	26	15.8	14.9	14.7	14.8	16.5	3.3	4.17	0.23	4.17
		185.2	631.2	65.8	26.1	15.8	14.8	14.6	14.9	16.7	3.23	4.17	0.28	4.17
		185.3	634.4	67.2	26.1	15.8	14.8	14.6	14.9	17.1	3.22	4.17	0.34	4.17
		185.4	636.8	68.9	26.3	15.7	14.8	14.6	14.9	17.5	3.15	4.17	0.27	4.17
		185.5	638.3	71	26.4	15.7	14.9	14.5	14.9	18	3.09	4.17	0.24	4.17
		185.6	640.7	72.9	26.4	15.7	15	14.5	14.9	18.6	3.06	4.17	0.22	4.17
		185.7	642.5	74.8	26.6	15.7	15.1	14.6	14.9	19.2	3	4.17	0.23	4.17
		185.8	644.1	76.6	26.8	15.7	15.1	14.6	14.8	19.8	2.9	4.17	0.24	4.17
		185.9	644.9	78.5	27.2	15.7	15.1	14.7	14.8	20.3	2.87	4.17	0.22	4.17
		186	645.6	80.5	27.4	15.7	15.2	14.7	14.8	20.9	2.78	4.17	0.23	4.17
		186.1	646.5	82.8	27.7	15.7	15.2	14.9	14.8	21.5	2.74	4.17	0.25	4.17
		186.2	647.3	85.2	28.1	15.7	15.2	14.9	14.8	22.2	2.65	4.17	0.24	4.17
		186.3	648	88	28.5	15.7	15.2	15	14.8	22.8	2.51	4.17	0.25	4.17
		186.4	648.7	91.4	29.1	15.8	15.2	15	14.8	23.3	2.44	4.17	4.17	4.17
		186.5	649.2	95.1	29.6	15.8	15.3	15	14.8	23.8	2.29	4.17	4.17	4.17
		186.6	649.5	98.9	30.2	15.8	15.3	15	14.7	24.2	2.12	4.17	4.17	4.17
		186.7	649.9	103.2	30.9	15.7	15.4	15.1	14.8	24.4	1.88	4.17	4.17	4.17
		186.8	650.5	107.8	31.6	15.8	15.3	15.1	14.7	24.6	1.61	4.17	4.17	4.17
		186.9	651.1	112.9	32.5	15.7	15.4	15.1	14.7	24.8	1.27	4.17	4.17	4.17
		187	651.7	118.3	33.4	15.7	15.5	15.1	14.7	25.1	1.08	4.17	4.17	4.17
		187.1	652	123.8	34.4	15.8	15.5	15.1	14.8	25.4	0.98	4.17	4.17	4.17
		187.2	652.2	129.5	35.6	15.8	15.4	15.1	14.8	25.5	0.88	4.17	4.17	4.17
		187.3	652.4	135.2	36.7	15.7	15.4	15.1	14.7	25.8	0.82	4.17	4.17	4.17
		187.4	652.5	141.1	38	15.8	15.4	15.1	14.7	26	0.73	4.17	4.17	4.17
		187.5	652.7	147.1	39.3	15.8	15.4	15.1	14.8	26.1	0.66	4.17	4.17	4.17
		187.6	652.7	153	40.8	15.7	15.4	15.1	14.7	26.2	0.6	4.17	4.17	4.17
		187.7	652.4	158.9	42.3	15.8	15.4	15.1	14.7	26.3	0.53	4.17	4.17	4.17
		187.8	652.3	165	43.8	15.8	15.4	15.2	14.7	26.3	0.48	4.17	4.17	4.17
		187.9	652.8	171.2	45.5	15.8	15.4	15.2	14.7	26.3	0.43	4.17	4.17	4.17
		188	653.7	177.4	47.2	15.8	15.4	15.2	14.7	26.3	0.39	4.17	4.17	4.17
		188.1	655.4	183.7	49.1	15.8	15.5	15.2	14.7	26.3	0.35	4.17	4.17	4.17
		188.2	656.6	190	51	15.8	15.4	15.2	14.7	26.3	0.31	4.17	4.17	4.17
		188.3	658.3	196.4	53.2	15.8	15.4	15.2	14.7	26.3	0.27	4.17	4.17	4.17
		188.4	659.8	202.7	55.5	15.8	15.4	15.2	14.7	26.3	0.24	4.17	4.17	4.17
		188.5	661.7	209.3	58	15.7	15.4	15.2	14.7	26.3	0.21	4.17	4.17	4.17
		188.6	663.4	215.9	60.6	15.8	15.4	15.2	14.7	26.2	0.19	4.17	4.17	4.17
		188.7	662.8	222.4	63.1	15.8	15.4	15.2	14.7	26.2	0.17	4.17	4.17	4.17
		188.8	662.8	228.7	65.8	15.8	15.4	15.2	14.7	26.2	0.16	4.17	4.17	4.17
		188.9	666.8	235.2	68.5	15.8	15.4	15.2	14.7	26.1	0.14	4.17	4.17	4.17
		189	668.7	241.9	71.1	15.7	15.4	15.2	14.7	26.1	0.12	4.17	4.17	4.17
		189.1	669.7	248.8	73.9	15.8	15.4	15.2	14.7	26	0.11	4.17	4.17	4.17
		189.2	674	255.6	76.6	15.8	15.4	15.2	14.7	26	0.09	4.17	4.17	4.17
		189.3	677.9	262.4	79.4	15.8	15.4	15.2	14.7	25.9	0.07	4.17	4.17	4.17
		189.4	680.4	269.2	82.1	15.8	15.4	15.3	14.7	25.8	0.04	4.17	4.17	4.17
		189.5	683.9	275.8	84.8	15.8	15.4	15.3	14.7	25.8	0.02	4.17	4.17	4.17
		189.6	687.2	282.4	87.5	15.8	15.4	15.3	14.7	25.7	-0.01	4.17	4.17	4.17
		189.7	691	288.9	90.1	15.8	15.4	15.3	14.7	25.6	-0.01	4.17	4.17	4.17
		189.8	694.1	295.3	92.8	15.8	15.4	15.3	14.7	25.5	-0.01	4.17	4.17	4.17
		189.9	696.7	301.9	95.4	15.8	15.4	15.3	14.7	25.4	-0.01	4.17	4.17	4.17
		190	698.7	308.2	97.9	15.8	15.4	15.3	14.7	25.3	-0.01	4.17	4.17	4.17
		190.1	700.5	314.4	100.5	15.8	15.4	15.3	14.7	25.2	-0.01	4.17	4.17	4.17
		190.2	702.3	320.6	102.9	15.8	15.4	15.3	14.7	25.2	-0.01	4.17	4.17	4.17
		190.3	703.9	326.8	105.4	15.8	15.4	15.3	14.7	25.1	-0.01	4.17	4.17	4.17
		190.4	705.4	332.8	107.8	15.8	15.4	15.3	14.7	25	-0.01	4.17	4.17	4.17
		190.5	706.8	338.7	110.2	15.8	15.4	15.4	14.7	24.9	-0.01	4.17	4.17	4.17
		190.6	708.7	344.4	112.6	15.8	15.4	15.4	14.7	24.8	-0.01	4.17	4.17	4.17
		190.7	711.2	350	114.9	15.8	15.4	15.4	14.7	24.7	-0.01	4.17	4.17	4.17
		190.8	713.7	355.4	117.1	15.8	15.4	15.4	14.7	24.7	-0.01	4.17	4.17	4.17
		190.9	715.7	360.5	119.3	15.8	15.4	15.4	14.7	24.6	-0.01	4.17	4.17	4.17
		191	717.4	365.4	121.4	15.8	15.4	15.4	14.7	24.4	-0.01	4.17	4.17	4.17
		191.1	718.8	370.2	123.4	15.8	15.4	15.4	14.7	24.4	-0.01	4.17	4.17	4.17
		191.2	720	374.8	125.3	15.9	15.4	15.4	14.7	24.3	-0.01	4.17	4.17	4.17
		191.3	721.1	379.3	127.3	15.8	15.4	15.4	14.7	24.2	-0.01	4.17	4.17	4.17
		191.4	722.1	383.6	129.2	15.8	15.5	15.4	14.7	24.1	-0.01	4.17	4.17	4.17
		191.5	722.9	387.7	131	15.9	15.5	15.4	14.7	24	-0.01	4.17	4.17	4.17
		191.6	723.5	391.7	132.8	15.8	15.5	15.4	14.7	23.9	-0.01	4.17	4.17	4.17
		191.7	724.2	395.4	134.6	15.8	15.5	15.4	14.7	23.8	-0.01	4.17	4.17	4.17
		191.8	725.2	398.9	136.3	15.8	15.5	15.4	14.7	23.7	-0.01	4.17	4.17	4.17
		191.9	726.2	402.5	138	15.9	15.5	15.4	14.7	23.6	-0.01	4.17	4.17	4.17
		192	727.2	405.9	139.7	15.8	15.5	15.5	14.7	23.5	-0.01	4.17	4.17	4.17
		192.1	727.7	409.3	141.3	15.9	15.5	15.5	14.7	23.4	-0.01	4.17	4.17	4.17
		192.2	728.4	412.5	142.9	15.9	15.5	15.5	14.7	23.3	-0.01	4.17	4.17	4.17
		192.3	729.2	415.6	144.5	15.9	15.5	15.5	14.7	23.2	-0.01	4.17	4.17	4.17
		192.4	730.5	418.6	146	15.9	15.5	15.5	14.8	23.1	-0.01	4.17	4.17	4.17
		192.5	731.6	421.7	147.5	15.9	15.5	15.5	14.7	23	-0.01	4.17	4.17	4.17
		192.6	732.7	424.6	148.9	15.9	15.5	15.5	14.7	23	-0.01	4.17	4.17	4.17
		192.7	734	427.5	150.4	15.9	15.5	15.5	14.7	22.9	-0.01	4.17	4.17	4.17
		192.8	735.4	430.4	151.9	15.9	15.5	15.5	14.7	22.8	-0.01	4.17	4.17	4.17
		192.9	736.5	433.1	153.2	15.9	15.5	15.5	14.7	22.7	0	4.17	4.17	4.17
		193	737.6	435.9	154.6	15.9	15.5	15.5	14.7	22.6	-0.01	4.17	4.17	4.17
		193.1	738.6	438.5	156	15.9	15.5	15.5	14.7	22.6	0	4.17	4.17	4.17
		193.2	739.6	440.9	157.3	15.9	15.5	15.5	14.7	22.4	0	4.17	4.17	4.17
		193.3	740.5	443.2	158.6	15.9	15.5	15.6	14.7	22.4	0	4.17	4.17	4.17
		193.4	741.4	445.4	159.9	15.9	15.5	15.5	14.8	22.3	0	4.17	4.17	4.17
		193.5	742	447.7	161.2	15.9	15.5	15.5	14.7	22.2	0	4.17	4.17	4.17
		193.6	742.7	449.9	162.5	16	15.5	15.6	14.7	22.1	0	4.17	4.17	4.17
		193.7	743.4	452.1	163.6	16	15.5	15.6	14.7	22	0	4.17	4.17	4.17
		193.8	744.1	454.2	164.9	16	15.6	15.6	14.7	21.9	0	4.17	4.17	4.17
		193.9	744.9	456.3	166.1	16	15.5	15.6	14.7	21.9	0	4.17	4.17	4.17
		194	745.7	458.5	167.3	16	15.5	15.6	14.8	21.8	0	4.17	4.17	4.17
		194.1	746.5	460.9	168.4	16	15.6	15.6	14.8	21.7	0	4.17	4.17	4.17
		194.2	747.2	463.8	169.5	16	15.6	15.6	14.8	21.6	0	4.17	4.17	4.17
		194.3	748	466.4	170.6	16	15.6	15.6	14.7	21.6	0	4.17	4.17	4.17
		194.4	748.7	469.2	171.7	16	15.5	15.6	14.8	21.5	0	4.17	4.17	4.17
		194.5	749.4	471.8	172.8	16	15.6	15.6	14.8	21.4	0	4.17	4.17	4.17
		194.6	750	474.4	173.9	16	15.6	15.7	14.8	21.4	0	4.17	4.17	4.17
		194.7	750.6	476.6	174.9	16	15.6	15.6	14.8	21.3	0	4.17	4.17	4.17
		194.8	751	478.6	175.9	16.1	15.6	15.7	14.8	21.2	0	4.17	4.17	4.17
		194.9	751.5	480.7	177	16	15.6	15.7	14.8	21.2	0	4.17	4.17	4.17
		195	751.9	482.7	178.1	16.1	15.6	15.6	14.8	21.1	0	4.17	4.17	4.17
		195.1	752.4	484.7	179.1	16	15.6	15.7	14.8	21	0	4.17	4.17	4.17
		195.2	752.7	486.8	180	16.1	15.6	15.7	14.8	21	0	4.17	4.17	4.17
		195.3	753.1	489	181.1	16.1	15.6	15.7	14.8	20.9	0	4.17	4.17	4.17
		195.4	753.6	491.1	182.1	16.1	15.6	15.7	14.8	20.8	0	4.17	4.17	4.17
		195.5	754.1	493	183.1	16.1	15.6	15.7	14.8	20.8	0	4.17	4.17	4.17
		195.6	754.5	494.5	184.1	16.1	15.6	15.7	14.8	20.7	0	4.17	4.17	4.17
		195.7	755.1	495.7	185.1	16.2	15.6	15.7	14.8	20.6	0	4.17	4.17	4.17
		195.8	755.6	496.8	186.1	16.2	15.6	15.7	14.8	20.6	0	4.17	4.17	4.17
		195.9	756.2	497.7	187	16.2	15.6	15.7	14.8	20.5	0	4.17	4.17	4.17
		196	756.7	498.1	188.1	16.2	15.6	15.7	14.8	20.5	0	4.17	4.17	4.17
		196.1	757.2	498.5	189	16.2	15.6	15.7	14.8	20.4	0	4.17	4.17	4.17
		196.2	757.7	499	190	16.2	15.6	15.7	14.8	20.4	0	4.17	4.17	4.17
		196.3	758.1	499.8	190.9	16.2	15.6	15.7	14.9	20.3	0	4.17	4.17	4.17
		196.4	758.5	500.5	191.8	16.2	15.7	15.8	14.8	20.3	0	4.17	4.17	4.17
		196.5	759	501.4	192.7	16.2	15.7	15.8	14.8	20.2	0	4.17	4.17	4.17
		196.6	759.5	502.2	193.6	16.2	15.7	15.8	14.8	20.1	0	4.17	4.17	4.17
		196.7	760	503.3	194.4	16.2	15.7	15.8	14.9	20.1	0	4.17	4.17	4.17
		196.8	760.4	504.3	195.3	16.3	15.7	15.8	14.8	20	0	4.17	4.17	4.17
		196.9	760.8	505.3	196.2	16.3	15.7	15.8	14.8	19.9	0	4.17	4.17	4.17
		197	761.2	506.2	196.9	16.3	15.7	15.8	14.9	19.9	0	4.17	4.17	4.17
		197.1	761.6	507	197.7	16.3	15.7	15.8	14.9	19.9	0	4.17	4.17	4.17
		197.2	761.9	508	198.6	16.3	15.7	15.8	14.9	19.8	0	4.17	4.17	4.17
		197.3	762.2	509	199.3	16.3	15.7	15.8	14.9	19.8	0	4.17	4.17	4.17
		197.4	762.6	510.1	200	16.3	15.7	15.8	14.9	19.7	0	4.17	4.17	4.17
		197.5	763	511.2	200.7	16.4	15.7	15.8	14.9	19.7	0	4.17	4.17	4.17
		197.6	763.3	512.1	201.5	16.3	15.7	15.8	14.9	19.7	0	4.17	4.17	4.17
		197.7	763.6	512.7	202.1	16.4	15.7	15.9	14.9	19.6	0	4.17	4.17	4.17
		197.8	763.9	513.3	202.8	16.3	15.7	15.9	14.9	19.5	0	4.17	4.17	4.17
		197.9	764.2	513.7	203.4	16.4	15.7	15.9	14.9	19.4	0	4.17	4.17	4.17
		198	764.5	514	204.1	16.4	15.7	15.9	14.9	19.4	0	4.17	4.17	4.17
		198.1	764.9	514.2	204.8	16.4	15.7	15.9	14.9	19.4	0	4.17	4.17	4.17
		198.2	765.2	514.5	205.3	16.4	15.7	15.9	14.9	19.3	0	4.17	4.17	4.17
		198.3	765.5	515	206	16.4	15.8	15.9	14.9	19.2	0	4.17	4.17	4.17
		198.4	765.7	515.3	206.6	16.4	15.7	15.9	14.9	19.2	0	4.17	4.17	4.17
		198.5	766	515.7	207.2	16.4	15.7	15.9	14.9	19.2	0	4.17	4.17	4.17
		198.6	766.2	516.1	207.7	16.4	15.7	15.9	14.9	19.2	0	4.17	4.17	4.17
		198.7	766.5	516.2	208.3	16.4	15.7	15.9	14.9	19.1	0	4.17	4.17	4.17
		198.8	766.7	515.6	208.9	16.4	15.7	15.9	14.9	19	0	4.17	4.17	4.17
		198.9	766.9	514.8	209.4	16.5	15.8	15.9	14.9	19	0	4.17	4.17	4.17
		199	767.1	514.1	209.9	16.5	15.8	15.9	14.9	19	0	4.17	4.17	4.17
		199.1	767.3	513	210.5	16.5	15.8	15.9	15	18.9	0	4.17	4.17	4.17
		199.2	767.5	511.5	211	16.5	15.8	16	14.9	18.9	0	4.17	4.17	4.17
		199.3	767.7	509.8	211.5	16.5	15.8	16	14.9	18.9	0	4.17	4.17	4.17
		199.4	767.9	507.1	212	16.5	15.8	16	14.9	18.8	0	4.17	4.17	4.17
		199.5	768.1	505	212.5	16.5	15.7	15.9	15	18.8	0	4.17	4.17	4.17
		199.6	768.2	503.1	212.9	16.5	15.8	16	15	18.7	0	4.17	4.17	4.17
[truncated: 16,648 more rows]

## Sheet: Figure S3b
Figure S3b
		ASNFs			PNFs			p-ANFs			CNFs			GNTs
		Wavenumber/cm-1	transmittance		Wavenumber/cm-1	transmittance		Wavenumber/cm-1	transmittance		Wavenumber/cm-1	transmittance		Wavenumber/cm-1	transmittance
		3996.33	3.89754		3996.33	3.25368		3996.33	2.67975		3996.33	1.86875		3996.33	1.29905
		3994.4	3.89741		3994.4	3.25262		3994.4	2.67858		3994.4	1.86821		3994.4	1.29822
		3992.48	3.89725		3992.48	3.25204		3992.48	2.6777		3992.48	1.86798		3992.48	1.29735
		3990.55	3.89708		3990.55	3.25145		3990.55	2.67696		3990.55	1.86806		3990.55	1.29642
		3988.62	3.89695		3988.62	3.25075		3988.62	2.67637		3988.62	1.86829		3988.62	1.29565
		3986.69	3.8969		3986.69	3.2497		3986.69	2.67564		3986.69	1.86844		3986.69	1.29496
		3984.76	3.89685		3984.76	3.24853		3984.76	2.67447		3984.76	1.8686		3984.76	1.29416
		3982.83	3.89676		3982.83	3.2476		3982.83	2.67314		3982.83	1.86852		3982.83	1.29327
		3980.9	3.89662		3980.9	3.24678		3980.9	2.67197		3980.9	1.86852		3980.9	1.29248
		3978.97	3.89654		3978.97	3.24631		3978.97	2.67109		3978.97	1.86852		3978.97	1.29173
		3977.05	3.89646		3977.05	3.24584		3977.05	2.6705		3977.05	1.86837		3977.05	1.29076
		3975.12	3.89636		3975.12	3.24537		3975.12	2.66977		3975.12	1.86821		3975.12	1.28965
		3973.19	3.89618		3973.19	3.24444		3973.19	2.6683		3973.19	1.86837		3973.19	1.28867
		3971.26	3.89599		3971.26	3.24362		3971.26	2.66698		3971.26	1.86868		3971.26	1.288
		3969.33	3.89587		3969.33	3.2428		3969.33	2.66639		3969.33	1.86891		3969.33	1.28758
		3967.4	3.89581		3967.4	3.24175		3967.4	2.66595		3967.4	1.86899		3967.4	1.28713
		3965.47	3.89572		3965.47	3.24046		3965.47	2.66477		3965.47	1.86883		3965.47	1.28617
		3963.55	3.89558		3963.55	3.23929		3963.55	2.6636		3963.55	1.86852		3963.55	1.28483
		3961.62	3.89546		3961.62	3.23871		3961.62	2.66257		3961.62	1.86844		3961.62	1.2838
		3959.69	3.89541		3959.69	3.23824		3959.69	2.66154		3959.69	1.86875		3959.69	1.2832
		3957.76	3.89535		3957.76	3.23777		3957.76	2.66066		3957.76	1.86914		3957.76	1.28267
		3955.83	3.89523		3955.83	3.23695		3955.83	2.65963		3955.83	1.86922		3955.83	1.28204
		3953.9	3.89508		3953.9	3.2359		3953.9	2.65846		3953.9	1.86914		3953.9	1.28094
		3951.97	3.89492		3951.97	3.23508		3951.97	2.65758		3951.97	1.86899		3951.97	1.27898
		3950.04	3.89477		3950.04	3.23462		3950.04	2.65714		3950.04	1.86883		3950.04	1.27685
		3948.12	3.89471		3948.12	3.23415		3948.12	2.65684		3948.12	1.86906		3948.12	1.27585
		3946.19	3.89466		3946.19	3.23356		3946.19	2.65581		3946.19	1.86953		3946.19	1.27541
		3944.26	3.89454		3944.26	3.2331		3944.26	2.65479		3944.26	1.86984		3944.26	1.27416
		3942.33	3.89445		3942.33	3.23204		3942.33	2.65405		3942.33	1.87038		3942.33	1.27347
		3940.4	3.89438		3940.4	3.23076		3940.4	2.65288		3940.4	1.87131		3940.4	1.27434
		3938.47	3.89432		3938.47	3.22982		3938.47	2.65111		3938.47	1.87185		3938.47	1.27494
		3936.54	3.8942		3936.54	3.22935		3936.54	2.64965		3936.54	1.8717		3936.54	1.27378
		3934.61	3.89404		3934.61	3.22889		3934.61	2.64921		3934.61	1.87108		3934.61	1.27064
		3932.69	3.89389		3932.69	3.2283		3932.69	2.64935		3932.69	1.87054		3932.69	1.26752
		3930.76	3.89377		3930.76	3.22737		3930.76	2.64862		3930.76	1.87077		3930.76	1.26722
		3928.83	3.89363		3928.83	3.2262		3928.83	2.64671		3928.83	1.87154		3928.83	1.26825
		3926.9	3.89351		3926.9	3.2255		3926.9	2.64553		3926.9	1.8717		3926.9	1.26736
		3924.97	3.89343		3924.97	3.22514		3924.97	2.64539		3924.97	1.87154		3924.97	1.2656
		3923.04	3.8934		3923.04	3.22433		3923.04	2.64465		3923.04	1.87178		3923.04	1.26488
		3921.11	3.89333		3921.11	3.22327		3921.11	2.64362		3921.11	1.87185		3921.11	1.26344
		3919.18	3.89323		3919.18	3.22269		3919.18	2.64362		3919.18	1.87108		3919.18	1.26042
		3917.26	3.8931		3917.26	3.22222		3917.26	2.64421		3917.26	1.87085		3917.26	1.2593
		3915.33	3.89299		3915.33	3.22105		3915.33	2.64318		3915.33	1.87185		3915.33	1.26183
		3913.4	3.89292		3913.4	3.21953		3913.4	2.64069		3913.4	1.87294		3913.4	1.2647
		3911.47	3.89282		3911.47	3.21825		3911.47	2.63834		3911.47	1.87341		3911.47	1.26525
		3909.54	3.89273		3909.54	3.21766		3909.54	2.63687		3909.54	1.8731		3909.54	1.2636
		3907.61	3.89263		3907.61	3.21789		3907.61	2.63628		3907.61	1.87193		3907.61	1.25822
		3905.68	3.89248		3905.68	3.21836		3905.68	2.63746		3905.68	1.86984		3905.68	1.24915
		3903.75	3.89235		3903.75	3.21848		3903.75	2.63937		3903.75	1.86821		3903.75	1.24173
		3901.83	3.89224		3901.83	3.21813		3901.83	2.63995		3901.83	1.86782		3901.83	1.23985
		3899.9	3.89214		3899.9	3.21684		3899.9	2.63922		3899.9	1.8686		3899.9	1.24312
		3897.97	3.89207		3897.97	3.21497		3897.97	2.63657		3897.97	1.87015		3897.97	1.2499
		3896.04	3.89197		3896.04	3.21322		3896.04	2.63232		3896.04	1.87131		3896.04	1.25512
		3894.11	3.89184		3894.11	3.21216		3894.11	2.62908		3894.11	1.87116		3894.11	1.25347
		3892.18	3.89168		3892.18	3.21146		3892.18	2.62894		3892.18	1.87054		3892.18	1.24894
		3890.25	3.89156		3890.25	3.21064		3890.25	2.62953		3890.25	1.87061		3890.25	1.24807
		3888.32	3.89143		3888.32	3.21018		3888.32	2.6285		3888.32	1.87038		3888.32	1.24665
		3886.4	3.8913		3886.4	3.20994		3886.4	2.62806		3886.4	1.86937		3886.4	1.242
		3884.47	3.8912		3884.47	3.20948		3884.47	2.6285		3884.47	1.86891		3884.47	1.24087
		3882.54	3.89114		3882.54	3.20901		3882.54	2.62806		3882.54	1.86891		3882.54	1.24172
		3880.61	3.89106		3880.61	3.20842		3880.61	2.62747		3880.61	1.86883		3880.61	1.24165
		3878.68	3.89097		3878.68	3.2069		3878.68	2.626		3878.68	1.86968		3878.68	1.24458
		3876.75	3.89084		3876.75	3.20527		3876.75	2.62321		3876.75	1.87007		3876.75	1.24624
		3874.82	3.8907		3874.82	3.20468		3874.82	2.62233		3874.82	1.8693		3874.82	1.24291
		3872.89	3.89058		3872.89	3.20433		3872.89	2.62233		3872.89	1.8686		3872.89	1.23766
		3870.97	3.89045		3870.97	3.20363		3870.97	2.62189		3870.97	1.86813		3870.97	1.23283
		3869.04	3.89034		3869.04	3.20258		3869.04	2.62101		3869.04	1.86806		3869.04	1.23244
		3867.11	3.8902		3867.11	3.20129		3867.11	2.61924		3867.11	1.86837		3867.11	1.23475
		3865.18	3.89007		3865.18	3.20047		3865.18	2.61807		3865.18	1.86837		3865.18	1.23451
		3863.25	3.88999		3863.25	3.19965		3863.25	2.61792		3863.25	1.86837		3863.25	1.23509
		3861.32	3.88991		3861.32	3.19883		3861.32	2.61631		3861.32	1.86891		3861.32	1.23878
		3859.39	3.88983		3859.39	3.19825		3859.39	2.61381		3859.39	1.86937		3859.39	1.24021
		3857.46	3.88968		3857.46	3.19802		3857.46	2.6119		3857.46	1.86844		3857.46	1.23119
		3855.54	3.88947		3855.54	3.19813		3855.54	2.61337		3855.54	1.86612		3855.54	1.21204
		3853.61	3.88935		3853.61	3.19767		3853.61	2.61778		3853.61	1.86503		3853.61	1.20232
		3851.68	3.88937		3851.68	3.19603		3851.68	2.61866		3851.68	1.86697		3851.68	1.21437
		3849.75	3.88934		3849.75	3.19392		3849.75	2.61396		3849.75	1.86945		3849.75	1.23201
		3847.82	3.88924		3847.82	3.19217		3847.82	2.60911		3847.82	1.87023		3847.82	1.23956
		3845.89	3.88911		3845.89	3.19158		3845.89	2.60735		3845.89	1.86953		3845.89	1.23777
		3843.96	3.88896		3843.96	3.19158		3843.96	2.60735		3843.96	1.86806		3843.96	1.23225
		3842.03	3.88878		3842.03	3.19112		3842.03	2.6072		3842.03	1.86689		3842.03	1.22663
		3840.11	3.8886		3840.11	3.18983		3840.11	2.60617		3840.11	1.86643		3840.11	1.22148
		3838.18	3.88845		3838.18	3.18854		3838.18	2.60485		3838.18	1.86666		3838.18	1.21886
		3836.25	3.88837		3836.25	3.18749		3836.25	2.60412		3836.25	1.86697		3836.25	1.22096
		3834.32	3.88826		3834.32	3.18656		3834.32	2.60324		3834.32	1.86697		3834.32	1.22476
		3832.39	3.88809		3832.39	3.18527		3832.39	2.60206		3832.39	1.86689		3832.39	1.22753
		3830.46	3.88796		3830.46	3.1841		3830.46	2.60045		3830.46	1.86697		3830.46	1.22978
		3828.53	3.88781		3828.53	3.1834		3828.53	2.59883		3828.53	1.86674		3828.53	1.23067
		3826.61	3.88768		3826.61	3.18281		3826.61	2.5978		3826.61	1.86627		3826.61	1.22971
		3824.68	3.88752		3824.68	3.18211		3824.68	2.59648		3824.68	1.86557		3824.68	1.22594
		3822.75	3.88732		3822.75	3.18176		3822.75	2.59589		3822.75	1.86426		3822.75	1.21815
		3820.82	3.88722		3820.82	3.18141		3820.82	2.59692		3820.82	1.86325		3820.82	1.21389
		3818.89	3.88719		3818.89	3.18036		3818.89	2.59604		3818.89	1.86356		3818.89	1.21593
		3816.96	3.88711		3816.96	3.17907		3816.96	2.59369		3816.96	1.8641		3816.96	1.21736
		3815.03	3.88699		3815.03	3.17779		3815.03	2.59266		3815.03	1.86464		3815.03	1.22066
		3813.1	3.88686		3813.1	3.17638		3813.1	2.5909		3813.1	1.86526		3813.1	1.22751
		3811.18	3.88673		3811.18	3.17521		3811.18	2.58782		3811.18	1.86503		3811.18	1.22977
		3809.25	3.88657		3809.25	3.17428		3809.25	2.58576		3809.25	1.86364		3809.25	1.22437
		3807.32	3.88639		3807.32	3.17346		3807.32	2.5862		3807.32	1.86232		3807.32	1.21857
		3805.39	3.88619		3805.39	3.17276		3805.39	2.5862		3805.39	1.86154		3805.39	1.21706
		3803.46	3.88598		3803.46	3.17241		3803.46	2.58488		3803.46	1.86069		3803.46	1.21398
		3801.53	3.88582		3801.53	3.17194		3801.53	2.58488		3801.53	1.85984		3801.53	1.21049
		3799.6	3.88568		3799.6	3.171		3799.6	2.58517		3799.6	1.85953		3799.6	1.21279
		3797.67	3.88557		3797.67	3.16995		3797.67	2.584		3797.67	1.85945		3797.67	1.21645
		3795.75	3.88547		3795.75	3.16867		3795.75	2.58253		3795.75	1.8596		3795.75	1.21911
		3793.82	3.88537		3793.82	3.16703		3793.82	2.58033		3793.82	1.86007		3793.82	1.22282
		3791.89	3.88524		3791.89	3.16574		3791.89	2.57783		3791.89	1.86007		3791.89	1.2251
		3789.96	3.8851		3789.96	3.16481		3789.96	2.57621		3789.96	1.85937		3789.96	1.22475
		3788.03	3.8849		3788.03	3.16376		3788.03	2.57504		3788.03	1.85836		3788.03	1.22297
		3786.1	3.8847		3786.1	3.1627		3786.1	2.5743		3786.1	1.8572		3786.1	1.22066
		3784.17	3.88454		3784.17	3.16177		3784.17	2.57372		3784.17	1.8565		3784.17	1.21919
		3782.24	3.88436		3782.24	3.16107		3782.24	2.57284		3782.24	1.85588		3782.24	1.21722
		3780.32	3.88416		3780.32	3.16071		3780.32	2.5721		3780.32	1.85503		3780.32	1.21428
		3778.39	3.88401		3778.39	3.15978		3778.39	2.57078		3778.39	1.8548		3778.39	1.21438
		3776.46	3.88387		3776.46	3.15803		3776.46	2.56828		3776.46	1.85511		3776.46	1.2175
		3774.53	3.88365		3774.53	3.15627		3774.53	2.56564		3774.53	1.85457		3774.53	1.21835
		3772.6	3.88338		3772.6	3.15522		3772.6	2.56417		3772.6	1.85309		3772.6	1.21423
		3770.67	3.88313		3770.67	3.1544		3770.67	2.56432		3770.67	1.85162		3770.67	1.20858
		3768.74	3.88293		3768.74	3.15347		3768.74	2.56446		3768.74	1.85084		3768.74	1.20649
		3766.81	3.88272		3766.81	3.15218		3766.81	2.56329		3766.81	1.85038		3766.81	1.20741
		3764.89	3.88251		3764.89	3.15089		3764.89	2.56138		3764.89	1.85007		3764.89	1.20898
		3762.96	3.88231		3762.96	3.14972		3762.96	2.55918		3762.96	1.84953		3762.96	1.20935
		3761.03	3.8821		3761.03	3.14914		3761.03	2.55815		3761.03	1.84797		3761.03	1.20612
		3759.1	3.88192		3759.1	3.14879		3759.1	2.55888		3759.1	1.8465		3759.1	1.20278
		3757.17	3.88174		3757.17	3.14785		3757.17	2.55874		3757.17	1.84596		3757.17	1.20244
		3755.24	3.88146		3755.24	3.14668		3755.24	2.55624		3755.24	1.84511		3755.24	1.19926
		3753.31	3.88113		3753.31	3.14622		3753.31	2.55418		3753.31	1.84309		3753.31	1.18911
		3751.38	3.88087		3751.38	3.14586		3751.38	2.55506		3751.38	1.841		3751.38	1.17911
		3749.46	3.88064		3749.46	3.14493		3749.46	2.55609		3749.46	1.83999		3749.46	1.17777
		3747.53	3.88033		3747.53	3.14376		3747.53	2.55418		3747.53	1.83875		3747.53	1.17676
		3745.6	3.88		3745.6	3.14306		3745.6	2.55345		3745.6	1.83635		3745.6	1.16917
		3743.67	3.87979		3743.67	3.14177		3743.67	2.55536		3743.67	1.83541		3743.67	1.17099
		3741.74	3.87959		3741.74	3.13932		3741.74	2.55316		3741.74	1.83635		3741.74	1.18559
		3739.81	3.87926		3739.81	3.13756		3739.81	2.54757		3739.81	1.8358		3739.81	1.19141
		3737.88	3.8789		3737.88	3.13756		3737.88	2.54596		3737.88	1.83286		3737.88	1.18243
		3735.95	3.87856		3735.95	3.13756		3735.95	2.54802		3735.95	1.82991		3735.95	1.17381
		3734.03	3.87818		3734.03	3.13569		3734.03	2.54772		3734.03	1.82944		3734.03	1.17554
		3732.1	3.87782		3732.1	3.13253		3732.1	2.54361		3732.1	1.83045		3732.1	1.18428
		3730.17	3.8775		3730.17	3.12996		3730.17	2.5392		3730.17	1.83069		3730.17	1.19195
		3728.24	3.87712		3728.24	3.12856		3728.24	2.53656		3728.24	1.82898		3728.24	1.19312
		3726.31	3.87671		3726.31	3.12786		3726.31	2.53583		3726.31	1.82665		3726.31	1.1902
		3724.38	3.8763		3724.38	3.12669		3724.38	2.53494		3724.38	1.82518		3724.38	1.189
		3722.45	3.87587		3722.45	3.12505		3722.45	2.53274		3722.45	1.82433		3722.45	1.19001
		3720.52	3.87545		3720.52	3.12318		3720.52	2.53039		3720.52	1.8234		3720.52	1.19185
		3718.6	3.87496		3718.6	3.12096		3718.6	2.5276		3718.6	1.82216		3718.6	1.19382
		3716.67	3.8744		3716.67	3.11885		3716.67	2.52437		3716.67	1.82045		3716.67	1.1934
		3714.74	3.87378		3714.74	3.11722		3714.74	2.52202		3714.74	1.81797		3714.74	1.1877
		3712.81	3.87311		3712.81	3.11605		3712.81	2.52173		3712.81	1.81495		3712.81	1.17913
		3710.88	3.87248		3710.88	3.11441		3710.88	2.52231		3710.88	1.81254		3710.88	1.17608
		3708.95	3.87186		3708.95	3.11172		3708.95	2.5204		3708.95	1.81123		3708.95	1.18094
		3707.02	3.87121		3707.02	3.10856		3707.02	2.51585		3707.02	1.80998		3707.02	1.18712
		3705.09	3.87047		3705.09	3.10611		3705.09	2.51159		3705.09	1.80774		3705.09	1.18808
		3703.17	3.86962		3703.17	3.10459		3703.17	2.50968		3703.17	1.80448		3703.17	1.18408
		3701.24	3.86873		3701.24	3.1026		3701.24	2.50866		3701.24	1.80161		3701.24	1.18194
		3699.31	3.86787		3699.31	3.09968		3699.31	2.50616		3699.31	1.7996		3699.31	1.18382
		3697.38	3.867		3697.38	3.09652		3697.38	2.50278		3697.38	1.79711		3697.38	1.18515
		3695.45	3.86605		3695.45	3.09348		3695.45	2.4997		3695.45	1.79355		3695.45	1.18302
		3693.52	3.86495		3693.52	3.09079		3693.52	2.49617		3693.52	1.78859		3693.52	1.17668
		3691.59	3.86374		3691.59	3.08787		3691.59	2.49265		3691.59	1.783		3691.59	1.16729
		3689.67	3.86256		3689.67	3.08389		3689.67	2.48956		3689.67	1.7782		3689.67	1.16106
		3687.74	3.8615		3687.74	3.07945		3687.74	2.48619		3687.74	1.77463		3687.74	1.16337
		3685.81	3.86048		3685.81	3.07535		3685.81	2.48149		3685.81	1.77122		3685.81	1.16995
		3683.88	3.8594		3683.88	3.07161		3683.88	2.4759		3683.88	1.76688		3683.88	1.17273
		3681.95	3.85829		3681.95	3.06775		3681.95	2.47106		3681.95	1.76153		3681.95	1.1697
		3680.02	3.85724		3680.02	3.06425		3680.02	2.46724		3680.02	1.75579		3680.02	1.16259
		3678.09	3.85637		3678.09	3.06202		3678.09	2.4646		3678.09	1.75029		3678.09	1.1516
		3676.16	3.8558		3676.16	3.06121		3676.16	2.4646		3676.16	1.74556		3676.16	1.14214
		3674.24	3.85545		3674.24	3.06015		3674.24	2.46504		3674.24	1.7423		3674.24	1.14219
		3672.31	3.85508		3672.31	3.0584		3672.31	2.46283		3672.31	1.73951		3672.31	1.1454
		3670.38	3.85463		3670.38	3.05676		3670.38	2.46063		3670.38	1.73579		3670.38	1.14535
		3668.45	3.85424		3668.45	3.05466		3668.45	2.45931		3668.45	1.73207		3668.45	1.14882
		3666.52	3.85386		3666.52	3.05127		3666.52	2.45549		3666.52	1.72858		3666.52	1.15563
		3664.59	3.85342		3664.59	3.04788		3664.59	2.45035		3664.59	1.72431		3664.59	1.15862
		3662.66	3.85293		3662.66	3.0453		3662.66	2.44653		3662.66	1.71904		3662.66	1.15757
		3660.73	3.85244		3660.73	3.04273		3660.73	2.44315		3660.73	1.7133		3660.73	1.15449
		3658.81	3.85195		3658.81	3.03981		3658.81	2.43978		3658.81	1.70687		3658.81	1.14847
		3656.88	3.85139		3656.88	3.03677		3656.88	2.43684		3656.88	1.7002		3656.88	1.14183
		3654.95	3.85082		3654.95	3.03326		3654.95	2.43331		3654.95	1.69361		3654.95	1.13816
		3653.02	3.8502		3653.02	3.02987		3653.02	2.42847		3653.02	1.68609		3653.02	1.13168
		3651.09	3.84957		3651.09	3.02695		3651.09	2.42568		3651.09	1.67756		3651.09	1.11897
		3649.16	3.849		3649.16	3.02379		3649.16	2.42509		3649.16	1.66942		3649.16	1.11003
		3647.23	3.84849		3647.23	3.01923		3647.23	2.42259		3647.23	1.66298		3647.23	1.11229
		3645.3	3.84795		3645.3	3.01385		3645.3	2.41642		3645.3	1.65771		3645.3	1.12016
		3643.38	3.84731		3643.38	3.0087		3643.38	2.40864		3643.38	1.65221		3643.38	1.12477
		3641.45	3.84666		3641.45	3.00438		3641.45	2.40233		3641.45	1.6457		3641.45	1.12421
		3639.52	3.84605		3639.52	3.00052		3639.52	2.39719		3639.52	1.63887		3639.52	1.12146
		3637.59	3.84545		3637.59	2.99666		3637.59	2.39234		3637.59	1.63158		3637.59	1.11769
		3635.66	3.84476		3635.66	2.99257		3635.66	2.38764		3635.66	1.62375		3635.66	1.11266
		3633.73	3.84399		3633.73	2.98824		3633.73	2.38294		3633.73	1.61538		3633.73	1.10587
		3631.8	3.84314		3631.8	2.98403		3631.8	2.37824		3631.8	1.60623		3631.8	1.09448
		3629.87	3.8423		3629.87	2.98006		3629.87	2.37545		3629.87	1.59685		3629.87	1.08167
		3627.95	3.84155		3627.95	2.97514		3627.95	2.37266		3627.95	1.5891		3627.95	1.07906
		3626.02	3.84076		3626.02	2.96918		3626.02	2.36576		3626.02	1.58282		3626.02	1.0853
		3624.09	3.83985		3624.09	2.9631		3624.09	2.35665		3624.09	1.57561		3624.09	1.08691
		3622.16	3.8388		3622.16	2.95749		3622.16	2.34916		3622.16	1.56638		3622.16	1.07945
		3620.23	3.83773		3620.23	2.95187		3620.23	2.34387		3620.23	1.55622		3620.23	1.06874
		3618.3	3.83665		3618.3	2.94579		3618.3	2.33888		3618.3	1.54661		3618.3	1.06221
		3616.37	3.83552		3616.37	2.93925		3616.37	2.33227		3616.37	1.53785		3616.37	1.05929
		3614.44	3.83436		3614.44	2.93281		3614.44	2.32463		3614.44	1.52878		3614.44	1.05453
		3612.52	3.83315		3612.52	2.92615		3612.52	2.31714		3612.52	1.51947		3612.52	1.04768
		3610.59	3.8319		3610.59	2.91913		3610.59	2.3098		3610.59	1.50978		3610.59	1.0405
		3608.66	3.83067		3608.66	2.912		3608.66	2.30275		3608.66	1.50001		3608.66	1.03532
		3606.73	3.82945		3606.73	2.90428		3606.73	2.29423		3606.73	1.49125		3606.73	1.0343
		3604.8	3.82815		3604.8	2.8961		3604.8	2.28454		3604.8	1.4828		3604.8	1.03365
		3602.87	3.82679		3602.87	2.88815		3602.87	2.27558		3602.87	1.47327		3602.87	1.02906
		3600.94	3.82542		3600.94	2.88066		3600.94	2.26794		3600.94	1.46311		3600.94	1.02224
		3599.01	3.82404		3599.01	2.87341		3599.01	2.26016		3599.01	1.45326		3599.01	1.01579
		3597.09	3.82263		3597.09	2.86605		3597.09	2.25164		3597.09	1.44334		3597.09	1.00918
		3595.16	3.82124		3595.16	2.85833		3595.16	2.24327		3595.16	1.43365		3595.16	1.00273
		3593.23	3.8199		3593.23	2.85014		3593.23	2.23446		3593.23	1.4245		3593.23	0.9974
		3591.3	3.81851		3591.3	2.84208		3591.3	2.22535		3591.3	1.41457		3591.3	0.99005
		3589.37	3.81708		3589.37	2.83471		3589.37	2.21801		3589.37	1.40333		3589.37	0.97892
		3587.44	3.81569		3587.44	2.82676		3587.44	2.2117		3587.44	1.39279		3587.44	0.97061
		3585.51	3.81433		3585.51	2.81775		3585.51	2.20303		3585.51	1.38449		3585.51	0.9693
		3583.58	3.81296		3583.58	2.80852		3583.58	2.19202		3583.58	1.37682		3583.58	0.96928
		3581.66	3.81155		3581.66	2.79998		3581.66	2.18144		3581.66	1.36813		3581.66	0.9658
		3579.73	3.81015		3579.73	2.79168		3579.73	2.17248		3579.73	1.35891		3579.73	0.96016
		3577.8	3.80876		3577.8	2.78361		3577.8	2.16441		3577.8	1.34968		3577.8	0.95433
		3575.87	3.8074		3575.87	2.77578		3575.87	2.15633		3575.87	1.34053		3575.87	0.9487
		3573.94	3.80604		3573.94	2.76782		3573.94	2.14766		3573.94	1.33146		3573.94	0.9431
		3572.01	3.80464		3572.01	2.75976		3572.01	2.13914		3572.01	1.32216		3572.01	0.93615
		3570.08	3.80323		3570.08	2.75297		3570.08	2.1318		3570.08	1.31192		3570.08	0.92566
		3568.15	3.8019		3568.15	2.74678		3568.15	2.12637		3568.15	1.30146		3568.15	0.91422
		3566.23	3.80067		3566.23	2.73964		3566.23	2.12049		3566.23	1.29277		3566.23	0.9082
		3564.3	3.79948		3564.3	2.73122		3564.3	2.11168		3564.3	1.28595		3564.3	0.90731
		3562.37	3.79823		3562.37	2.72245		3562.37	2.1014		3562.37	1.27889		3562.37	0.90567
		3560.44	3.79696		3560.44	2.71415		3560.44	2.092		3560.44	1.27075		3560.44	0.90158
		3558.51	3.79564		3558.51	2.7062		3558.51	2.08348		3558.51	1.26246		3558.51	0.89676
		3556.58	3.79433		3556.58	2.69813		3556.58	2.07555		3556.58	1.25416		3556.58	0.89139
		3554.65	3.79301		3554.65	2.6903		3554.65	2.06777		3554.65	1.2454		3554.65	0.88485
		3552.73	3.79173		3552.73	2.6827		3552.73	2.06013		3552.73	1.23672		3552.73	0.87811
		3550.8	3.79045		3550.8	2.6751		3550.8	2.0522		3550.8	1.22842		3550.8	0.8721
		3548.87	3.78909		3548.87	2.66703		3548.87	2.04398		3548.87	1.21974		3548.87	0.86552
		3546.94	3.78773		3546.94	2.65931		3546.94	2.03678		3546.94	1.21067		3546.94	0.85821
		3545.01	3.78647		3545.01	2.65148		3545.01	2.02944		3545.01	1.20253		3545.01	0.85255
		3543.08	3.78526		3543.08	2.64341		3543.08	2.02092		3543.08	1.19524		3543.08	0.84877
		3541.15	3.78398		3541.15	2.63487		3541.15	2.01181		3541.15	1.18772		3541.15	0.84465
		3539.22	3.78261		3539.22	2.6261		3539.22	2.00271		3539.22	1.17942		3539.22	0.83898
		3537.3	3.7812		3537.3	2.61768		3537.3	1.99419		3537.3	1.17066		3537.3	0.8325
		3535.37	3.77986		3535.37	2.60938		3535.37	1.98582		3535.37	1.16221		3535.37	0.82642
		3533.44	3.77855		3533.44	2.60108		3533.44	1.9773		3533.44	1.15415		3533.44	0.82051
		3531.51	3.77722		3531.51	2.59278		3531.51	1.96908		3531.51	1.14585		3531.51	0.81377
		3529.58	3.77586		3529.58	2.58424		3529.58	1.96115		3529.58	1.13724		3529.58	0.80629
		3527.65	3.7745		3527.65	2.57582		3527.65	1.95321		3527.65	1.12856		3527.65	0.79907
		3525.72	3.77318		3525.72	2.56717		3525.72	1.94499		3525.72	1.12019		3525.72	0.7923
		3523.79	3.77188		3523.79	2.55817		3523.79	1.93632		3523.79	1.11228		3523.79	0.78585
		3521.87	3.77056		3521.87	2.54893		3521.87	1.92781		3521.87	1.10476		3521.87	0.77999
		3519.94	3.76916		3519.94	2.54004		3519.94	1.91929		3519.94	1.09732		3519.94	0.77437
		3518.01	3.76777		3518.01	2.53127		3518.01	1.91077		3518.01	1.08964		3518.01	0.76851
		3516.08	3.76646		3516.08	2.52227		3516.08	1.90196		3516.08	1.08181		3516.08	0.76262
		3514.15	3.7652		3514.15	2.51326		3514.15	1.89344		3514.15	1.07382		3514.15	0.75663
		3512.22	3.76396		3512.22	2.50461		3512.22	1.8858		3512.22	1.06576		3512.22	0.75018
		3510.29	3.76269		3510.29	2.49596		3510.29	1.8789		3510.29	1.05793		3510.29	0.74364
		3508.36	3.76142		3508.36	2.48695		3508.36	1.8717		3508.36	1.05049		3508.36	0.73775
		3506.44	3.76017		3506.44	2.47818		3506.44	1.86392		3506.44	1.0432		3506.44	0.73192
		3504.51	3.75898		3504.51	2.46977		3504.51	1.85614		3504.51	1.03576		3504.51	0.7254
		3502.58	3.7578		3502.58	2.46123		3502.58	1.84879		3502.58	1.0287		3502.58	0.71924
		3500.65	3.75667		3500.65	2.45269		3500.65	1.8413		3500.65	1.02211		3500.65	0.71414
		3498.72	3.75555		3498.72	2.44416		3498.72	1.83425		3498.72	1.0156		3498.72	0.70899
		3496.79	3.75447		3496.79	2.43609		3496.79	1.82735		3496.79	1.00893		3496.79	0.70329
		3494.86	3.75341		3494.86	2.42825		3494.86	1.82045		3494.86	1.00242		3494.86	0.69757
		3492.93	3.75236		3492.93	2.42019		3492.93	1.81325		3492.93	0.99614		3492.93	0.69207
		3491.01	3.75135		3491.01	2.41188		3491.01	1.80635		3491.01	0.98986		3491.01	0.68649
		3489.08	3.75033		3489.08	2.40417		3489.08	1.80033		3489.08	0.98358		3489.08	0.68087
		3487.15	3.74933		3487.15	2.39692		3487.15	1.79445		3487.15	0.97761		3487.15	0.67559
		3485.22	3.74832		3485.22	2.38955		3485.22	1.78799		3485.22	0.97172		3485.22	0.67048
		3483.29	3.74732		3483.29	2.38242		3483.29	1.78168		3483.29	0.9659		3483.29	0.66533
		3481.36	3.74638		3481.36	2.3754		3481.36	1.7758		3481.36	0.96047		3481.36	0.66062
		3479.43	3.74548		3479.43	2.36839		3479.43	1.76993		3479.43	0.95543		3479.43	0.65669
		3477.5	3.74458		3477.5	2.36137		3477.5	1.76405		3477.5	0.95039		3477.5	0.65296
		3475.58	3.74367		3475.58	2.35459		3475.58	1.75862		3475.58	0.94535		3475.58	0.64911
		3473.65	3.7428		3473.65	2.34827		3473.65	1.75348		3473.65	0.94055		3473.65	0.64544
		3471.72	3.74196		3471.72	2.34231		3471.72	1.74834		3471.72	0.9359		3471.72	0.64203
		3469.79	3.74113		3469.79	2.33623		3469.79	1.74335		3469.79	0.93124		3469.79	0.63869
		3467.86	3.74034		3467.86	2.33015		3467.86	1.7385		3467.86	0.92667		3467.86	0.63546
		3465.93	3.7396		3465.93	2.32442		3465.93	1.7338		3465.93	0.92225		3465.93	0.63239
		3464	3.7389		3464	2.31927		3464	1.72954		3464	0.91822		3464	0.62942
		3462.07	3.73815		3462.07	2.31401		3462.07	1.72499		3462.07	0.91419		3462.07	0.62658
		3460.15	3.73744		3460.15	2.30852		3460.15	1.72029		3460.15	0.91039		3460.15	0.62398
		3458.22	3.7368		3458.22	2.30361		3458.22	1.71559		3458.22	0.90674		3458.22	0.62152
		3456.29	3.73618		3456.29	2.29916		3456.29	1.71133		3456.29	0.90318		3456.29	0.61907
		3454.36	3.73557		3454.36	2.2946		3454.36	1.70707		3454.36	0.89984		3454.36	0.61652
		3452.43	3.73499		3452.43	2.28992		3452.43	1.7031		3452.43	0.89666		3452.43	0.61384
		3450.5	3.73443		3450.5	2.28571		3450.5	1.69958		3450.5	0.89341		3450.5	0.6108
		3448.57	3.73392		3448.57	2.28174		3448.57	1.69664		3448.57	0.89007		3448.57	0.60748
		3446.64	3.73341		3446.64	2.27788		3446.64	1.69415		3446.64	0.88721		3446.64	0.60468
		3444.72	3.73295		3444.72	2.27414		3444.72	1.69121		3444.72	0.88488		3444.72	0.60274
		3442.79	3.73251		3442.79	2.27086		3442.79	1.68842		3442.79	0.88294		3442.79	0.60111
		3440.86	3.73212		3440.86	2.26782		3440.86	1.68607		3440.86	0.88116		3440.86	0.59971
		3438.93	3.73179		3438.93	2.2649		3438.93	1.68401		3438.93	0.87953		3438.93	0.59879
		3437	3.73155		3437	2.26256		3437	1.68225		3437	0.87798		3437	0.59825
		3435.07	3.73137		3435.07	2.26057		3435.07	1.68078		3435.07	0.87658		3435.07	0.59801
		3433.14	3.7312		3433.14	2.25835		3433.14	1.6799		3433.14	0.87527		3433.14	0.59806
		3431.21	3.73109		3431.21	2.2566		3431.21	1.67975		3431.21	0.87426		3431.21	0.59838
		3429.29	3.73102		3429.29	2.25555		3429.29	1.68005		3429.29	0.87372		3429.29	0.59889
		3427.36	3.73099		3427.36	2.25449		3427.36	1.68019		3427.36	0.87348		3427.36	0.59948
		3425.43	3.73101		3425.43	2.25379		3425.43	1.68034		3425.43	0.87341		3425.43	0.60004
		3423.5	3.7311		3423.5	2.25368		3423.5	1.68107		3423.5	0.87341		3423.5	0.60042
		3421.57	3.73125		3421.57	2.25414		3421.57	1.6824		3421.57	0.87348		3421.57	0.60074
		3419.64	3.73148		3419.64	2.25473		3419.64	1.68372		3419.64	0.87395		3419.64	0.60147
		3417.71	3.73178		3417.71	2.25566		3417.71	1.68519		3417.71	0.87488		3417.71	0.6025
		3415.79	3.73207		3415.79	2.25672		3415.79	1.68695		3415.79	0.87596		3415.79	0.6033
		3413.86	3.7324		3413.86	2.258		3413.86	1.68915		3413.86	0.87728		3413.86	0.6037
		3411.93	3.73279		3411.93	2.25964		3411.93	1.69194		3411.93	0.87899		3411.93	0.60392
		3410	3.73328		3410	2.26174		3410	1.69517		3410	0.88093		3410	0.60404
		3408.07	3.73382		3408.07	2.26443		3408.07	1.69885		3408.07	0.88302		3408.07	0.60412
		3406.14	3.73443		3406.14	2.26736		3406.14	1.70296		3406.14	0.88535		3406.14	0.60416
		3404.21	3.7351		3404.21	2.27051		3404.21	1.70736		3404.21	0.8879		3404.21	0.60434
		3402.28	3.7358		3402.28	2.27426		3402.28	1.71162		3402.28	0.89077		3402.28	0.60493
		3400.36	3.73661		3400.36	2.27847		3400.36	1.71691		3400.36	0.89387		3400.36	0.60609
		3398.43	3.73747		3398.43	2.28303		3398.43	1.72293		3398.43	0.89728		3398.43	0.60774
		3396.5	3.73836		3396.5	2.28794		3396.5	1.72881		3396.5	0.90085		3396.5	0.60978
		3394.57	3.73928		3394.57	2.29285		3394.57	1.73453		3394.57	0.9045		3394.57	0.61202
		3392.64	3.74021		3392.64	2.29799		3392.64	1.74026		3392.64	0.90822		3392.64	0.61441
		3390.71	3.74122		3390.71	2.30372		3390.71	1.74658		3390.71	0.91209		3390.71	0.61703
		3388.78	3.74229		3388.78	2.30992		3388.78	1.75319		3388.78	0.91636		3388.78	0.61967
		3386.85	3.74339		3386.85	2.31623		3386.85	1.76009		3386.85	0.92093		3386.85	0.62208
		3384.93	3.7445		3384.93	2.32278		3384.93	1.76714		3384.93	0.92566		3384.93	0.62441
		3383	3.74568		3383	2.3298		3383	1.77477		3383	0.93047		3383	0.62682
		3381.07	3.74691		3381.07	2.33705		3381.07	1.78285		3381.07	0.93559		3381.07	0.62924
		3379.14	3.74817		3379.14	2.34465		3379.14	1.79122		3379.14	0.94062		3379.14	0.63161
		3377.21	3.7495		3377.21	2.3526		3377.21	1.80018		3377.21	0.94582		3377.21	0.63402
		3375.28	3.75089		3375.28	2.36079		3375.28	1.80943		3375.28	0.95148		3375.28	0.63643
		3373.35	3.75228		3373.35	2.36932		3373.35	1.81854		3373.35	0.95722		3373.35	0.63877
		3371.42	3.75369		3371.42	2.37797		3371.42	1.82765		3371.42	0.96295		3371.42	0.641
		3369.5	3.7551		3369.5	2.38674		3369.5	1.8366		3369.5	0.96854		3369.5	0.64314
		3367.57	3.75652		3367.57	2.39575		3367.57	1.84571		3367.57	0.97427		3367.57	0.64536
		3365.64	3.75791		3365.64	2.40499		3365.64	1.85511		3365.64	0.98017		3365.64	0.64774
		3363.71	3.7593		3363.71	2.41387		3363.71	1.86451		3363.71	0.98614		3363.71	0.65017
		3361.78	3.76075		3361.78	2.42252		3361.78	1.87361		3361.78	0.99203		3361.78	0.65254
		3359.85	3.76222		3359.85	2.43118		3359.85	1.88272		3359.85	0.99792		3359.85	0.65484
		3357.92	3.76371		3357.92	2.4403		3357.92	1.89256		3357.92	1.00374		3357.92	0.65708
		3355.99	3.76517		3355.99	2.44942		3355.99	1.90225		3355.99	1.00963		3355.99	0.65932
		3354.07	3.76656		3354.07	2.45819		3354.07	1.91165		3354.07	1.01575		3354.07	0.66163
		3352.14	3.76792		3352.14	2.46673		3352.14	1.92061		3352.14	1.0218		3352.14	0.66392
		3350.21	3.76923		3350.21	2.47526		3350.21	1.92898		3350.21	1.02777		3350.21	0.66614
		3348.28	3.77054		3348.28	2.4838		3348.28	1.93735		3348.28	1.03366		3348.28	0.66826
		3346.35	3.77183		3346.35	2.49257		3346.35	1.94572		3346.35	1.0394		3346.35	0.67026
		3344.42	3.77313		3344.42	2.50145		3344.42	1.9541		3344.42	1.04521		3344.42	0.67218
		3342.49	3.77442		3342.49	2.51011		3342.49	1.96247		3342.49	1.05111		3342.49	0.6741
		3340.56	3.77568		3340.56	2.51818		3340.56	1.97084		3340.56	1.05715		3340.56	0.67603
		3338.64	3.77691		3338.64	2.52624		3338.64	1.97862		3338.64	1.0632		3338.64	0.67784
		3336.71	3.77812		3336.71	2.53455		3336.71	1.98641		3336.71	1.06933		3336.71	0.67954
		3334.78	3.77932		3334.78	2.54238		3334.78	1.99404		3334.78	1.07553		3334.78	0.68135
		3332.85	3.7805		3332.85	2.54986		3332.85	2.00124		3332.85	1.08196		3332.85	0.68329
		3330.92	3.78166		3330.92	2.55723		3330.92	2.00799		3330.92	1.0884		3330.92	0.68513
		3328.99	3.78279		3328.99	2.56471		3328.99	2.0149		3328.99	1.09468		3328.99	0.68681
		3327.06	3.78389		3327.06	2.57208		3327.06	2.02195		3327.06	1.10088		3327.06	0.68846
		3325.13	3.78495		3325.13	2.57945		3325.13	2.029		3325.13	1.10716		3325.13	0.69011
		3323.21	3.786		3323.21	2.58693		3323.21	2.0359		3323.21	1.11336		3323.21	0.69169
		3321.28	3.78706		3321.28	2.59418		3321.28	2.04251		3321.28	1.11933		3321.28	0.69323
		3319.35	3.78813		3319.35	2.60131		3319.35	2.04882		3319.35	1.12507		3319.35	0.69483
		3317.42	3.78909		3317.42	2.60821		3317.42	2.0547		3317.42	1.13089		3317.42	0.69649
		3315.49	3.78993		3315.49	2.61453		3315.49	2.06028		3315.49	1.13631		3315.49	0.69805
		3313.56	3.79075		3313.56	2.62037		3313.56	2.06586		3313.56	1.14128		3313.56	0.69947
		3311.63	3.79162		3311.63	2.62622		3311.63	2.071		3311.63	1.14601		3311.63	0.70079
		3309.7	3.79247		3309.7	2.63207		3309.7	2.07614		3309.7	1.15058		3309.7	0.70205
		3307.78	3.79327		3307.78	2.63791		3307.78	2.08113		3307.78	1.15508		3307.78	0.70328
		3305.85	3.79402		3305.85	2.64353		3305.85	2.08613		3305.85	1.15942		3305.85	0.70452
		3303.92	3.79479		3303.92	2.64902		3303.92	2.09068		3303.92	1.16368		3303.92	0.70571
		3301.99	3.7955		3301.99	2.65417		3301.99	2.09479		3301.99	1.16779		3301.99	0.70677
		3300.06	3.79614		3300.06	2.65943		3300.06	2.09846		3300.06	1.17175		3300.06	0.7077
		3298.13	3.79676		3298.13	2.66446		3298.13	2.10213		3298.13	1.17555		3298.13	0.70851
		3296.2	3.79735		3296.2	2.66925		3296.2	2.10595		3296.2	1.17934		3296.2	0.70928
		3294.27	3.7979		3294.27	2.67369		3294.27	2.10963		3294.27	1.18307		3294.27	0.70996
		3292.35	3.79843		3292.35	2.67802		3292.35	2.113		3292.35	1.18671		3292.35	0.71058
		3290.42	3.79895		3290.42	2.682		3290.42	2.11565		3290.42	1.1902		3290.42	0.71132
		3288.49	3.79946		3288.49	2.68574		3288.49	2.11814		3288.49	1.19353		3288.49	0.71215
		3286.56	3.79997		3286.56	2.6896		3286.56	2.12108		3286.56	1.19702		3286.56	0.71292
		3284.63	3.80049		3284.63	2.69381		3284.63	2.12431		3284.63	1.20074		3284.63	0.71362
		3282.7	3.80102		3282.7	2.69813		3282.7	2.12725		3282.7	1.20446		3282.7	0.71429
		3280.77	3.80152		3280.77	2.70234		3280.77	2.12989		3280.77	1.20819		3280.77	0.71492
		3278.85	3.80202		3278.85	2.70632		3278.85	2.13254		3278.85	1.21198		3278.85	0.71545
		3276.92	3.80252		3276.92	2.71041		3276.92	2.13547		3276.92	1.21609		3276.92	0.71594
		3274.99	3.80303		3274.99	2.71439		3274.99	2.13826		3274.99	1.22036		3274.99	0.71654
		3273.06	3.80354		3273.06	2.71836		3273.06	2.14091		3273.06	1.2247		3273.06	0.7173
		3271.13	3.80401		3271.13	2.72222		3271.13	2.14355		3271.13	1.22889		3271.13	0.71807
		3269.2	3.80449		3269.2	2.72596		3269.2	2.14605		3269.2	1.233		3269.2	0.71874
		3267.27	3.80496		3267.27	2.72982		3267.27	2.14869		3267.27	1.23726		3267.27	0.71936
		3265.34	3.80544		3265.34	2.73345		3265.34	2.15133		3265.34	1.24176		3265.34	0.71997
		3263.42	3.80595		3263.42	2.73719		3263.42	2.15427		3263.42	1.24641		3263.42	0.72057
		3261.49	3.80642		3261.49	2.74105		3261.49	2.15721		3261.49	1.25098		3261.49	0.72121
		3259.56	3.80693		3259.56	2.74491		3259.56	2.15985		3259.56	1.25564		3259.56	0.72189
		3257.63	3.8075		3257.63	2.74876		3257.63	2.16235		3257.63	1.26029		3257.63	0.72255
		3255.7	3.80811		3255.7	2.75251		3255.7	2.16514		3255.7	1.26502		3255.7	0.72321
		3253.77	3.8087		3253.77	2.75637		3253.77	2.16808		3253.77	1.26982		3253.77	0.72395
		3251.84	3.80925		3251.84	2.76034		3251.84	2.17131		3251.84	1.27471		3251.84	0.72479
		3249.91	3.80981		3249.91	2.76443		3249.91	2.17439		3249.91	1.27944		3249.91	0.72558
		3247.99	3.8104		3247.99	2.76864		3247.99	2.17733		3247.99	1.28417		3247.99	0.72624
		3246.06	3.81101		3246.06	2.77309		3246.06	2.18041		3246.06	1.2889		3246.06	0.72686
		3244.13	3.81163		3244.13	2.77776		3244.13	2.18379		3244.13	1.29355		3244.13	0.72766
		3242.2	3.81225		3242.2	2.78232		3242.2	2.18717		3242.2	1.29828		3242.2	0.72863
		3240.27	3.81287		3240.27	2.78677		3240.27	2.19084		3240.27	1.30308		3240.27	0.72959
		3238.34	3.81351		3238.34	2.79133		3238.34	2.19451		3238.34	1.30781		3238.34	0.73047
		3236.41	3.81417		3236.41	2.79577		3236.41	2.19745		3236.41	1.31239		3236.41	0.73129
		3234.48	3.81481		3234.48	2.79975		3234.48	2.20009		3234.48	1.31681		3234.48	0.73218
		3232.56	3.81544		3232.56	2.80384		3232.56	2.20362		3232.56	1.32123		3232.56	0.7332
		3230.63	3.81607		3230.63	2.80805		3230.63	2.20729		3230.63	1.32596		3230.63	0.73429
		3228.7	3.81667		3228.7	2.81226		3228.7	2.21067		3228.7	1.33069		3228.7	0.7354
		3226.77	3.81733		3226.77	2.81658		3226.77	2.2139		3226.77	1.33557		3226.77	0.73655
		3224.84	3.81805		3224.84	2.82126		3224.84	2.21698		3224.84	1.34038		3224.84	0.73775
		3222.91	3.81877		3222.91	2.82617		3222.91	2.21992		3222.91	1.34511		3222.91	0.73888
		3220.98	3.81946		3220.98	2.83085		3220.98	2.22344		3220.98	1.34984		3220.98	0.73995
		3219.05	3.82013		3219.05	2.83529		3219.05	2.22726		3219.05	1.35464		3219.05	0.74105
		3217.13	3.82078		3217.13	2.8395		3217.13	2.23094		3217.13	1.35937		3217.13	0.74217
		3215.2	3.82141		3215.2	2.84348		3215.2	2.23446		3215.2	1.36387		3215.2	0.74327
		3213.27	3.82208		3213.27	2.84757		3213.27	2.23769		3213.27	1.36829		3213.27	0.74442
		3211.34	3.82275		3211.34	2.85166		3211.34	2.24077		3211.34	1.37286		3211.34	0.74562
		3209.41	3.82342		3209.41	2.85576		3209.41	2.24401		3209.41	1.37728		3209.41	0.74681
		3207.48	3.82406		3207.48	2.85997		3207.48	2.24724		3207.48	1.38178		3207.48	0.7481
		3205.55	3.82471		3205.55	2.86394		3205.55	2.25032		3205.55	1.38635		3205.55	0.74947
		3203.62	3.8254		3203.62	2.86792		3203.62	2.25355		3203.62	1.39093		3203.62	0.75085
		3201.7	3.82609		3201.7	2.87213		3201.7	2.25678		3201.7	1.3955		3201.7	0.75222
		3199.77	3.82678		3199.77	2.87657		3199.77	2.26001		3199.77	1.4		3199.77	0.75357
		3197.84	3.82745		3197.84	2.88066		3197.84	2.26325		3197.84	1.40442		3197.84	0.75499
		3195.91	3.82812		3195.91	2.88452		3195.91	2.26633		3195.91	1.40876		3195.91	0.7565
		3193.98	3.82879		3193.98	2.88838		3193.98	2.26927		3193.98	1.41318		3193.98	0.75807
		3192.05	3.82943		3192.05	2.89212		3192.05	2.2722		3192.05	1.41752		3192.05	0.75955
		3190.12	3.83004		3190.12	2.89563		3190.12	2.27514		3190.12	1.42178		3190.12	0.76095
		3188.19	3.83066		3188.19	2.89926		3188.19	2.27823		3188.19	1.42589		3188.19	0.76231
		3186.27	3.83128		3186.27	2.90288		3186.27	2.28087		3186.27	1.43		3186.27	0.76367
		3184.34	3.83189		3184.34	2.90627		3184.34	2.28337		3184.34	1.43427		3184.34	0.76511
		3182.41	3.83253		3182.41	2.9099		3182.41	2.28601		3182.41	1.43861		3182.41	0.7666
		3180.48	3.83316		3180.48	2.91376		3180.48	2.28909		3180.48	1.44295		3180.48	0.76798
		3178.55	3.8338		3178.55	2.91738		3178.55	2.29203		3178.55	1.44706		3178.55	0.76932
		3176.62	3.83439		3176.62	2.92042		3176.62	2.29453		3176.62	1.45101		3176.62	0.77073
		3174.69	3.83501		3174.69	2.92358		3174.69	2.29702		3174.69	1.45512		3174.69	0.77221
		3172.76	3.83564		3172.76	2.92697		3172.76	2.29967		3172.76	1.45931		3172.76	0.77368
		3170.84	3.83623		3170.84	2.93036		3170.84	2.30231		3170.84	1.46334		3170.84	0.77505
		3168.91	3.83677		3168.91	2.93352		3168.91	2.30481		3168.91	1.46714		3168.91	0.77633
		3166.98	3.83729		3166.98	2.93644		3166.98	2.3073		3166.98	1.47086		3166.98	0.77767
		3165.05	3.83782		3165.05	2.93925		3165.05	2.30936		3165.05	1.47458		3165.05	0.77904
		3163.12	3.83834		3163.12	2.94229		3163.12	2.31156		3163.12	1.47831		3163.12	0.78037
		3161.19	3.8389		3161.19	2.94544		3161.19	2.31377		3161.19	1.4821		3161.19	0.78164
		3159.26	3.83945		3159.26	2.94837		3159.26	2.31612		3159.26	1.4859		3159.26	0.7829
		3157.33	3.83999		3157.33	2.95106		3157.33	2.31861		3157.33	1.4897		3157.33	0.78414
		3155.41	3.84053		3155.41	2.95375		3155.41	2.32111		3155.41	1.49335		3155.41	0.7853
		3153.48	3.84106		3153.48	2.95644		3153.48	2.32302		3153.48	1.49691		3153.48	0.78646
		3151.55	3.84157		3151.55	2.95889		3151.55	2.32463		3151.55	1.50056		3151.55	0.78763
		3149.62	3.84204		3149.62	2.96135		3149.62	2.32654		3149.62	1.5042		3149.62	0.78883
		3147.69	3.84248		3147.69	2.96368		3147.69	2.32831		3147.69	1.50753		3147.69	0.79006
		3145.76	3.84289		3145.76	2.96591		3145.76	2.33007		3145.76	1.51102		3145.76	0.79125
		3143.83	3.84332		3143.83	2.96813		3143.83	2.33168		3143.83	1.51451		3143.83	0.79239
		3141.91	3.84379		3141.91	2.97047		3141.91	2.3333		3141.91	1.518		3141.91	0.79343
		3139.98	3.84428		3139.98	2.97281		3139.98	2.33506		3139.98	1.52141		3139.98	0.79447
		3138.05	3.84473		3138.05	2.97503		3138.05	2.33682		3138.05	1.52482		3138.05	0.7955
		3136.12	3.84514		3136.12	2.97713		3136.12	2.33888		3136.12	1.52816		3136.12	0.79642
		3134.19	3.84558		3134.19	2.97912		3134.19	2.34064		3134.19	1.53141		3134.19	0.79718
		3132.26	3.84604		3132.26	2.98099		3132.26	2.3427		3132.26	1.53459		3132.26	0.798
		3130.33	3.84646		3130.33	2.98286		3130.33	2.34461		3130.33	1.53777		3130.33	0.79888
		3128.4	3.84686		3128.4	2.98462		3128.4	2.34622		3128.4	1.54087		3128.4	0.79967
		3126.48	3.84723		3126.48	2.98649		3126.48	2.34755		3126.48	1.54397		3126.48	0.80039
		3124.55	3.84764		3124.55	2.98847		3124.55	2.34872		3124.55	1.54723		3124.55	0.80106
		3122.62	3.84807		3122.62	2.99058		3122.62	2.35019		3122.62	1.55049		3122.62	0.80166
		3120.69	3.84849		3120.69	2.99233		3120.69	2.35195		3120.69	1.55367		3120.69	0.80225
		3118.76	3.84892		3118.76	2.99409		3118.76	2.35386		3118.76	1.55684		3118.76	0.80286
		3116.83	3.84936		3116.83	2.99596		3116.83	2.35548		3116.83	1.56002		3116.83	0.80349
		3114.9	3.8498		3114.9	2.99795		3114.9	2.35709		3114.9	1.56328		3114.9	0.80422
		3112.97	3.85025		3112.97	2.9997		3112.97	2.35856		3112.97	1.56661		3112.97	0.80496
		3111.05	3.85069		3111.05	3.00145		3111.05	2.35974		3111.05	1.56979		3111.05	0.80557
		3109.12	3.8511		3109.12	3.00332		3109.12	2.36106		3109.12	1.57289		3109.12	0.8061
		3107.19	3.85147		3107.19	3.00496		3107.19	2.36282		3107.19	1.57592		3107.19	0.80667
		3105.26	3.8519		3105.26	3.0066		3105.26	2.36458		3105.26	1.57902		3105.26	0.80725
		3103.33	3.85237		3103.33	3.0087		3103.33	2.3662		3103.33	1.5822		3103.33	0.80769
		3101.4	3.85285		3101.4	3.01081		3101.4	2.36811		3101.4	1.5853		3101.4	0.80808
		3099.47	3.85327		3099.47	3.01268		3099.47	2.36972		3099.47	1.58832		3099.47	0.80853
		3097.54	3.8537		3097.54	3.01432		3097.54	2.37119		3097.54	1.59135		3097.54	0.80899
		3095.62	3.85411		3095.62	3.01607		3095.62	2.37266		3095.62	1.59437		3095.62	0.80942
		3093.69	3.85452		3093.69	3.01806		3093.69	2.37398		3093.69	1.59739		3093.69	0.80989
		3091.76	3.85491		3091.76	3.01993		3091.76	2.3756		3091.76	1.60034		3091.76	0.81034
		3089.83	3.85532		3089.83	3.0218		3089.83	2.37736		3089.83	1.60321		3089.83	0.81067
		3087.9	3.85575		3087.9	3.02344		3087.9	2.37912		3087.9	1.60615		3087.9	0.81093
		3085.97	3.85617		3085.97	3.02484		3085.97	2.38074		3085.97	1.60902		3085.97	0.81118
		3084.04	3.85655		3084.04	3.02613		3084.04	2.38191		3084.04	1.61181		3084.04	0.81138
		3082.11	3.85689		3082.11	3.0273		3082.11	2.38309		3082.11	1.61445		3082.11	0.81154
		3080.19	3.85725		3080.19	3.0287		3080.19	2.38426		3080.19	1.61701		3080.19	0.81169
		3078.26	3.85766		3078.26	3.0301		3078.26	2.38558		3078.26	1.61957		3078.26	0.81191
		3076.33	3.85807		3076.33	3.03151		3076.33	2.38705		3076.33	1.62213		3076.33	0.81221
		3074.4	3.8584		3074.4	3.03244		3074.4	2.38837		3074.4	1.62468		3074.4	0.8125
		3072.47	3.85866		3072.47	3.03326		3072.47	2.38955		3072.47	1.62717		3072.47	0.81273
		3070.54	3.85892		3070.54	3.03408		3070.54	2.39043		3070.54	1.62949		3070.54	0.81288
		3068.61	3.85924		3068.61	3.03513		3068.61	2.39131		3068.61	1.63174		3068.61	0.81295
		3066.68	3.85958		3066.68	3.03618		3066.68	2.39205		3066.68	1.63399		3066.68	0.81303
		3064.76	3.85989		3064.76	3.03712		3064.76	2.39307		3064.76	1.63608		3064.76	0.81321
		3062.83	3.86017		3062.83	3.03782		3062.83	2.39395		3062.83	1.63817		3062.83	0.81348
		3060.9	3.86046		3060.9	3.03852		3060.9	2.39469		3060.9	1.6405		3060.9	0.81376
		3058.97	3.86076		3058.97	3.03922		3058.97	2.39528		3058.97	1.64259		3058.97	0.81397
		3057.04	3.86099		3057.04	3.03946		3057.04	2.39601		3057.04	1.64438		3057.04	0.81412
		3055.11	3.86122		3055.11	3.03946		3055.11	2.3966		3055.11	1.64616		3055.11	0.81433
		3053.18	3.86146		3053.18	3.03957		3053.18	2.39733		3053.18	1.64802		3053.18	0.8146
		3051.25	3.86171		3051.25	3.04016		3051.25	2.39807		3051.25	1.64988		3051.25	0.81479
		3049.33	3.86195		3049.33	3.04074		3049.33	2.39851		3049.33	1.65167		3049.33	0.81492
		3047.4	3.86217		3047.4	3.04086		3047.4	2.39865		3047.4	1.65337		3047.4	0.81503
		3045.47	3.8623		3045.47	3.04051		3045.47	2.39865		3045.47	1.65484		3045.47	0.81511
		3043.54	3.86243		3043.54	3.04016		3043.54	2.39851		3043.54	1.65608		3043.54	0.81516
		3041.61	3.86259		3041.61	3.04004		3041.61	2.39865		3041.61	1.65733		3041.61	0.81517
		3039.68	3.86279		3039.68	3.03992		3039.68	2.3988		3039.68	1.65841		3039.68	0.81509
		3037.75	3.86294		3037.75	3.03946		3037.75	2.39895		3037.75	1.65942		3037.75	0.81492
		3035.82	3.86305		3035.82	3.03899		3035.82	2.39909		3035.82	1.66035		3035.82	0.81465
		3033.9	3.86315		3033.9	3.03864		3033.9	2.39939		3033.9	1.66136		3033.9	0.8143
		3031.97	3.86328		3031.97	3.0384		3031.97	2.39968		3031.97	1.66213		3031.97	0.81393
		3030.04	3.86341		3030.04	3.03782		3030.04	2.39983		3030.04	1.66283		3030.04	0.8137
		3028.11	3.86351		3028.11	3.03688		3028.11	2.39983		3028.11	1.6633		3028.11	0.81354
		3026.18	3.86358		3026.18	3.03571		3026.18	2.39968		3026.18	1.66353		3026.18	0.81332
		3024.25	3.86361		3024.25	3.0349		3024.25	2.39968		3024.25	1.66345		3024.25	0.81298
		3022.32	3.86366		3022.32	3.03408		3022.32	2.39968		3022.32	1.66322		3022.32	0.81261
		3020.39	3.86372		3020.39	3.03291		3020.39	2.39954		3020.39	1.66267		3020.39	0.81221
		3018.47	3.86377		3018.47	3.03127		3018.47	2.39909		3018.47	1.66174		3018.47	0.81174
		3016.54	3.86379		3016.54	3.02963		3016.54	2.39821		3016.54	1.66043		3016.54	0.81117
		3014.61	3.86381		3014.61	3.028		3014.61	2.39777		3014.61	1.6588		3014.61	0.81049
		3012.68	3.86382		3012.68	3.02613		3012.68	2.39748		3012.68	1.6567		3012.68	0.80975
		3010.75	3.86381		3010.75	3.02402		3010.75	2.39675		3010.75	1.65399		3010.75	0.80897
		3008.82	3.86374		3008.82	3.02168		3008.82	2.39572		3008.82	1.65058		3008.82	0.80811
		3006.89	3.86358		3006.89	3.01888		3006.89	2.39425		3006.89	1.64639		3006.89	0.80708
		3004.97	3.86341		3004.97	3.01572		3004.97	2.39322		3004.97	1.64151		3004.97	0.8059
		3003.04	3.86326		3003.04	3.01233		3003.04	2.39263		3003.04	1.63593		3003.04	0.80464
		3001.11	3.86305		3001.11	3.00859		3001.11	2.39175		3001.11	1.62965		3001.11	0.80327
		2999.18	3.86277		2999.18	3.00403		2999.18	2.39028		2999.18	1.62244		2999.18	0.8017
		2997.25	3.86241		2997.25	2.99853		2997.25	2.38852		2997.25	1.61437		2997.25	0.7999
		2995.32	3.86195		2995.32	2.99163		2995.32	2.38632		2995.32	1.60546		2995.32	0.79778
		2993.39	3.86137		2993.39	2.9831		2993.39	2.38353		2993.39	1.59538		2993.39	0.79536
		2991.46	3.86061		2991.46	2.97234		2991.46	2.37956		2991.46	1.58414		2991.46	0.79257
		2989.54	3.85973		2989.54	2.95912		2989.54	2.37398		2989.54	1.57181		2989.54	0.7893
		2987.61	3.85868		2987.61	2.94275		2987.61	2.36723		2987.61	1.5584		2987.61	0.78546
		2985.68	3.85743		2985.68	2.92276		2985.68	2.359		2985.68	1.54374		2985.68	0.78102
		2983.75	3.85598		2983.75	2.8982		2983.75	2.34872		2983.75	1.52769		2983.75	0.77589
		2981.82	3.85429		2981.82	2.86932		2981.82	2.33653		2981.82	1.5104		2981.82	0.76994
		2979.89	3.85252		2979.89	2.8374		2979.89	2.32273		2979.89	1.49249		2979.89	0.76321
		2977.96	3.85085		2977.96	2.80583		2977.96	2.30877		2977.96	1.47497		2977.96	0.75585
		2976.03	3.84949		2976.03	2.77893		2976.03	2.29658		2976.03	1.45923		2976.03	0.74812
		2974.11	3.84862		2974.11	2.76139		2974.11	2.28733		2974.11	1.4469		2974.11	0.74037
		2972.18	3.84841		2972.18	2.75625		2972.18	2.28248		2972.18	1.43977		2972.18	0.73295
		2970.25	3.8489		2970.25	2.76385		2970.25	2.28337		2970.25	1.43845		2970.25	0.72616
		2968.32	3.84993		2968.32	2.78162		2968.32	2.28909		2968.32	1.4428		2968.32	0.72058
		2966.39	3.85131		2966.39	2.80513		2966.39	2.29791		2966.39	1.45125		2966.39	0.71711
		2964.46	3.85282		2964.46	2.83003		2964.46	2.30833		2964.46	1.46133		2964.46	0.71642
		2962.53	3.85422		2962.53	2.8526		2962.53	2.31905		2962.53	1.47063		2962.53	0.71852
		2960.6	3.85542		2960.6	2.87096		2960.6	2.3286		2960.6	1.47753		2960.6	0.72287
		2958.68	3.85632		2958.68	2.88511		2958.68	2.33668		2958.68	1.48164		2958.68	0.72856
		2956.75	3.85694		2956.75	2.89528		2956.75	2.34285		2956.75	1.48327		2956.75	0.73454
		2954.82	3.85734		2954.82	2.90195		2954.82	2.3474		2954.82	1.48311		2954.82	0.74008
		2952.89	3.85757		2952.89	2.90534		2952.89	2.35063		2952.89	1.48164		2952.89	0.74472
		2950.96	3.85758		2950.96	2.9058		2950.96	2.3521		2950.96	1.47908		2950.96	0.74812
		2949.03	3.85742		2949.03	2.90382		2949.03	2.35195		2949.03	1.47567		2949.03	0.75002
		2947.1	3.85712		2947.1	2.89996		2947.1	2.35063		2947.1	1.47156		2947.1	0.75041
		2945.17	3.85676		2945.17	2.89493		2945.17	2.34857		2945.17	1.46699		2945.17	0.74945
		2943.25	3.85632		2943.25	2.88908		2943.25	2.34549		2943.25	1.46187		2943.25	0.74734
		2941.32	3.85576		2941.32	2.88289		2941.32	2.34138		2941.32	1.45621		2941.32	0.7443
		2939.39	3.85511		2939.39	2.87657		2939.39	2.33682		2939.39	1.45008		2939.39	0.74058
		2937.46	3.85439		2937.46	2.87002		2937.46	2.33227		2937.46	1.44373		2937.46	0.7365
		2935.53	3.85362		2935.53	2.86336		2935.53	2.32743		2935.53	1.43752		2935.53	0.73236
		2933.6	3.85283		2933.6	2.85669		2933.6	2.32228		2933.6	1.43179		2933.6	0.72845
		2931.67	3.85208		2931.67	2.85026		2931.67	2.31729		2931.67	1.42667		2931.67	0.72501
		2929.74	3.85138		2929.74	2.84441		2929.74	2.31259		2929.74	1.42233		2929.74	0.72236
		2927.82	3.85075		2927.82	2.83985		2927.82	2.30877		2927.82	1.41884		2927.82	0.72082
		2925.89	3.85031		2925.89	2.83716		2925.89	2.30613		2925.89	1.41605		2925.89	0.72066
		2923.96	3.85005		2923.96	2.83681		2923.96	2.30437		2923.96	1.41364		2923.96	0.722
		2922.03	3.84992		2922.03	2.83822		2922.03	2.30393		2922.03	1.41163		2922.03	0.72466
		2920.1	3.84997		2920.1	2.84114		2920.1	2.30481		2920.1	1.41016		2920.1	0.72824
		2918.17	3.85025		2918.17	2.84558		2918.17	2.30716		2918.17	1.41023		2918.17	0.73234
		2916.24	3.85083		2916.24	2.8519		2916.24	2.31171		2916.24	1.41248		2916.24	0.73661
		2914.31	3.85167		2914.31	2.85962		2914.31	2.31729		2914.31	1.41675		2914.31	0.74072
		2912.39	3.85254		2912.39	2.86722		2912.39	2.32287		2912.39	1.42163		2912.39	0.74431
		2910.46	3.85321		2910.46	2.87248		2910.46	2.32698		2910.46	1.42551		2910.46	0.74715
		2908.53	3.85359		2908.53	2.87493		2908.53	2.32919		2908.53	1.42775		2908.53	0.74925
		2906.6	3.85377		2906.6	2.87493		2906.6	2.32992		2906.6	1.42869		2906.6	0.75079
		2904.67	3.8538		2904.67	2.87365		2904.67	2.32977		2904.67	1.42884		2904.67	0.75204
		2902.74	3.85383		2902.74	2.87178		2902.74	2.32904		2902.74	1.42884		2902.74	0.75316
		2900.81	3.85395		2900.81	2.87026		2900.81	2.32831		2900.81	1.42931		2900.81	0.75431
		2898.88	3.85416		2898.88	2.86967		2898.88	2.32831		2898.88	1.43031		2898.88	0.75547
		2896.96	3.85445		2896.96	2.87026		2896.96	2.32889		2896.96	1.43194		2896.96	0.7566
		2895.03	3.85478		2895.03	2.87154		2895.03	2.32977		2895.03	1.43419		2895.03	0.75764
		2893.1	3.85513		2893.1	2.8733		2893.1	2.33066		2893.1	1.43659		2893.1	0.75853
		2891.17	3.85549		2891.17	2.87528		2891.17	2.33154		2891.17	1.43915		2891.17	0.75925
		2889.24	3.85588		2889.24	2.87774		2889.24	2.33271		2889.24	1.44156		2889.24	0.75978
		2887.31	3.8563		2887.31	2.8802		2887.31	2.33403		2887.31	1.44373		2887.31	0.76004
		2885.38	3.85666		2885.38	2.88218		2885.38	2.33536		2885.38	1.4452		2885.38	0.75996
		2883.45	3.85694		2883.45	2.88394		2883.45	2.33638		2883.45	1.44605		2883.45	0.75954
		2881.53	3.85716		2881.53	2.88499		2881.53	2.33697		2881.53	1.44605		2881.53	0.75877
		2879.6	3.8573		2879.6	2.88569		2879.6	2.33726		2879.6	1.44543		2879.6	0.75762
		2877.67	3.85742		2877.67	2.88628		2877.67	2.33741		2877.67	1.44427		2877.67	0.7563
		2875.74	3.85758		2875.74	2.88745		2875.74	2.338		2875.74	1.44326		2875.74	0.75505
		2873.81	3.85784		2873.81	2.88967		2873.81	2.33917		2873.81	1.4428		2873.81	0.75415
		2871.88	3.85817		2871.88	2.89341		2871.88	2.34079		2871.88	1.44326		2871.88	0.75368
		2869.95	3.85856		2869.95	2.89879		2869.95	2.34299		2869.95	1.44497		2869.95	0.75351
		2868.03	3.85897		2868.03	2.9051		2868.03	2.34534		2868.03	1.4476		2868.03	0.75334
		2866.1	3.8593		2866.1	2.91165		2866.1	2.3474		2866.1	1.4507		2866.1	0.75297
		2864.17	3.85955		2864.17	2.91785		2864.17	2.34887		2864.17	1.45419		2864.17	0.75227
		2862.24	3.85974		2862.24	2.92311		2862.24	2.3496		2862.24	1.45784		2862.24	0.75113
		2860.31	3.85979		2860.31	2.9272		2860.31	2.34945		2860.31	1.46164		2860.31	0.7496
		2858.38	3.85973		2858.38	2.93001		2858.38	2.34857		2858.38	1.46536		2858.38	0.74801
		2856.45	3.85958		2856.45	2.932		2856.45	2.34769		2856.45	1.46916		2856.45	0.74685
		2854.52	3.85947		2854.52	2.93317		2854.52	2.34725		2854.52	1.47303		2854.52	0.74658
		2852.6	3.85948		2852.6	2.93469		2852.6	2.34755		2852.6	1.47753		2852.6	0.74743
		2850.67	3.85981		2850.67	2.93796		2850.67	2.34931		2850.67	1.48435		2850.67	0.7494
		2848.74	3.86058		2848.74	2.94404		2848.74	2.35313		2848.74	1.49505		2848.74	0.75232
		2846.81	3.86173		2846.81	2.95269		2846.81	2.35856		2846.81	1.50955		2846.81	0.75571
		2844.88	3.86292		2844.88	2.96181		2844.88	2.36399		2844.88	1.52568		2844.88	0.759
		2842.95	3.86392		2842.95	2.96941		2842.95	2.3684		2842.95	1.54111		2842.95	0.76171
		2841.02	3.86466		2841.02	2.97479		2841.02	2.37119		2841.02	1.55529		2841.02	0.76371
		2839.09	3.86521		2839.09	2.97854		2839.09	2.3731		2839.09	1.56847		2839.09	0.76507
		2837.17	3.86567		2837.17	2.98169		2837.17	2.37457		2837.17	1.58088		2837.17	0.76593
		2835.24	3.86607		2835.24	2.9845		2835.24	2.37604		2835.24	1.59266		2835.24	0.76644
		2833.31	3.86641		2833.31	2.98672		2833.31	2.37707		2833.31	1.6036		2833.31	0.76675
		2831.38	3.8667		2831.38	2.98871		2831.38	2.3778		2831.38	1.6136		2831.38	0.76689
		2829.45	3.86693		2829.45	2.99046		2829.45	2.37839		2829.45	1.62251		2829.45	0.76687
		2827.52	3.8671		2827.52	2.99175		2827.52	2.37868		2827.52	1.63034		2827.52	0.76669
		2825.59	3.86724		2825.59	2.99268		2825.59	2.37883		2825.59	1.63709		2825.59	0.76641
		2823.66	3.86739		2823.66	2.9935		2823.66	2.37897		2823.66	1.6429		2823.66	0.76607
		2821.74	3.86756		2821.74	2.99409		2821.74	2.37883		2821.74	1.64787		2821.74	0.76565
		2819.81	3.86769		2819.81	2.99432		2819.81	2.37883		2819.81	1.65236		2819.81	0.76521
		2817.88	3.86782		2817.88	2.99444		2817.88	2.37897		2817.88	1.65639		2817.88	0.76477
		2815.95	3.86793		2815.95	2.99467		2815.95	2.37897		2815.95	1.65981		2815.95	0.76432
		2814.02	3.86805		2814.02	2.99502		2814.02	2.37883		2814.02	1.66267		2814.02	0.76386
		2812.09	3.86818		2812.09	2.99572		2812.09	2.37912		2812.09	1.66508		2812.09	0.76343
		2810.16	3.86833		2810.16	2.99678		2810.16	2.37956		2810.16	1.66709		2810.16	0.76303
		2808.23	3.86847		2808.23	2.99783		2808.23	2.38015		2808.23	1.66872		2808.23	0.76264
		2806.31	3.86865		2806.31	2.999		2806.31	2.38088		2806.31	1.67004		2806.31	0.76226
		2804.38	3.86883		2804.38	3.0004		2804.38	2.38147		2804.38	1.67113		2804.38	0.76185
		2802.45	3.86896		2802.45	3.0018		2802.45	2.38191		2802.45	1.67198		2802.45	0.76144
		2800.52	3.86905		2800.52	3.00297		2800.52	2.38191		2800.52	1.67283		2800.52	0.76101
		2798.59	3.86914		2798.59	3.00391		2798.59	2.38191		2798.59	1.67423		2798.59	0.76057
		2796.66	3.86924		2796.66	3.00484		2796.66	2.38235		2796.66	1.67617		2796.66	0.76011
		2794.73	3.86936		2794.73	3.00566		2794.73	2.38294		2794.73	1.67865		2794.73	0.75966
		2792.8	3.86946		2792.8	3.00637		2792.8	2.38309		2792.8	1.68152		2792.8	0.75919
		2790.88	3.86949		2790.88	3.00683		2790.88	2.38279		2790.88	1.68469		2790.88	0.7587
		2788.95	3.86954		2788.95	3.00718		2788.95	2.3825		2788.95	1.68811		2788.95	0.7582
		2787.02	3.86957		2787.02	3.0073		2787.02	2.38221		2787.02	1.69152		2787.02	0.7577
		2785.09	3.8696		2785.09	3.00753		2785.09	2.38221		2785.09	1.69501		2785.09	0.75721
		2783.16	3.86967		2783.16	3.00777		2783.16	2.38221		2783.16	1.69826		2783.16	0.75671
		2781.23	3.86973		2781.23	3.00812		2781.23	2.38235		2781.23	1.70121		2781.23	0.75618
		2779.3	3.8698		2779.3	3.00847		2779.3	2.38235		2779.3	1.70392		2779.3	0.75563
		2777.37	3.86982		2777.37	3.00859		2777.37	2.38206		2777.37	1.7064		2777.37	0.7551
		2775.45	3.86983		2775.45	3.00847		2775.45	2.38206		2775.45	1.7085		2775.45	0.75458
		2773.52	3.86986		2773.52	3.00847		2773.52	2.38191		2773.52	1.71036		2773.52	0.75401
		2771.59	3.86991		2771.59	3.00859		2771.59	2.38162		2771.59	1.71206		2771.59	0.75341
		2769.66	3.86996		2769.66	3.00859		2769.66	2.38132		2769.66	1.71377		2769.66	0.75282
		2767.73	3.87001		2767.73	3.0087		2767.73	2.38103		2767.73	1.71532		2767.73	0.75225
		2765.8	3.87004		2765.8	3.0087		2765.8	2.38132		2765.8	1.71671		2765.8	0.75169
		2763.87	3.87008		2763.87	3.00859		2763.87	2.38162		2763.87	1.71803		2763.87	0.7511
		2761.94	3.87009		2761.94	3.00847		2761.94	2.38191		2761.94	1.7192		2761.94	0.75051
		2760.02	3.87011		2760.02	3.00835		2760.02	2.38176		2760.02	1.72036		2760.02	0.74994
		2758.09	3.87013		2758.09	3.00824		2758.09	2.38162		2758.09	1.72144		2758.09	0.74938
		2756.16	3.87011		2756.16	3.00789		2756.16	2.38132		2756.16	1.72222		2756.16	0.74879
		2754.23	3.87008		2754.23	3.00742		2754.23	2.38088		2754.23	1.72284		2754.23	0.74815
		2752.3	3.87006		2752.3	3.00695		2752.3	2.38059		2752.3	1.72354		2752.3	0.7475
		2750.37	3.87004		2750.37	3.00672		2750.37	2.38044		2750.37	1.72416		2750.37	0.74688
		2748.44	3.87006		2748.44	3.00648		2748.44	2.3803		2748.44	1.72462		2748.44	0.74627
		2746.51	3.87004		2746.51	3.00601		2746.51	2.37986		2746.51	1.72486		2746.51	0.74565
		2744.59	3.87003		2744.59	3.00555		2744.59	2.37927		2744.59	1.72509		2744.59	0.745
		2742.66	3.87003		2742.66	3.0052		2742.66	2.37912		2742.66	1.72548		2742.66	0.74437
		2740.73	3.87003		2740.73	3.00484		2740.73	2.37912		2740.73	1.72602		2740.73	0.74372
		2738.8	3.87		2738.8	3.00449		2738.8	2.37883		2738.8	1.72648		2738.8	0.74306
		2736.87	3.86998		2736.87	3.00403		2736.87	2.37839		2736.87	1.7271		2736.87	0.74244
		2734.94	3.86995		2734.94	3.00344		2734.94	2.37795		2734.94	1.72772		2734.94	0.74184
		2733.01	3.86991		2733.01	3.00286		2733.01	2.37765		2733.01	1.72834		2733.01	0.74121
		2731.09	3.8699		2731.09	3.00216		2731.09	2.37751		2731.09	1.7292		2731.09	0.74057
		2729.16	3.86988		2729.16	3.00157		2729.16	2.37721		2729.16	1.73005		2729.16	0.73996
		2727.23	3.86986		2727.23	3.00122		2727.23	2.37692		2727.23	1.73082		2727.23	0.73936
		2725.3	3.86985		2725.3	3.00087		2725.3	2.37662		2725.3	1.73168		2725.3	0.73874
		2723.37	3.86983		2723.37	3.00052		2723.37	2.37633		2723.37	1.73253		2723.37	0.73813
		2721.44	3.86982		2721.44	3.00028		2721.44	2.37618		2721.44	1.73354		2721.44	0.73752
		2719.51	3.86983		2719.51	2.99993		2719.51	2.37604		2719.51	1.73462		2719.51	0.73693
		2717.58	3.86985		2717.58	2.99958		2717.58	2.37604		2717.58	1.73586		2717.58	0.73634
		2715.66	3.86985		2715.66	2.99935		2715.66	2.37618		2715.66	1.73718		2715.66	0.73577
		2713.73	3.86986		2713.73	2.99923		2713.73	2.37633		2713.73	1.7385		2713.73	0.73521
		2711.8	3.86988		2711.8	2.99935		2711.8	2.37633		2711.8	1.73974		2711.8	0.73463
		2709.87	3.8699		2709.87	2.99935		2709.87	2.37648		2709.87	1.74106		2709.87	0.73403
		2707.94	3.8699		2707.94	2.999		2707.94	2.37633		2707.94	1.74245		2707.94	0.73342
		2706.01	3.8699		2706.01	2.99876		2706.01	2.37633		2706.01	1.74385		2706.01	0.73282
		2704.08	3.86988		2704.08	2.99865		2704.08	2.37633		2704.08	1.74517		2704.08	0.73221
		2702.15	3.8699		2702.15	2.99853		2702.15	2.37618		2702.15	1.74664		2702.15	0.73161
		2700.23	3.86995		2700.23	2.9983		2700.23	2.37604		2700.23	1.74835		2700.23	0.73101
		2698.3	3.87		2698.3	2.99818		2698.3	2.37604		2698.3	1.74998		2698.3	0.73041
		2696.37	3.87003		2696.37	2.9983		2696.37	2.37589		2696.37	1.75168		2696.37	0.72979
		2694.44	3.87004		2694.44	2.9983		2694.44	2.37589		2694.44	1.75331		2694.44	0.72915
		2692.51	3.87006		2692.51	2.9983		2692.51	2.37574		2692.51	1.75494		2692.51	0.72848
		2690.58	3.87008		2690.58	2.9983		2690.58	2.3756		2690.58	1.75664		2690.58	0.72783
		2688.65	3.87008		2688.65	2.99818		2688.65	2.37545		2688.65	1.75835		2688.65	0.7272
		2686.72	3.87009		2686.72	2.99795		2686.72	2.37486		2686.72	1.76005		2686.72	0.72657
		2684.8	3.87011		2684.8	2.99795		2684.8	2.37442		2684.8	1.76176		2684.8	0.72592
		2682.87	3.87011		2682.87	2.99806		2682.87	2.37427		2682.87	1.76331		2682.87	0.72528
		2680.94	3.87009		2680.94	2.9983		2680.94	2.37427		2680.94	1.76478		2680.94	0.72462
		2679.01	3.87011		2679.01	2.9983		2679.01	2.37427		2679.01	1.7661		2679.01	0.72394
		2677.08	3.87014		2677.08	2.99818		2677.08	2.37413		2677.08	1.7675		2677.08	0.72326
		2675.15	3.87016		2675.15	2.99806		2675.15	2.37398		2675.15	1.76882		2675.15	0.72259
		2673.22	3.87014		2673.22	2.99771		2673.22	2.37339		2673.22	1.76998		2673.22	0.72193
		2671.29	3.87013		2671.29	2.99736		2671.29	2.37266		2671.29	1.77091		2671.29	0.72124
		2669.37	3.87011		2669.37	2.99724		2669.37	2.37192		2669.37	1.77199		2669.37	0.72053
		2667.44	3.87011		2667.44	2.99736		2667.44	2.37163		2667.44	1.77331		2667.44	0.71983
		2665.51	3.87009		2665.51	2.99724		2665.51	2.37148		2665.51	1.77463		2665.51	0.71913
		2663.58	3.87008		2663.58	2.99701		2663.58	2.37119		2663.58	1.77579		2663.58	0.71847
		2661.65	3.87004		2661.65	2.99666		2661.65	2.3709		2661.65	1.77696		2661.65	0.71779
		2659.72	3.87003		2659.72	2.99643		2659.72	2.37046		2659.72	1.7782		2659.72	0.7171
		2657.79	3.87		2657.79	2.99619		2657.79	2.37002		2657.79	1.77959		2657.79	0.71642
		2655.86	3.86998		2655.86	2.99572		2655.86	2.36928		2655.86	1.78091		2655.86	0.71574
		2653.94	3.87		2653.94	2.99549		2653.94	2.36884		2653.94	1.78207		2653.94	0.71504
		2652.01	3.87		2652.01	2.99526		2652.01	2.36855		2652.01	1.78316		2652.01	0.71439
		2650.08	3.87		2650.08	2.99514		2650.08	2.36825		2650.08	1.78432		2650.08	0.71377
		2648.15	3.86996		2648.15	2.99467		2648.15	2.36781		2648.15	1.78548		2648.15	0.71312
		2646.22	3.86996		2646.22	2.9942		2646.22	2.36708		2646.22	1.78673		2646.22	0.71247
		2644.29	3.87		2644.29	2.99374		2644.29	2.36664		2644.29	1.78797		2644.29	0.71181
		2642.36	3.87001		2642.36	2.99362		2642.36	2.36649		2642.36	1.78905		2642.36	0.71115
		2640.43	3.87		2640.43	2.9935		2640.43	2.36649		2640.43	1.79006		2640.43	0.71051
		2638.51	3.86998		2638.51	2.9935		2638.51	2.36634		2638.51	1.79114		2638.51	0.70985
		2636.58	3.86996		2636.58	2.99327		2636.58	2.36605		2636.58	1.79223		2636.58	0.70917
		2634.65	3.86995		2634.65	2.9928		2634.65	2.36561		2634.65	1.79332		2634.65	0.70848
		2632.72	3.86995		2632.72	2.99233		2632.72	2.36546		2632.72	1.79425		2632.72	0.70782
		2630.79	3.86993		2630.79	2.99175		2630.79	2.36517		2630.79	1.79518		2630.79	0.70716
		2628.86	3.86988		2628.86	2.9914		2628.86	2.36458		2628.86	1.79618		2628.86	0.70649
		2626.93	3.86985		2626.93	2.99105		2626.93	2.36399		2626.93	1.79711		2626.93	0.70584
		2625	3.86983		2625	2.99081		2625	2.36385		2625	1.79804		2625	0.7052
		2623.08	3.86982		2623.08	2.99058		2623.08	2.36385		2623.08	1.7989		2623.08	0.70456
		2621.15	3.86978		2621.15	2.99046		2621.15	2.36385		2621.15	1.79975		2621.15	0.70393
		2619.22	3.86977		2619.22	2.99023		2619.22	2.36355		2619.22	1.80068		2619.22	0.7033
		2617.29	3.86975		2617.29	2.98999		2617.29	2.36326		2617.29	1.80153		2617.29	0.70267
		2615.36	3.86975		2615.36	2.98988		2615.36	2.36297		2615.36	1.80231		2615.36	0.70206
		2613.43	3.86977		2613.43	2.98964		2613.43	2.36282		2613.43	1.80301		2613.43	0.70146
		2611.5	3.86978		2611.5	2.98953		2611.5	2.36297		2611.5	1.80378		2611.5	0.70087
		2609.57	3.8698		2609.57	2.98929		2609.57	2.36311		2609.57	1.80448		2609.57	0.70028
		2607.65	3.86977		2607.65	2.98894		2607.65	2.36297		2607.65	1.8051		2607.65	0.69969
		2605.72	3.86973		2605.72	2.98859		2605.72	2.36282		2605.72	1.80572		2605.72	0.69909
		2603.79	3.8697		2603.79	2.98824		2603.79	2.36267		2603.79	1.80642		2603.79	0.69848
		2601.86	3.86967		2601.86	2.98777		2601.86	2.36253		2601.86	1.80704		2601.86	0.69789
		2599.93	3.86964		2599.93	2.98742		2599.93	2.36194		2599.93	1.8075		2599.93	0.6973
		2598	3.86962		2598	2.98719		2598	2.36164		2598	1.80797		2598	0.69671
		2596.07	3.86959		2596.07	2.98695		2596.07	2.3615		2596.07	1.80851		2596.07	0.6961
		2594.15	3.86955		2594.15	2.98672		2594.15	2.36106		2594.15	1.80905		2594.15	0.6955
		2592.22	3.86955		2592.22	2.98637		2592.22	2.36076		2592.22	1.80944		2592.22	0.6949
		2590.29	3.86952		2590.29	2.9859		2590.29	2.36032		2590.29	1.80983		2590.29	0.69429
		2588.36	3.86947		2588.36	2.98555		2588.36	2.35988		2588.36	1.81014		2588.36	0.69369
		2586.43	3.86942		2586.43	2.98555		2586.43	2.35988		2586.43	1.81045		2586.43	0.6931
		2584.5	3.86941		2584.5	2.98543		2584.5	2.36003		2584.5	1.81084		2584.5	0.6925
		2582.57	3.86937		2582.57	2.98508		2582.57	2.35988		2582.57	1.8113		2582.57	0.69189
		2580.64	3.86936		2580.64	2.98473		2580.64	2.35944		2580.64	1.81169		2580.64	0.69129
		2578.72	3.86934		2578.72	2.98426		2578.72	2.359		2578.72	1.812		2578.72	0.6907
		2576.79	3.86931		2576.79	2.98391		2576.79	2.35885		2576.79	1.81231		2576.79	0.6901
		2574.86	3.86926		2574.86	2.98356		2574.86	2.35856		2574.86	1.81254		2574.86	0.68948
		2572.93	3.86921		2572.93	2.98321		2572.93	2.35827		2572.93	1.81262		2572.93	0.68887
		2571	3.86916		2571	2.98274		2571	2.35797		2571	1.81278		2571	0.68827
		2569.07	3.86911		2569.07	2.98228		2569.07	2.35783		2569.07	1.81301		2569.07	0.68766
		2567.14	3.86906		2567.14	2.98193		2567.14	2.35783		2567.14	1.81309		2567.14	0.68708
		2565.21	3.86901		2565.21	2.98146		2565.21	2.35783		2565.21	1.81316		2565.21	0.6865
		2563.29	3.86895		2563.29	2.98087		2563.29	2.35753		2563.29	1.81316		2563.29	0.68589
		2561.36	3.8689		2561.36	2.98041		2561.36	2.35709		2561.36	1.81316		2561.36	0.68526
		2559.43	3.86887		2559.43	2.98006		2559.43	2.35665		2559.43	1.81324		2559.43	0.68464
		2557.5	3.86883		2557.5	2.9797		2557.5	2.35621		2557.5	1.81347		2557.5	0.68405
		2555.57	3.8688		2555.57	2.97924		2555.57	2.35592		2555.57	1.81355		2555.57	0.68344
		2553.64	3.86875		2553.64	2.97877		2553.64	2.35577		2553.64	1.81355		2553.64	0.68282
		2551.71	3.86867		2551.71	2.9783		2551.71	2.35548		2551.71	1.81347		2551.71	0.68221
		2549.78	3.86859		2549.78	2.97795		2549.78	2.35533		2549.78	1.81355		2549.78	0.68163
		2547.86	3.86852		2547.86	2.97748		2547.86	2.35518		2547.86	1.81355		2547.86	0.68104
		2545.93	3.86847		2545.93	2.97702		2545.93	2.35518		2545.93	1.81347		2545.93	0.68045
		2544	3.86841		2544	2.97643		2544	2.35489		2544	1.81347		2544	0.67985
		2542.07	3.86834		2542.07	2.97585		2542.07	2.35445		2542.07	1.81363		2542.07	0.67923
		2540.14	3.86829		2540.14	2.97538		2540.14	2.35445		2540.14	1.81386		2540.14	0.67862
		2538.21	3.86824		2538.21	2.97514		2538.21	2.35445		2538.21	1.81409		2538.21	0.67802
		2536.28	3.86819		2536.28	2.97491		2536.28	2.35415		2536.28	1.81433		2536.28	0.67742
		2534.35	3.86813		2534.35	2.97456		2534.35	2.35386		2534.35	1.81456		2534.35	0.67683
		2532.43	3.86806		2532.43	2.97409		2532.43	2.35342		2532.43	1.81487		2532.43	0.67626
		2530.5	3.86801		2530.5	2.97362		2530.5	2.35313		2530.5	1.8151		2530.5	0.67567
		2528.57	3.86795		2528.57	2.97316		2528.57	2.35269		2528.57	1.81549		2528.57	0.67506
		2526.64	3.8679		2526.64	2.97281		2526.64	2.35239		2526.64	1.81595		2526.64	0.67449
		2524.71	3.86787		2524.71	2.97269		2524.71	2.3521		2524.71	1.81634		2524.71	0.67394
		2522.78	3.86782		2522.78	2.97245		2522.78	2.3518		2522.78	1.81681		2522.78	0.67338
		2520.85	3.86772		2520.85	2.97222		2520.85	2.35151		2520.85	1.81719		2520.85	0.67281
		2518.92	3.86765		2518.92	2.97187		2518.92	2.35151		2518.92	1.81758		2518.92	0.67224
		2517	3.8676		2517	2.97152		2517	2.35136		2517	1.81805		2517	0.67168
		2515.07	3.86756		2515.07	2.9714		2515.07	2.35107		2515.07	1.81851		2515.07	0.67113
		2513.14	3.86751		2513.14	2.9714		2513.14	2.35063		2513.14	1.81913		2513.14	0.6706
		2511.21	3.86747		2511.21	2.97129		2511.21	2.35034		2511.21	1.81991		2511.21	0.67008
		2509.28	3.86746		2509.28	2.97093		2509.28	2.35004		2509.28	1.82068		2509.28	0.66955
		2507.35	3.86741		2507.35	2.97035		2507.35	2.34975		2507.35	1.82146		2507.35	0.66901
		2505.42	3.86736		2505.42	2.96988		2505.42	2.3496		2505.42	1.82231		2505.42	0.66847
		2503.49	3.86731		2503.49	2.96953		2503.49	2.34931		2503.49	1.82316		2503.49	0.66797
		2501.57	3.86728		2501.57	2.96918		2501.57	2.34931		2501.57	1.8241		2501.57	0.66748
		2499.64	3.86724		2499.64	2.96895		2499.64	2.34931		2499.64	1.82487		2499.64	0.66697
		2497.71	3.86721		2497.71	2.96883		2497.71	2.34931		2497.71	1.82572		2497.71	0.66644
		2495.78	3.86715		2495.78	2.9686		2495.78	2.34916		2495.78	1.82658		2495.78	0.66593
		2493.85	3.8671		2493.85	2.96836		2493.85	2.34931		2493.85	1.82743		2493.85	0.66543
		2491.92	3.86705		2491.92	2.96813		2491.92	2.34916		2491.92	1.8282		2491.92	0.66494
		2489.99	3.867		2489.99	2.96813		2489.99	2.34901		2489.99	1.8289		2489.99	0.66443
		2488.06	3.86693		2488.06	2.96813		2488.06	2.34887		2488.06	1.82968		2488.06	0.66395
		2486.14	3.86688		2486.14	2.96813		2486.14	2.34872		2486.14	1.83053		2486.14	0.66346
		2484.21	3.86685		2484.21	2.96813		2484.21	2.34887		2484.21	1.83146		2484.21	0.66297
		2482.28	3.86682		2482.28	2.96801		2482.28	2.34887		2482.28	1.83231		2482.28	0.66249
		2480.35	3.86675		2480.35	2.96766		2480.35	2.34872		2480.35	1.83309		2480.35	0.662
		2478.42	3.86669		2478.42	2.96731		2478.42	2.34872		2478.42	1.83386		2478.42	0.66153
		2476.49	3.86662		2476.49	2.96731		2476.49	2.34857		2476.49	1.83472		2476.49	0.66105
		2474.56	3.86656		2474.56	2.96731		2474.56	2.34843		2474.56	1.83557		2474.56	0.66057
		2472.63	3.86652		2472.63	2.96731		2472.63	2.34799		2472.63	1.83642		2472.63	0.66007
		2470.71	3.86649		2470.71	2.96731		2470.71	2.34769		2470.71	1.8372		2470.71	0.65958
		2468.78	3.86643		2468.78	2.96731		2468.78	2.34755		2468.78	1.83797		2468.78	0.65912
		2466.85	3.86636		2466.85	2.96708		2466.85	2.34769		2466.85	1.83859		2466.85	0.6587
		2464.92	3.86629		2464.92	2.96696		2464.92	2.34755		2464.92	1.83929		2464.92	0.6583
		2462.99	3.86625		2462.99	2.96673		2462.99	2.34725		2462.99	1.83999		2462.99	0.65787
		2461.06	3.86616		2461.06	2.96661		2461.06	2.34696		2461.06	1.84061		2461.06	0.65744
		2459.13	3.86608		2459.13	2.96626		2459.13	2.34681		2459.13	1.84115		2459.13	0.65702
		2457.21	3.866		2457.21	2.96602		2457.21	2.34681		2457.21	1.84177		2457.21	0.6566
		2455.28	3.86597		2455.28	2.96579		2455.28	2.34681		2455.28	1.84255		2455.28	0.65617
		2453.35	3.86593		2453.35	2.96591		2453.35	2.34666		2453.35	1.8434		2453.35	0.65572
		2451.42	3.8659		2451.42	2.96591		2451.42	2.34652		2451.42	1.8441		2451.42	0.65529
		2449.49	3.86585		2449.49	2.96591		2449.49	2.34637		2449.49	1.8448		2449.49	0.65487
		2447.56	3.86577		2447.56	2.96579		2447.56	2.34622		2447.56	1.84549		2447.56	0.65447
		2445.63	3.86569		2445.63	2.96556		2445.63	2.34622		2445.63	1.84627		2445.63	0.65407
		2443.7	3.86564		2443.7	2.96544		2443.7	2.34608		2443.7	1.84712		2443.7	0.65365
		2441.78	3.86559		2441.78	2.96544		2441.78	2.34593		2441.78	1.84782		2441.78	0.65322
		2439.85	3.86552		2439.85	2.96521		2439.85	2.34578		2439.85	1.84852		2439.85	0.65279
		2437.92	3.86544		2437.92	2.96497		2437.92	2.34549		2437.92	1.84922		2437.92	0.65238
		2435.99	3.86536		2435.99	2.96462		2435.99	2.3452		2435.99	1.84991		2435.99	0.65197
		2434.06	3.86531		2434.06	2.96427		2434.06	2.3449		2434.06	1.85053		2434.06	0.65153
		2432.13	3.86525		2432.13	2.96404		2432.13	2.34461		2432.13	1.85123		2432.13	0.65109
		2430.2	3.86516		2430.2	2.96368		2430.2	2.34431		2430.2	1.85201		2430.2	0.65063
		2428.27	3.86505		2428.27	2.96322		2428.27	2.34387		2428.27	1.85278		2428.27	0.6502
		2426.35	3.86495		2426.35	2.96275		2426.35	2.34358		2426.35	1.85348		2426.35	0.64978
		2424.42	3.8649		2424.42	2.96263		2424.42	2.34343		2424.42	1.85425		2424.42	0.64939
		2422.49	3.86487		2422.49	2.96275		2422.49	2.34358		2422.49	1.85519		2422.49	0.64905
		2420.56	3.86484		2420.56	2.96275		2420.56	2.34343		2420.56	1.85612		2420.56	0.64869
		2418.63	3.86477		2418.63	2.96252		2418.63	2.34343		2418.63	1.85689		2418.63	0.64828
		2416.7	3.86469		2416.7	2.96205		2416.7	2.34343		2416.7	1.85751		2416.7	0.64787
		2414.77	3.86461		2414.77	2.96146		2414.77	2.34299		2414.77	1.8579		2414.77	0.64746
		2412.84	3.86453		2412.84	2.96111		2412.84	2.34255		2412.84	1.85829		2412.84	0.64707
		2410.92	3.86443		2410.92	2.96076		2410.92	2.34241		2410.92	1.85867		2410.92	0.64667
		2408.99	3.86436		2408.99	2.96076		2408.99	2.34241		2408.99	1.85922		2408.99	0.64629
		2407.06	3.86431		2407.06	2.96088		2407.06	2.34226		2407.06	1.85976		2407.06	0.64593
		2405.13	3.86423		2405.13	2.96076		2405.13	2.34196		2405.13	1.86022		2405.13	0.64557
		2403.2	3.86415		2403.2	2.96041		2403.2	2.34196		2403.2	1.86069		2403.2	0.6452
		2401.27	3.8641		2401.27	2.96018		2401.27	2.34211		2401.27	1.86108		2401.27	0.64484
		2399.34	3.86405		2399.34	2.96006		2399.34	2.34211		2399.34	1.86154		2399.34	0.64447
		2397.41	3.86397		2397.41	2.95994		2397.41	2.34211		2397.41	1.86201		2397.41	0.64411
		2395.49	3.86387		2395.49	2.95994		2395.49	2.34226		2395.49	1.86247		2395.49	0.64373
		2393.56	3.86381		2393.56	2.95994		2393.56	2.34226		2393.56	1.86302		2393.56	0.64336
		2391.63	3.86376		2391.63	2.95971		2391.63	2.34226		2391.63	1.86356		2391.63	0.64298
		2389.7	3.86369		2389.7	2.95948		2389.7	2.34226		2389.7	1.8641		2389.7	0.64261
		2387.77	3.86363		2387.77	2.95936		2387.77	2.34241		2387.77	1.86457		2387.77	0.64222
		2385.84	3.86354		2385.84	2.95924		2385.84	2.34226		2385.84	1.86488		2385.84	0.64181
		2383.91	3.86343		2383.91	2.95889		2383.91	2.34211		2383.91	1.86503		2383.91	0.64136
		2381.98	3.86331		2381.98	2.95854		2381.98	2.34196		2381.98	1.86503		2381.98	0.64087
		2380.06	3.86322		2380.06	2.95831		2380.06	2.34182		2380.06	1.8648		2380.06	0.64035
		2378.13	3.8631		2378.13	2.95807		2378.13	2.34182		2378.13	1.86457		2378.13	0.63973
		2376.2	3.86299		2376.2	2.95772		2376.2	2.34182		2376.2	1.8641		2376.2	0.639
		2374.27	3.86286		2374.27	2.9576		2374.27	2.34196		2374.27	1.86348		2374.27	0.63822
		2372.34	3.86276		2372.34	2.95749		2372.34	2.34196		2372.34	1.86294		2372.34	0.63742
		2370.41	3.86268		2370.41	2.95737		2370.41	2.34211		2370.41	1.86263		2370.41	0.63663
		2368.48	3.86258		2368.48	2.95714		2368.48	2.34226		2368.48	1.8624		2368.48	0.63588
		2366.55	3.86248		2366.55	2.95679		2366.55	2.34226		2366.55	1.86232		2366.55	0.6352
		2364.63	3.8624		2364.63	2.95655		2364.63	2.34226		2364.63	1.8624		2364.63	0.6346
		2362.7	3.86231		2362.7	2.95644		2362.7	2.34241		2362.7	1.86247		2362.7	0.63411
		2360.77	3.86223		2360.77	2.95632		2360.77	2.34255		2360.77	1.86278		2360.77	0.63375
		2358.84	3.86215		2358.84	2.95632		2358.84	2.34285		2358.84	1.86325		2358.84	0.63354
		2356.91	3.8621		2356.91	2.95632		2356.91	2.34285		2356.91	1.86387		2356.91	0.63348
		2354.98	3.86205		2354.98	2.95608		2354.98	2.3427		2354.98	1.86464		2354.98	0.63357
		2353.05	3.86204		2353.05	2.95585		2353.05	2.34226		2353.05	1.86588		2353.05	0.63379
		2351.12	3.862		2351.12	2.95562		2351.12	2.34182		2351.12	1.86759		2351.12	0.63399
		2349.2	3.86192		2349.2	2.95527		2349.2	2.34123		2349.2	1.86875		2349.2	0.63391
		2347.27	3.86176		2347.27	2.95492		2347.27	2.34094		2347.27	1.8686		2347.27	0.63337
		2345.34	3.86159		2345.34	2.95456		2345.34	2.34094		2345.34	1.86782		2345.34	0.63256
		2343.41	3.86145		2343.41	2.95433		2343.41	2.34123		2343.41	1.86728		2343.41	0.63182
		2341.48	3.86135		2341.48	2.95421		2341.48	2.34167		2341.48	1.86728		2341.48	0.63123
[truncated: 1,007 more rows]

[truncated: 33 more sheets: Figure S3c, Figure S3d, Figure S4e, Figure S4f, Figure S5a, Figure S5c, Figure S5d, Figure S5e, Figure S5f, Figure S5g, Figure S5h, Figure S6b, Figure S6c, Figure S6d, Figure S6e, Figure S6f, Figure S6g, Figure S7c, Figure S7d, Figure S8b …]
